# Supplementary material for: A Re-Evaluation of African Swine Fever Genotypes Based on p72 Sequences Reveals the Existence of Only Six Distinct p72 Groups
Source: Viruses. 2023 Nov 11;15(11):2246. doi: 10.3390/v15112246 (PMC10675559; doi:10.3390/v15112246)
Supplement: Supplementary file 1 [file viruses-15-02246-s001.zip]

Archive with 9 entries (9 files):
- Figure S1 Alignment of historical genotypes (nucleotide).pdf
- Figure S2 Alignment of historical genotypes (protein).pdf
- Figure S3 Alignment of 55 full-length P72 coding DNA sequences.pdf
- Figure S4 Alignment of 23 full-length p72 protein sequences.pdf
- Table S1 Complete list of p72 nucleotide and protein sequences.xlsx
- Table S2 Representative isolates of genotypes and matches (nucleotide).xlsx
- Table S3 Representative isolates of historical genotypes.xlsx
- Table S4 Representative isolates of new genotypes (Protein).xlsx
- Table S5 Isolates with partial p72 protein sequences with greater than 2 amino acid differences.xlsx
