# Supplementary material for: A Re-Evaluation of African Swine Fever Genotypes Based on p72 Sequences Reveals the Existence of Only Six Distinct p72 Groups
Source: Viruses. 2023 Nov 11;15(11):2246. doi: 10.3390/v15112246 (PMC10675559; doi:10.3390/v15112246)
Supplement: Supplementary file 1 [file viruses-15-02246-s001.zip › Table S1 Complete list of p72 nucleotide and protein sequences.xlsx]

## Sheet: List
GenBank Accession	Isolate	Nucleotide Sequence	Protein Sequence	Nucleotide Length	Protein Length	New Geotype	Basis of Classification
AF159503	98/ASF/NG	CTTATTGCTAACGATGGGAAGGCCGACAAGATTATATTGGCCCAAGACTTGCTTAATAGCAGGATTTCTAACATTAAAAATGTGAACAAAAGTTATGGGAAACCCGACCCCGAACCCACTTTGAGTCAAATCGAAGAAACACATTTGGTTCATTTTAATGCGCATTTTAAGCCTTATGTTCCAGTAGGGTTTGAATACAATAAAGTACGCCCGCATACGGGTACCCCCACCTTGGGAAACAAGCTTACCTTTGGTATTCCCCAGTACGGAGACTTTTTCCATGATATGGTGGGCCACCATATATTGGGTGCATGTCATTCGTCCTGGCAGGATGCTCCGATTCAGGGCACGGCCCAGATGGGGGCCCATGGTCAGCTTCAAACGTTTCCTCGCAACGGA…	LIANDGKADKIILAQDLLNSRISNIKNVNKSYGKPDPEPTLSQIEETHLVHFNAHFKPYVPVGFEYNKVRPHTGTPTLGNKLTFGIPQYGDFFHDMVGHHILGACHSSWQDAPIQGTAQMGAHGQLQTFPRNGYDWDNQTPLEGAVYTLVDSFGKPIVPGTKNAYRNLVYYCEYPGEQLYEMGRLDVNGNSLDEYSSDVTTLVRKFCIPGDKMTGYKHLVGQEVSVEGTSGPLLCNIHDLHKPHQSKPILTDENDKQRTCSHTNPPFLSQHFPEECHNIQTAGRQDITPFTDATYLDIRRNVHYSCNGPQTPKYYQPPLAIWIKLRFWFNENVNLAIPSVSIPFGERFITIKLASQKDLVNEFPGLFIRQSRFIPGRPSRRNIRFKPWFIPGVINEISL…	1894	631	not defined	not defined
AF270705	MOZ/1/98	ATGCAGCCTACTCACCACGCAGAAATAAGCTTTCAGGATAGAGATACAGCTCTTCCAGACGCATGTTCATCTATATCTGATATTAACCCCGTTACTTATCCGATCACATTACCTATTATTAAAAACATTTCCGTAACTGCTCATGGTATCAATCTTATCGATAAGTTTCCATCAAAGTTCTGCAGCTCTTACATACCCTTCCACTATGGAGGCAATTCGATTAAAACCCCTGATGATCCGGGCGCGATGATGATTACCTTCGCTTTGAAGCCACGGGAGGAATACCAACCCAGTGGTCATATTAACGTATCCAGAGCAAGAGAATTTTATATTAGTTGGGACACGGATTATGTGGGATCTATTACCACGGCTGATCTTGTGGTATCAGCATCTGCTATT…	MQPTHHAEISFQDRDTALPDACSSISDINPVTYPITLPIIKNISVTAHGINLIDKFPSKFCSSYIPFHYGGNSIKTPDDPGAMMITFALKPREEYQPSGHINVSRAREFYISWDTDYVGSITTADLVVSASAINFLLLQ	417	139	8 or 15	Exact Match to Reference
AF270706	MAD/1/98	ATGCAGCCCACTCACCACGCAGAGATAAGCTTTCAGGATAGAGATACAGCTCTTCCAGACGCATGTTCATCTATATCTGATATTAGCCCCGTTACGTATCCGATCACATTACCTATTATTAAAAACATTTCCGTAACTGCTCATGGTATCAATCTTATCGATAAATTTCCATCAAAGTTCTGCAGCTCTTACATACCCTTCCACTACGGAGGCAATGCGATTAAAACCCCCGATGATCCGGGTGCGATGATGATTACCTTTGCTTTGAAGCCACGGGAGGAATACCAACCCAGTGGTCATATTAACGTATCCAGAGCAAGAGAATTTTATATTAGTTGGGACACGGATTACGTGGGGTCTATCACTACGGCTGATCTTGTGGTATCGGCATCTGCTATT…	MQPTHHAEISFQDRDTALPDACSSISDISPVTYPITLPIIKNISVTAHGINLIDKFPSKFCSSYIPFHYGGNAIKTPDDPGAMMITFALKPREEYQPSGHINVSRAREFYISWDTDYVGSITTADLVVSASAINFLLLQ	417	139	1 or 2	Exact Match to Reference
AF270707	Malawi/1978	ATGCAGCCTACTCACCACGCAGAAATAAGCTTTCAGGATAGAGATACAGCTCTTCCAGACGCATGTTCATCTATATCTGATATTAACCCCGTTACTTATCCGATCACATTACCTATTATTAAAAACATTTCCGTAACTGCTCATGGTATCAATCTTATCGATAAGTTTCCATCAAAGTTCTGCAGCTCTTACATACCCTTCCACTATGGAGGCAATTCGATTAAAACCCCTGATGATCCGGGCGCGATGATGATTACCTTCGCTTTGAAGCCACGGGAGGAATACCAACCCAGTGGTCATATTAACGTATCCAGAGCAAGAGAATTTTATATTAGTTGGGACACGGATTATGTGGGATCTATTACCACGGCTGATCTTGTGGTATCAGCATCTGCTATT…	MQPTHHAEISFQDRDTALPDACSSISDINPVTYPITLPIIKNISVTAHGINLIDKFPSKFCSSYIPFHYGGNSIKTPDDPGAMMITFALKPREEYQPSGHINVSRAREFYISWDTDYVGSITTADLVVSASAINFLLLQ	417	139	8 or 15	Exact Match to Reference
AF270708	Mozambique/1960	ATGCAGCCTACTCACCACGCAGAGATAAGCTTTCAGGATAGAGATACAGCTCTTCCAGACGCATGTTCATCTATATCTGATATTAGCCCCGTCACGTATCCGATTACATTACCTATTATTAAAAACATTTCCGTAACTGCTCATGGTATCAATCTTATCGATAAATTTCCATCAAAGTTCTGCAGCTCTTACATACCTTTCCACTACGGAGGCAATGCGATTAAAACCCCCGATGATCCGGGTGCAATGATGATTACCTTTGCCTTGAAGCCACGGGAGGAATACCAACCCAGTGGTCATATTAACGTATCTAGAGCAAGAGAATTTTATATTAGTTGGGATACGGATTACGTGGGGTCTATCACTACGGCTGATCTTGTGGTATCGGCATCTGCTATT…	MQPTHHAEISFQDRDTALPDACSSISDISPVTYPITLPIIKNISVTAHGINLIDKFPSKFCSSYIPFHYGGNAIKTPDDPGAMMITFALKPREEYQPSGHINVSRAREFYISWDTDYVGSITTADLVVSASAINFLLLQ	417	139	1 or 2	Exact Match to Reference
AF270709	Mozambique/1979	ATGCAGCCTACTCACCACGCAGAGATAAGCTTTCAGGATAGAGATACAGCTCTTCCAGACGCATGTTCATCTATATCTGATATTAGCCCCGTCACGTATCCGATCACATTACCTATTATTAAAAACATTTCCGTAACTGCTCATGGTATCAATCTTATCGATAAATTTCCATCAAAGTTCTGCAGCTCTTACATACCTTTCCACTACGGAGGCAATGCGATTAAAACCCCCGATGATCCGGGTGCGATGATGATTACCTTTGCCTTGAAGCCACGGGAGGAATACCAACCCAGTGGTCATATTAACGTATCTAGAGCAAGAGAATTTTATATTAGTTGGGATACGGATTACGTGGGGTCTATCACTACGGCTGATCTTGTGGTATCAGCATCTGCTATT…	MQPTHHAEISFQDRDTALPDACSSISDISPVTYPITLPIIKNISVTAHGINLIDKFPSKFCSSYIPFHYGGNAIKTPDDPGAMMITFALKPREEYQPSGHINVSRAREFYISWDTDYVGSITTADLVVSASAINFLLLQ	417	139	1 or 2	Exact Match to Reference
AF270710	SPEC265	ATGCAGCCTACTCACCACGCAGAGATAAGCTTTCAGGATAGAGATACAGCTCTTCCAGACGCATGTTCATCTATATCTGATATTAGCCCCGTCACGTATCCGATCACATTACCTATTATTAAAAACATTTCTGTAACTGCTCATGGTATCAATCTTATCGATAAATTTCCATCAAAGTTCTGCAGCTCTTACATACCTTTCCACTACGGAGGCAATGCGATTAAAACCCCCGACGATCCGGGTGCGATGATGATTACCTTTGCCTTGAAGCCACGGGAGGAATACCAACCCAGTGGTCATATTAACGTATCTAGAGCAAGAGAATTTTATATTAGTTGGGATACGGATTACGTGGGGTCTATCACTACGGCTGATCTTGTGGTATCGGCATCTGCTATT…	MQPTHHAEISFQDRDTALPDACSSISDISPVTYPITLPIIKNISVTAHGINLIDKFPSKFCSSYIPFHYGGNAIKTPDDPGAMMITFALKPREEYQPSGHINVSRAREFYISWDTDYVGSITTADLVVSASAINFLLLQ	417	139	1 or 2	Exact Match to Reference
AF270711	MOZ/94/1	ATGCAGCCTACTCACCACGCAGAGATAAGCTTTCAGGATAGAGATACAGCTCTTCCAGACGCATGTTCATCTATATCTGATATTAGCCCCGTCACGTATCCGATCACATTACCTATTATTAAAAACATTTCTGTAACTGCTCATGGTATCAATCTTATCGATAAATTTCCATCAAAGTTCTGCAGCTCTTACATACCTTTCCACTACGGAGGCAATGCGATTAAAACCCCCGACGATCCGGGTGCGATGATGATTACCTTTGCCTTGAAGCCACGGGAGGAATACCAACCCAGTGGTCATATTAACGTATCTAGAGCAAGAGAATTTTATATTAGTTGGGATACGGATTACGTGGGGTCTATCACTACGGCTGATCTTGTGGTATCGGCATCTGCTATT…	MQPTHHAEISFQDRDTALPDACSSISDISPVTYPITLPIIKNISVTAHGINLIDKFPSKFCSSYIPFHYGGNAIKTPDDPGAMMITFALKPREEYQPSGHINVSRAREFYISWDTDYVGSITTADLVVSASAINFLLLQ	417	139	1 or 2	Exact Match to Reference
AF270712	MOZ/94/8	ATGCAGCCTACTCACCACGCAGAGATAAGCTTTCAGGATAGAGATACAGCTCTTCCAGACGCATGTTCATCTATATCTGATATTAGCCCCGTCACGTATCCGATCACATTACCTATTATTAAAAACATTTCTGTAACTGCTCATGGTATCAATCTTATCGATAAATTTCCATCAAAGTTCTGCAGCTCTTACATACCTTTCCACTACGGAGGCAATGCGATTAAAACCCCCGACGATCCGGGTGCGATGATGATTACCTTTGCCTTGAAGCCACGGGAGGAATACCAACCCAGTGGTCATATTAACGTATCTAGAGCAAGAGAATTTTATATTAGTTGGGATACGGATTACGTGGGGTCTATCACTACGGCTGATCTTGTGGTATCGGCATCTGCTATT…	MQPTHHAEISFQDRDTALPDACSSISDISPVTYPITLPIIKNISVTAHGINLIDKFPSKFCSSYIPFHYGGNAIKTPDDPGAMMITFALKPREEYQPSGHINVSRAREFYISWDTDYVGSITTADLVVSASAINFLLLQ	417	139	1 or 2	Exact Match to Reference
AF270713	IC/1/96	ATGCAGCCTACTCACCACGCAGAGATAAGCTTTCAGGATAGAGATACAGCTCTTCCAGACGCATGTTCATCTATATCGGATATTAGCCCCGTTACGTATCCGATCACATTACCTATTATTAAAAACATTTCCGTAACTGCTCATGGTATCAATCTTATCGATAAGTTTCCATCAAAGTTCTGCAGCTCTTACATACCCTTCCACTACGGAGGCAATGCAATTAAAACCCCCGATGATCCGGGTGCGATGATGATTACCTTTGCTTTGAAGCCACGGGAGGAATACCAACCCAGTGGTCATATTAACGTATCCAGAGCAAGAGAATTTTATATTAGTTGGGACACGGATTACGTGGGGTCTATCACTACGGCTGATCTTGTGGTATCGGCATCTGCTATT…	MQPTHHAEISFQDRDTALPDACSSISDISPVTYPITLPIIKNISVTAHGINLIDKFPSKFCSSYIPFHYGGNAIKTPDDPGAMMITFALKPREEYQPSGHINVSRAREFYISWDTDYVGSITTADLVVSASAINFLLLQ	417	139	1 or 2	Exact Match to Reference
AF270714	NIG/1/98	ATGCAGCCTACTCACCACGCAGAGATAAGCTTTCAGGATAGAGATACAGCTCTTCCAGACGCATGTTCATCTATATCGGATATTAGCCCCGTTACGTATCCGATCACATTACCTATTATTAAAAACATTTCCGTAACTGCTCATGGTATCAATCTTATCGATAAGTTTCCATCAAAGTTCTGCAGCTCTTACATACCCTTCCACTACGGAGGCAATGCAATTAAAACCCCCGATGATCCGGGTGCGATGATGATTACCTTTGCTTTGAAGCCACGGGAGGAATACCAACCCAGTGGTCATATTAACGTATCCAGAGCAAGAGAATTTTATATTAGTTGGGACACGGATTACGTGGGGTCTATCACTACGGCTGATCTTGTGGTATCGGCATCTGCTATT…	MQPTHHAEISFQDRDTALPDACSSISDISPVTYPITLPIIKNISVTAHGINLIDKFPSKFCSSYIPFHYGGNAIKTPDDPGAMMITFALKPREEYQPSGHINVSRAREFYISWDTDYVGSITTADLVVSASAINFLLLQ	417	139	1 or 2	Exact Match to Reference
AF270715	Brazil/79	ATGCAGCCTACTCACCACGCAGAGATAAGCTTTCAGGATAGAGATACAGCTCTTCCAGACGCATGTTCATCTATATCGGATATTAGCCCCGTTACGTATCCGATCACATTACCTATTATTAAAAACATTTCCGTAACTGCTCATGGTATCAATCTTATCGATAAGTTTCCATCAAAGTTCTGCAGCTCTTACATACCCTTCCACTACGGAGGCAATGCAATTAAAACCCCCGATGATCCGGGTGCGATGATGATTACCTTTGCTTTGAAGCCACGGGAGGAATACCAACCCAGTGGTCATATTAACGTATCCAGAGCAAGAGAATTTTATATTAGTTGGGACACGGATTACGTGGGGTCTATCACTACGGCTGATCTTGTGGTATCGGCATCTGCTATT…	MQPTHHAEISFQDRDTALPDACSSISDISPVTYPITLPIIKNISVTAHGINLIDKFPSKFCSSYIPFHYGGNAIKTPDDPGAMMITFALKPREEYQPSGHINVSRAREFYISWDTDYVGSITTADLVVSASAINFLLLQ	417	139	1 or 2	Exact Match to Reference
AF313759	Hinde II	ACCAACCCGAAATTTCTTTCACAGCATTTTCCCGAGAACTCCCACAATATCCAAACAGCAGGTAAACAAGATATTACCCCTATTACGGACGCAACGTATCTGGACATAAGACGTAATGTTCATTACAGCTGTAATGGACCTCAAACCCCTAAATACTATCAGCCCCCTCTTGCGCTCTGGATTAAGCTGCGCTTTTGGTTTAATGAGAACGTGAACCTTGCTATTCCCTCGGTATC	TNPKFLSQHFPENSHNIQTAGKQDITPITDATYLDIRRNVHYSCNGPQTPKYYQPPLALWIKLRFWFNENVNLAIPSV	236	78	1 or 2 or 9 or 23	Exact Match to Reference
AF313760	Kwh/12	ACCAACCCGAAATTTCTTTCACAACATTTTCCCGAGAACTCCCACAATATCCAAACAGCAGGTAAACAAGATATTACCCCTATTACGGACGCAACGTATCTGGACATAAGACGTAATGTTCATTACAGCTGTAATGGACCTCAAACCCCTAAATACTATCAGCCCCCTCTTGCGCTCTGGATTAAGCTGCGCTTTTGGTTTAATGAGAACGTGAACCTTGCTATTCCCTCGGTATC	TNPKFLSQHFPENSHNIQTAGKQDITPITDATYLDIRRNVHYSCNGPQTPKYYQPPLALWIKLRFWFNENVNLAIPSV	236	78	1 or 2 or 9 or 23	Exact Match to Reference
AF313761	Malawi	ACCAACCCGAAATTTCTTTCACAGCATTTTCCCGAGAACTCCCATAATATCCAAACAGCAGGTAAACAAGATATTACTCCTATTACGGATACAACGTATCTGGACATAAGACGTAATGTTCAATACAGCTGTAATGGCCCTCAAACCCCTAAATACTATCAGCCCCCTCTTGCGCTCTGGATTAAGCTGCGCTTTTGGTTTAATGAGAACGTGAACCTTGCTATTCCCTCGGTATC	TNPKFLSQHFPENSHNIQTAGKQDITPITDTTYLDIRRNVQYSCNGPQTPKYYQPPLALWIKLRFWFNENVNLAIPSV	236	78	8	Exact Match to Reference
AF313762	SPEC265	ACCAACCCGAAATTTCTTTCACAGCATTTTCCCGAGAACTCTCACAATATCCAAACAGCAGGTAAACAAGATATCACTCCTATCACGGACGCAACGTATCTGGACATAAGACGTAATGTTCATTACAGCTGTAATGGACCTCAAACCCCTAAATACTATCAGCCCCCTCTTGCGCTCTGGATTAAGTTGCGCTTTTGGTTTAACGAGAACGTGAACCTTGCTATTCCCTCGGTATC	TNPKFLSQHFPENSHNIQTAGKQDITPITDATYLDIRRNVHYSCNGPQTPKYYQPPLALWIKLRFWFNENVNLAIPSV	236	78	1 or 2 or 9 or 23	Exact Match to Reference
AF313763	RSA/W/1/99	ACCAACCCGAAATTTCTTTCACAACATTTTCCCGAGAACTCTCACAATATCCAAACAGCAGGTAAACAAGATATCACTCCTATCACGGACGCAACGTATCTGGACATAAGACGTAATGTTCATTACAGCTGTAATGGACCTCAAACCCCTAAATACTATCAGCCCCCTCTTGCGCTCTGGATTAAGCTGCGCTTTTGGTTTAACGAGAACGTGAACCTTGCTATTCCCTCAGTATC	TNPKFLSQHFPENSHNIQTAGKQDITPITDATYLDIRRNVHYSCNGPQTPKYYQPPLALWIKLRFWFNENVNLAIPSV	236	78	1 or 2 or 9 or 23	Exact Match to Reference
AF301537	Lisbon/57	ATGCAGCCTACTCACCACGCAGAGATAAGCTTTCAGGATAGAGATACAGCTCTTCCAGACGCATGTTCATCTATATCGGATATTAGCCCCGTTACGTATCCGATCACATTACCTATTATTAAAAACATTTCCGTAACTGCTCATGGTATCAATCTTATCGATAAGTTTCCATCAAAGTTCTGCAGCTCTTACATACCCTTCCACTACGGAGGCAATGCAATTAAAACCCCCGATGATCCGGGTGCGATGATGATTACCTTTGCTTTGAAGCCACGGGAGGAATACCAACCCAGTGGTCATATTAACGTATCCAGAGCAAGAGAATTTTATATTAGTTGGGACACGGATTACGTGGGGTCTATCACTACGGCTGATCTTGTGGTATCGGCATCTGCTATT…	MQPTHHAEISFQDRDTALPDACSSISDISPVTYPITLPIIKNISVTAHGINLIDKFPSKFCSSYIPFHYGGNAIKTPDDPGAMMITFALKPREEYQPSGHINVSRAREFYISWDTDYVGSITTADLVVSASAINFLLL	415	138	1 or 2	Exact Match to Reference
AF301538	Dakar/59	ATGCAGCCTACTCACCACGCAGAGATAAGCTTTCAGGATAGAGATACAGCTCTTCCAGACGCATGTTCATCTATATCGGATATTAGCCCCGTTACGTATCCGATCACATTACCTATTATTAAAAACATTTCCGTAACTGCTCATGGTATCAATCTTATCGATAAGTTTCCATCAAAGTTCTGCAGCTCTTACATACCCTTCCACTACGGAGGCAATGCAATTAAAACCCCCGATGATCCGGGTGCGATGATGATTACCTTTGCTTTGAAGCCACGGGAGGAATACCAACCCAGTGGTCATATTAACGTATCCAGAGCAAGAGAATTTTATATTAGTTGGGACACGGATTACGTGGGGTCTATCACTACGGCTGATCTTGTGGTATCGGCATCTGCTATT…	MQPTHHAEISFQDRDTALPDACSSISDISPVTYPITLPIIKNISVTAHGINLIDKFPSKFCSSYIPFHYGGNAIKTPDDPGAMMITFALKPREEYQPSGHINVSRAREFYISWDTDYVGSITTADLVVSASAINFLLL	415	138	1 or 2	Exact Match to Reference
AF301539	Lisbon/60	ATGCAGCCTACTCACCACGCAGAGATAAGCTTTCAGGATAGAGATACAGCTCTTCCAGACGCATGTTCATCTATATCGGATATTAGCCCCGTTACGTATCCGATCACATTACCTATTATTAAAAACATTTCCGTAACTGCTCATGGTATCAATCTTATCGATAAGTTTCCATCAAAGTTCTGCAGCTCTTACATACCCTTCCACTACGGAGGCAATGCAATTAAAACCCCCGATGATCCGGGTGCGATGATGATTACCTTTGCTTTGAAGCCACGGGAGGAATACCAACCCAGTGGTCATATTAACGTATCCAGAGCAAGAGAATTTTATATTAGTTGGGACACGGATTACGTGGGGTCTATCACTACGGCTGATCTTGTGGTATCGGCATCTGCTATT…	MQPTHHAEISFQDRDTALPDACSSISDISPVTYPITLPIIKNISVTAHGINLIDKFPSKFCSSYIPFHYGGNAIKTPDDPGAMMITFALKPREEYQPSGHINVSRAREFYISWDTDYVGSITTADLVVSASAINFLLL	415	138	1 or 2	Exact Match to Reference
AF301540	Katanga/63	ATGCAGCCTACTCACCACGCAGAGATAAGCTTTCAGGATAGAGATACAGCTCTTCCAGACGCATGTTCATCTATATCGGATATTAGCCCCGTTACGTATCCGATCACATTACCTATTATTAAAAACATTTCCGTAACTGCTCATGGTATCAATCTTATCGATAAGTTTCCATCAAAGTTCTGCAGCTCTTACATACCCTTCCACTACGGAGGCAATGCAATTAAAACCCCCGATGATCCGGGTGCGATGATGATTACCTTTGCTTTGAAGCCACGGGAGGAATACCAACCCAGTGGTCATATTAACGTATCCAGAGCAAGAGAATTTTATATTAGTTGGGACACGGATTACGTGGGGTCTATCACTACGGCTGATCTTGTGGTATCGGCATCTGCTATT…	MQPTHHAEISFQDRDTALPDACSSISDISPVTYPITLPIIKNISVTAHGINLIDKFPSKFCSSYIPFHYGGNAIKTPDDPGAMMITFALKPREEYQPSGHINVSRAREFYISWDTDYVGSITTADLVVSASAINFLLL	415	138	1 or 2	Exact Match to Reference
AF301541	Tengani	ATGCAGCCTACTCACCACGCAGAGATAAGCTTTCAGGATAGAGATACAGCTCTTCCAGACGCATGTTCATCTATATCTGATATTAGCCCCGTCACGTATCCGATTACATTACCTATTATTAAAAACATTTCCGTAACTGCTCATGGTATCAATCTTATCGATAAATTTCCATCAAAGTTCTGCAGCTCTTACATACCTTTCCACTACGGAGGCAATGCGATTAAAACCCCCGATGATCCGGGTGCGATGATGATTACCTTTGCCTTGAAGCCACGGGAGGAATACCAACCCAGTGGTCATATTAACGTATCTAGAGCAAGAGAATTTTATATTAGTTGGGATACGGATTACGTGGGGTCTATCACTACGGCTGATCTTGTGGTATCAGCATCTGCTATT…	MQPTHHAEISFQDRDTALPDACSSISDISPVTYPITLPIIKNISVTAHGINLIDKFPSKFCSSYIPFHYGGNAIKTPDDPGAMMITFALKPREEYQPSGHINVSRAREFYISWDTDYVGSITTADLVVSASAINFLLL	415	138	1 or 2	Exact Match to Reference
AF301542	ANG/70	ATGCAGCCTACTCACCACGCAGAGATAAGCTTTCAGGATAGAGATACAGCTCTTCCAGACGCATGTTCATCTATATCGGATATTAGCCCCGTTACGTATCCGATCACATTACCTATTATTAAAAACATTTCCGTAACTGCTCATGGTATCAATCTTATCGATAAGTTTCCATCAAAGTTCTGCAGCTCTTACATACCCTTCCACTACGGAGGCAATGCAATTAAAACCCCCGATGATCCGGGTGCGATGATGATTACCTTTGCTTTGAAGCCACGGGAGGAATACCAACCCAGTGGTCATATTAACGTATCCAGAGCAAGAGAATTTTATATTAGTTGGGACACGGATTACGTGGGGTCTATCACTACGGCTGATCTTGTGGTATCGGCATCTGCTATT…	MQPTHHAEISFQDRDTALPDACSSISDISPVTYPITLPIIKNISVTAHGINLIDKFPSKFCSSYIPFHYGGNAIKTPDDPGAMMITFALKPREEYQPSGHINVSRAREFYISWDTDYVGSITTADLVVSASAINFLLL	415	138	1 or 2	Exact Match to Reference
AF301543	Malta/78	ATGCAGCCTACTCACCACGCAGAGATAAGCTTTCAGGATAGAGATACAGCTCTTCCAGACGCATGTTCATCTATATCGGATATTAGCCCCGTTACGTATCCGATCACATTACCTATTATTAAAAACATTTCCGTAACTGCTCATGGTATCAATCTTATCGATAAGTTTCCATCAAAGTTCTGCAGCTCTTACATACCCTTCCACTACGGAGGCAATGCAATTAAAACCCCCGATGATCCGGGTGCGATGATGATTACCTTTGCTTTGAAGCCACGGGAGGAATACCAACCCAGTGGTCATATTAACGTATCCAGAGCAAGAGAATTTTATATTAGTTGGGACACGGATTACGTGGGGTCTATCACTACGGCTGATCTTGTGGTATCGGCATCTGCTATT…	MQPTHHAEISFQDRDTALPDACSSISDISPVTYPITLPIIKNISVTAHGINLIDKFPSKFCSSYIPFHYGGNAIKTPDDPGAMMITFALKPREEYQPSGHINVSRAREFYISWDTDYVGSITTADLVVSASAINFLLL	415	138	1 or 2	Exact Match to Reference
AF301544	CAM/82	ATGCAGCCTACTCACCACGCAGAGATAAGCTTTCAGGATAGAGATACAGCTCTTCCAGACGCATGTTCATCTATATCGGATATTAGCCCCGTTACGTATCCGATCACATTACCTATTATTAAAAACATTTCCGTAACTGCTCATGGTATCAATCTTATCGATAAGTTTCCATCAAAGTTCTGCAGCTCTTACATACCCTTCCACTACGGAGGCAATGCAATTAAAACCCCCGATGATCCGGGTGCGATGATGATTACCTTTGCTTTGAAGCCACGGGAGGAATACCAACCCAGTGGTCATATTAACGTATCCAGAGCAAGAGAATTTTATATTAGTTGGGACACGGATTACGTGGGGTCTATCACTACGGCTGATCTTGTGGTATCGGCATCTGCTATT…	MQPTHHAEISFQDRDTALPDACSSISDISPVTYPITLPIIKNISVTAHGINLIDKFPSKFCSSYIPFHYGGNAIKTPDDPGAMMITFALKPREEYQPSGHINVSRAREFYISWDTDYVGSITTADLVVSASAINFLLL	415	138	1 or 2	Exact Match to Reference
AF301545	CAM/4/85	ATGCAGCCTACTCACCACGCAGAGATAAGCTTTCAGGATAGAGATACAGCTCTTCCAGACGCATGTTCATCTATATCGGATATTAGCCCCGTTACGTATCCGATCACATTACCTATTATTAAAAACATTTCCGTAACTGCTCATGGTATCAATCTTATCGATAAGTTTCCATCAAAGTTCTGCAGCTCTTACATACCCTTCCACTACGGAGGCAATGCAATTAAAACCCCCGATGATCCGGGTGCGATGATGATTACCTTTGCTTTGAAGCCACGGGAGGAATACCAACCCAGTGGTCATATTAACGTATCCAGAGCAAGAGAATTTNATATTAGTTGGGACACGGATTACGTGGGGTCTATCACTACGGCTGATCTTGTGGTATCGGCATCTGCTATT…	MQPTHHAEISFQDRDTALPDACSSISDISPVTYPITLPIIKNISVTAHGINLIDKFPSKFCSSYIPFHYGGNAIKTPDDPGAMMITFALKPREEYQPSGHINVSRAREFXISWDTDYVGSITTADLVVSASAINFLLL	415	138	not defined	contains ambiguous sequence
AF301546	TAN/Kwh12	ATGCAGCCTACCCACCACGCAGAGGTAAGCTTTCAGGATAGAGATACAGCTCTTCCAGATGCATGTTCATCCATATCAGATATTTCCCCCATTACTTATCCGATCACGTTACCTATTATTAAAAACATTTCCGTCACTGCTCATGGTATCAATCTTATCGATAAATTTCCATCAAAGTTCTGCAGCTCTTACATACCCTTTCACTACGGAGGCAATTCGATTAAAACCCCCGACGATCCGGGCGCGATGATGATTACCTTTGCTTTGAAACCACGGGAGGAATACCAACCCAGTGGTCATATTAACGTATCCAGAGCAAGAGAGTTTTATATTAGCTGGGACACAGATTATGTGGGGTCTATCACCACGGCCGATCTTGTGGTATCGGCATCCGCTATT…	MQPTHHAEVSFQDRDTALPDACSSISDISPITYPITLPIIKNISVTAHGINLIDKFPSKFCSSYIPFHYGGNSIKTPDDPGAMMITFALKPREEYQPSGHINVSRAREFYISWDTDYVGSITTADLVVSASAINFLLL	415	138	9	Exact Match to Reference
AF302809	Brazil/79	ATGCAGCCTACTCACCACGCAGAGATAAGCTTTCAGGATAGAGATACAGCTCTTCCAGACGCATGTTCATCTATATCGGATATTAGCCCCGTTACGTATCCGATCACATTACCTATTATTAAAAACATTTCCGTAACTGCTCATGGTATCAATCTTATCGATAAGTTTCCATCAAAGTTCTGCAGCTCTTACATACCCTTCCACTACGGAGGCAATGCAATTAAAACCCCCGATGATCCGGGTGCGATGATGATTACCTTTGCTTTGAAGCCACGGGAGGAATACCAACCCAGTGGTCATATTAACGTATCCAGAGCAAGAGAATTTTATATTAGTTGGGACACGGATTACGTGGGGTCTATCACTACGGCTGATCTTGTGGTATCGGCATCTGCTATT…	MQPTHHAEISFQDRDTALPDACSSISDISPVTYPITLPIIKNISVTAHGINLIDKFPSKFCSSYIPFHYGGNAIKTPDDPGAMMITFALKPREEYQPSGHINVSRAREFYISWDTDYVGSITTADLVVSASAINFLLL	415	138	1 or 2	Exact Match to Reference
AF302810	Dom Rep	ATGCAGCCTACTCACCACGCAGAGATAAGCTTTCAGGATAGAGATACAGCTCTTCCAGACGCATGTTCATCTATATCGGATATTAGCCCCGTTACGTATCCGATCACATTACCTATTATTAAAAACATTTCCGTAACTGCTCATGGTATCAATCTTATCGATAAGTTTCCATCAAAGTTCTGCAGCTCTTACATACCCTTCCACTACGGAGGCAATGCAATTAAAACCCCCGATGATCCGGGTGCGATGATGATTACCTTTGCTTTGAAGCCACGGGAGGAATACCAACCCAGTGGTCATATTAACGTATCCAGAGCAAGAGAATTTTATATTAGTTGGGACACGGATTACGTGGGGTCTATCACTACGGCTGATCTTGTGGTATCGGCATCTGCTATT…	MQPTHHAEISFQDRDTALPDACSSISDISPVTYPITLPIIKNISVTAHGINLIDKFPSKFCSSYIPFHYGGNAIKTPDDPGAMMITFALKPREEYQPSGHINVSRAREFYISWDTDYVGSITTADLVVSASAINFLLL	415	138	1 or 2	Exact Match to Reference
AF302811	Ourt/88/1	ATGCAGCCTACTCACCACGCAGAGATAAGCTTTCAGGATAGAGATACAGCTCTTCCAGACGCATGTTCATCTATATCGGATATTAGCCCCGTTACGTATCCGATCACATTACCTATTATTAAAAACATTTCCGTAACTGCTCATGGTATCAATCTTATCGATAAGTTTCCATCAAAGTTCTGCAGCTCTTACATACCCTTCCACTACGGAGGCAATGCAATTAAAACCCCCGATGATCCGGGTGCGATGATGATTACCTTTGCTTTGAAGCCACGGGAGGAATACCAACCCAGTGGTCATATTAACGTATCCAGAGCAAGAGAATTTTATATTAGTTGGGACACGGATTACGTGGGGTCTATCACTACGGCTGATCTTGTGGTATCGGCATCTGCTATT…	MQPTHHAEISFQDRDTALPDACSSISDISPVTYPITLPIIKNISVTAHGINLIDKFPSKFCSSYIPFHYGGNAIKTPDDPGAMMITFALKPREEYQPSGHINVSRAREFYISWDTDYVGSITTADLVVSASAINFLLL	415	138	1 or 2	Exact Match to Reference
AF302812	SPEC120	ATGCAGCCTACTCACCACGCAGAGATAAGCTTTCAGGATAGAGATACAGCTCTTCCAGACGCATGTTCATCTATATCTGATATTAGCCCCGTTACGTATCCGATCACGTTACCTATTATTAAAAACATTTCCGTAACTGCTCATGGTATCAATCTTATCGATAAATTTCCATCAAAGTTCTGCAGCTCTTACATACCCTTCCACTACGGAGGCAATGCGATTAAAACCCCCGACGATCCGGGTGCGATGATGATTACCTTTGCTTTGAAGCCACGGGAGGAATACCAACCCAGTGGTCATATTAATGTATCTAGAGCAAGAGAATTTTATATTAGTTGGGATACGGATTACGTGGGGTCTATCACCACGGCTGATCTTGTGGTATCGGCATCTGCTATT…	MQPTHHAEISFQDRDTALPDACSSISDISPVTYPITLPIIKNISVTAHGINLIDKFPSKFCSSYIPFHYGGNAIKTPDDPGAMMITFALKPREEYQPSGHINVSRAREFYISWDTDYVGSITTADLVVSASAINFLLL	415	138	1 or 2	Exact Match to Reference
AF302813	NUR/90/1	ATGCAGCCTACTCACCACGCAGAGATAAGCTTTCAGGATAGAGATACAGCTCTTCCAGACGCATGTTCATCTATATCGGATATTAGCCCCGTTACGTATCCGATCACATTACCTATTATTAAAAACATTTCCGTAACTGCTCATGGTATCAATCTTATCGATAAGTTTCCATCAAAGTTCTGCAGCTCTTACATACCCTTCCACTACGGAGGCAATGCAATTAAAACCCCCGATGATCCGGGTGCGATGATGATTACCTTTGCTTTGAAGCCACGGGAGGAATACCAACCCAGTGGTCATATTAACGTATCCAGAGCAAGAGAATTTTATATTAGTTGGGACACGGATTACGTGGGGTCTATCACTACGGCTGATCTTGTGGTATCGGCATCTGCTATT…	MQPTHHAEISFQDRDTALPDACSSISDISPVTYPITLPIIKNISVTAHGINLIDKFPSKFCSSYIPFHYGGNAIKTPDDPGAMMITFALKPREEYQPSGHINVSRAREFYISWDTDYVGSITTADLVVSASAINFLLL	415	138	1 or 2	Exact Match to Reference
AF302814	IC/1/96	ATGCAGCCTACTCACCACGCAGAGATAAGCTTTCAGGATAGAGATACAGCTCTTCCAGACGCATGTTCATCTATATCGGATATTAGCCCCGTTACGTATCCGATCACATTACCTATTATTAAAAACATTTCCGTAACTGCTCATGGTATCAATCTTATCGATAAGTTTCCATCAAAGTTCTGCAGCTCTTACATACCCTTCCACTACGGAGGCAATGCAATTAAAACCCCCGATGATCCGGGTGCGATGATGATTACCTTTGCTTTGAAGCCACGGGAGGAATACCAACCCAGTGGTCATATTAACGTATCCAGAGCAAGAGAATTTTATATTAGTTGGGACACGGATTACGTGGGGTCTATCACTACGGCTGATCTTGTGGTATCGGCATCTGCTATT…	MQPTHHAEISFQDRDTALPDACSSISDISPVTYPITLPIIKNISVTAHGINLIDKFPSKFCSSYIPFHYGGNAIKTPDDPGAMMITFALKPREEYQPSGHINVSRAREFYISWDTDYVGSITTADLVVSASAINFLLL	415	138	1 or 2	Exact Match to Reference
AF302815	IC/2/96	ATGCAGCCTACTCACCACGCAGAGATAAGCTTTCAGGATAGAGATACAGCTCTTCCAGACGCATGTTCATCTATATCGGATATTAGCCCCGTTACGTATCCGATCACATTACCTATTATTAAAAACATTTCCGTAACTGCTCATGGTATCAATCTTATCGATAAGTTTCCATCAAAGTTCTGCAGCTCTTACATACCCTTCCACTACGGAGGCAATGCAATTAAAACCCCCGATGATCCGGGTGCGATGATGATTACCTTTGCTTTGAAGCCACGGGAGGAATACCAACCCAGTGGTCATATTAACGTATCCAGAGCAAGAGAATTTTATATTAGTTGGGACACGGATTACGTGGGGTCTATCACTACGGCTGATCTTGTGGTATCGGCATCTGCTATT…	MQPTHHAEISFQDRDTALPDACSSISDISPVTYPITLPIIKNISVTAHGINLIDKFPSKFCSSYIPFHYGGNAIKTPDDPGAMMITFALKPREEYQPSGHINVSRAREFYISWDTDYVGSITTADLVVSASAINFLLL	415	138	1 or 2	Exact Match to Reference
AF302816	BEN/1/97	ATGCAGCCTACTCACCACGCAGAGATAAGCTTTCAGGATAGAGATACAGCTCTTCCAGACGCATGTTCATCTATATCGGATATTAGCCCCGTTACGTATCCGATCACATTACCTATTATTAAAAACATTTCCGTAACTGCTCATGGTATCAATCTTATCGATAAGTTTCCATCAAAGTTCTGCAGCTCTTACATACCCTTCCACTACGGAGGCAATGCAATTAAAACCCCCGATGATCCGGGTGCGATGATGATTACCTTTGCTTTGAAGCCACGGGAGGAATACCAACCCAGTGGTCATATTAACGTATCCAGAGCAAGAGAATTTTATATTAGTTGGGACACGGATTACGTGGGGTCTATCACTACGGCTGATCTTGTGGTATCGGCATCTGCTATT…	MQPTHHAEISFQDRDTALPDACSSISDISPVTYPITLPIIKNISVTAHGINLIDKFPSKFCSSYIPFHYGGNAIKTPDDPGAMMITFALKPREEYQPSGHINVSRAREFYISWDTDYVGSITTADLVVSASAINFLLL	415	138	1 or 2	Exact Match to Reference
AF302817	NIG/1/98	ATGCAGCCTACTCACCACGCAGAGATAAGCTTTCAGGATAGAGATACAGCTCTTCCAGACGCATGTTCATCTATATCGGATATTAGCCCCGTTACGTATCCGATCACATTACCTATTATTAAAAACATTTCCGTAACTGCTCATGGTATCAATCTTATCGATAAGTTTCCATCAAAGTTCTGCAGCTCTTACATACCCTTCCACTACGGAGGCAATGCAATTAAAACCCCCGATGATCCGGGTGCGATGATGATTACCTTTGCTTTGAAGCCACGGGAGGAATACCAACCCAGTGGTCATATTAACGTATCCAGAGCAAGAGAATTTTATATTAGTTGGGACACGGATTACGTGGGGTCTATCACTACGGCTGATCTTGTGGTATCGGCATCTGCTATT…	MQPTHHAEISFQDRDTALPDACSSISDISPVTYPITLPIIKNISVTAHGINLIDKFPSKFCSSYIPFHYGGNAIKTPDDPGAMMITFALKPREEYQPSGHINVSRAREFYISWDTDYVGSITTADLVVSASAINFLLL	415	138	1 or 2	Exact Match to Reference
AF302818	RSA/1/98	ATGCAGCCTACTCACCACGCAGAGATAAGCTTTCAGGATAGAGATACAGCTCTTCCAGACGCATGTTCATCTATATCTGATATTAGCCCCGTTACGTATCCGATCACATTACCTATTATTAAAAACATTTCCGTAACTGCTCATGGTATCAATCTTATCGATAAATTTCCATCAAAGTTCTGCAGCTCTTACATACCCTTCCACTACGGAGGCAGTGCGATTAAAACCCCTGACGATCCTGGTGCGATGATGATTACCTTTGCTTTGAAGCCACGGGAGGAATATCAACCCAGTGGTCATATTAACGTATCCAGAGCAAGAGAATTTTATATTAGTTGGGACACGGATTATGTGGGGTCTATCACCACGGCTGATCTTGTGGTATCGGCATCTGCTATT…	MQPTHHAEISFQDRDTALPDACSSISDISPVTYPITLPIIKNISVTAHGINLIDKFPSKFCSSYIPFHYGGSAIKTPDDPGAMMITFALKPREEYQPSGHINVSRAREFYISWDTDYVGSITTADLVVSASAINFLLL	415	138	1 or 2	Exact Match to Reference
AF449460	RHO/61/1	ANGCAGCCTACTCACCACGCAGAAATAAGCTTTCAGGATAGAGATACAGCTCTTCCAGACGCATGNTCATCTATATCTGATATTATCCCCGTTACTTATCCGATCACATTACCTATTATTAAAAACATTTCCGTAACTGCTCATGGTATCAATCTTATCGATAAGTTTCCATCAAAGTTCTGCAGCTCTTACATACCCTTCCACTATGGAGGCAATTCGATTAAAACCCCTGATGATCCGGGCGCGATGATGATTACCTTCGCTTTGAAGCCACGGGAGGAATACCAACCCAGTGGTCATATTAACGTATCCAGAGCAAGAGAATTTTATATTAGTTGGGACACGGATTATGTGGGATCTATTACCACGGCTGATCTTGTGGTATCAGCATCTGCTATT…	XQPTHHAEISFQDRDTALPDAXSSISDIIPVTYPITLPIIKNISVTAHGINLIDKFPSKFCSSYIPFHYGGNSIKTPDDPGAMMITFALKPREEYQPSGHINVSRAREFYISWDTDYVGSITTADLVVSASAIN	404	134	not defined	contains ambiguous sequence
AF449461	Madrid/62	ATGCAGCCTACTCACCACGCAGAGATAAGCTTTCAGGATAGAGATACAGCTCTTCCAGACGCATGTTCATCTATATCGGATATTAGCCCCGTTACGTATCCGATCACATTACCTATTATTAAAAACATTTCCGTAACTGCTCATGGTATCAATCTTATCGATAAGTTTCCATCAAAGTTCTGCAGCTCTTACATACCCTTCCACTACGGAGGCAATGCAATTAAAACCCCCGATGATCCGGGTGCGATGATGATTACCTTTGCTTTGAAGCCACGGGAGGAATACCAACCCAGTGGTCATATTAACGTATCCAGAGCAAGAGAATTTTATATTAGTTGGGACACGGATTACGTGGGGTCTATCACTACGGCTGATCTTGTGGTATCGGCATCTGCTATT…	MQPTHHAEISFQDRDTALPDACSSISDISPVTYPITLPIIKNISVTAHGINLIDKFPSKFCSSYIPFHYGGNAIKTPDDPGAMMITFALKPREEYQPSGHINVSRAREFYISWDTDYVGSITTADLVVSASAIN	404	134	1 or 2	Exact Match to Reference
AF449462	VAL/76	ATGCAGCCTACTCACCACGCAGAGATAAGCTTTCAGGATAGAGATACAGCTCTTCCAGACGCATGTTCATCTATATCGGATATTAGCCCCGTTACGTATCCGATCACATTACCTATTATTAAAAACATTTCCGTAACTGCTCATGGTATCAATCTTATCGATAAGTTTCCATCAAAGTTCTGCAGCTCTTACATACCCTTCCACTACGGAGGCAATGCAATTAAAACCCCCGATGATCCGGGTGCGATGATGATTACCTTTGCTTTGAAGCCACGGGAGGAATACCAACCCAGTGGTCATATTAACGTATCCAGAGCAAGAGAATTTTATATTAGTTGGGACACGGATTACGTGGGGTCTATCACTACGGCTGATCTTGTGGTATCGGCATCTGCTATT…	MQPTHHAEISFQDRDTALPDACSSISDISPVTYPITLPIIKNISVTAHGINLIDKFPSKFCSSYIPFHYGGNAIKTPDDPGAMMITFALKPREEYQPSGHINVSRAREFYISWDTDYVGSITTADLVVSASAIN	404	134	1 or 2	Exact Match to Reference
AF449463	BUR/1/84	ATGCAGCCTACCCACCACGCAGAGGTAAGCTTTCAGGATAGAGATACAGCTCTTCCAGATGCATGTTCATCCATATCAGATATTTCCCCCATTACTTATCCGATCACGTTACCTATTATTAAAAACATTTCCGTCACTGCTCATGGTATCAATCTTATCGATAAATTTCCATCAAAGTTCTGCAGCTCTTACATACCCTTTCACTACGGAGGCAATTCGATTAAAACCCCCGACGATCCGGGCGCGATGATGATTACCTTTGCTTTGAAACCACGGGAGGAATACCAACCCAGTGGTCATATTAACGTATCCAGAGCAAGAGAGTTTTATATTAGCTGGGACACAGATTATGTGGGGTCTATCACCACGGCCGATCTTGTGGTATCGGCATCCGCTATT…	MQPTHHAEVSFQDRDTALPDACSSISDISPITYPITLPIIKNISVTAHGINLIDKFPSKFCSSYIPFHYGGNSIKTPDDPGAMMITFALKPREEYQPSGHINVSRAREFYISWDTDYVGSITTADLVVSASAIN	404	134	9	Exact Match to Reference
AF449464	BUR/2/84	ATGCAGCCTACCCACCACGCAGAGGTAAGCTTTCAGGATAGAGATACAGCTCTTCCAGATGCATGTTCATCCATATCAGATATTTCCCCCATTACTTATCCGATCACGTTACCTATTATTAAAAACATTTCCGTCACTGCTCATGGTATCAATCTTATCGATAAATTTCCATCAAAGTTCTGCAGCTCTTACATACCCTTTCACTACGGAGGCAATTCGATTAAAACCCCCGACGATCCGGGCGCGATGATGATTACCTTTGCTTTGAAACCACGGGAGGAATACCAACCCAGTGGTCATATTAACGTATCCAGAGCAAGAGAGTTTTATATTAGCTGGGACACAGATTATGTGGGGTCTATCACCACGGCCGATCTTGTGGTATCGGCATCCGCTATT…	MQPTHHAEVSFQDRDTALPDACSSISDISPITYPITLPIIKNISVTAHGINLIDKFPSKFCSSYIPFHYGGNSIKTPDDPGAMMITFALKPREEYQPSGHINVSRAREFYISWDTDYVGSITTADLVVSASAIN	404	134	9	Exact Match to Reference
AF449465	ZAR85	ATGCAGCCTACTCACCACGCAGAGATAAGCTTTCAGGATAGAGATACAGCTCTTCCAGACGCATGTTCATCTATATCGGATATTAGCCCCGTTACGTATCCGATCACATTACCTATTATTAAAAACATTTCCGTAACTGCTCATGGTATCAATCTTATCGATAAGTTTCCATCAAAGTTCTGCAGCTCTTACATACCCTTCCACTACGGAGGCAATGCAATTAAAACCCCCGATGATCCGGGTGCGATGATGATTACCTTTGCTTTGAAGCCACGGGAGGAATACCAACCCAGTGGTCATATTAACGTATCCAGAGCAAGAGAATTTTATATTAGTTGGGACACGGATTACGTGGGGTCTATCACTACGGCTGATCTTGTGGTATCGGCATCTGCTATT…	MQPTHHAEISFQDRDTALPDACSSISDISPVTYPITLPIIKNISVTAHGINLIDKFPSKFCSSYIPFHYGGNAIKTPDDPGAMMITFALKPREEYQPSGHINVSRAREFYISWDTDYVGSITTADLVVSASAIN	404	134	1 or 2	Exact Match to Reference
AF449466	BEL/85	ATGCAGCCTACTCACCACGCAGAGATAAGCTTTCAGGATAGAGATACAGCTCTTCCAGACGCATGTTCATCTATATCGGATATTAGCCCCGTTACGTATCCGATCACATTACCTATTATTAAAAACATTTCCGTAACTGCTCATGGTATCAATCTTATCGATAAGTTTCCATCAAAGTTCTGCAGCTCTTACATACCCTTCCACTACGGAGGCAATGCAATTAAAACCCCCGATGATCCGGGTGCGATGATGATTACCTTTGCTTTGAAGCCACGGGAGGAATACCAACCCAGTGGTCATATTAACGTATCCAGAGCAAGAGAATTTTATATTAGTTGGGACACGGATTACGTGGGGTCTATCACTACGGCTGATCTTGTGGTATCGGCATCTGCTATT…	MQPTHHAEISFQDRDTALPDACSSISDISPVTYPITLPIIKNISVTAHGINLIDKFPSKFCSSYIPFHYGGNAIKTPDDPGAMMITFALKPREEYQPSGHINVSRAREFYISWDTDYVGSITTADLVVSASAIN	404	134	1 or 2	Exact Match to Reference
AF449467	HOL/86	ATGCAGCCTACTCACCACGCAGAGATAAGCTTTCAGGATAGAGATACAGCTCTTCCAGACGCATGTTCATCTATATCGGATATTAGCCCCGTTACGTATCCGATCACATTACCTATTATTAAAAACATTTCCGTAACTGCTCATGGTATCAATCTTATCGATAAGTTTCCATCAAAGTTCTGCAGCTCTTACATACCCTTCCACTACGGAGGCAATGCAATTAAAACCCCCGATGATCCGGGTGCGATGATGATTACCTTTGCTTTGAAGCCACGGGAGGAATACCAACCCAGTGGTCATATTAACGTATCCAGAGCAAGAGAATTTTATATTAGTTGGGACACGGATTACGTGGGGTCTATCACTACGGCTGATCTTGTGGTATCGGCATCTGCTATT…	MQPTHHAEISFQDRDTALPDACSSISDISPVTYPITLPIIKNISVTAHGINLIDKFPSKFCSSYIPFHYGGNAIKTPDDPGAMMITFALKPREEYQPSGHINVSRAREFYISWDTDYVGSITTADLVVSASAIN	404	134	1 or 2	Exact Match to Reference
AF449468	KAL88/1	ATGCAGCCTACTCACCACGCAGAAATAAGCTTTCAGGATAGAGATACAGCTCTTCCAGACGCATGTTCATCTATATCTGATATTAACCCCGTTACTTATCCGATCACATTACCTATTATTAAAAACATTTCCGTAACTGCTCATGGTATCAATCTTATCGATAAGTTTCCATCAAAGTTCTGCAGCTCTTACATACCCTTCCACTATGGAGGCAATTCGATTAAAACCCCTGATGATCCGGGCGCGATGATGATTACCTTCGCTTTGAAGCCACGGGAGGAATACCAACCCAGTGGTCATATTAACGTATCCAGAGCAAGAGAATTTTATATTAGTTGGGACACGGATTATGTGGGATCTATTACCACGGCTGATCTTGTGGTATCAGCATCTGCTATT…	MQPTHHAEISFQDRDTALPDACSSISDINPVTYPITLPIIKNISVTAHGINLIDKFPSKFCSSYIPFHYGGNSIKTPDDPGAMMITFALKPREEYQPSGHINVSRAREFYISWDTDYVGSITTADLVVSASAIN	404	134	8 or 15	Exact Match to Reference
AF449469	JON89/13	ATGCAGCCTACTCACCACGCAGAAATAAGCTTTCAGGATAGAGATACAGCTCTTCCAGACGCATGTTCATCTATATCTGATATTAACCCCGTTACTTATCCGATCACATTACCTATTATTAAAAACATTTCCGTAACTGCTCATGGTATCAATCTTATCGATAAGTTTCCATCAAAGTTCTGCAGCTCTTACATACCCTTCCACTATGGAGGCAATTCGATTAAAACCCCTGATGATCCGGGCGCGATGATGATTACCTTCGCTTTGAAGCCACGGGAGGAATACCAACCCAGTGGTCATATTAACGTATCCAGAGCAAGAGAATTTTATATTAGTTGGGACACGGATTATGTGGGATCTATTACCACGGCTGATCTTGTGGTATCAGCATCTGCTATT…	MQPTHHAEISFQDRDTALPDACSSISDINPVTYPITLPIIKNISVTAHGINLIDKFPSKFCSSYIPFHYGGNSIKTPDDPGAMMITFALKPREEYQPSGHINVSRAREFYISWDTDYVGSITTADLVVSASAIN	404	134	8 or 15	Exact Match to Reference
AF449470	KAV89/1	ATGCAGCCTACTCACCACGCAGAAATAAGCTTTCAGGATAGAGATACAGCTCTTCCAGACGCATGTTCATCTATATCTGATATTAACCCCGTTACTTATCCGATCACATTACCTATTATTAAAAACATTTCCGTAACTGCTCATGGTATCAATCTTATCGATAAGTTTCCATCAAAGTTCTGCAGCTCTTACATACCCTTCCACTATGGAGGCAATTCGATTAAAACCCCTGATGATCCGGGCGCGATGATGATTACCTTCGCTTTGAAGCCACGGGAGGAATACCAACCCAGTGGTCATATTAACGTATCCAGAGCAAGAGAATTTTATATTAGTTGGGACACGGATTATGTGGGATCTATTACCACGGCTGATCTTGTGGTATCAGCATCTGCTATT…	MQPTHHAEISFQDRDTALPDACSSISDINPVTYPITLPIIKNISVTAHGINLIDKFPSKFCSSYIPFHYGGNSIKTPDDPGAMMITFALKPREEYQPSGHINVSRAREFYISWDTDYVGSITTADLVVSASAIN	404	134	8 or 15	Exact Match to Reference
AF449471	ZAM/2/84	ATGCANCCTACTCACCACNCAGAAATAAGCTTTCAGGATAGAGATACAGCTCTTCCAGACGCATGTTCATCTATATCTGATATTAACCCCGTTACTTATCCGATCACATTACCTATTATTAAAAACATTTCCGTAACTGCTCATGGTATCAATCTTATCGATAAGTTTCCATCAAAGTTCTGCAGCTCTTACATACCCTTCCACTATGGAGGCAATTCGATTAAAACCCCTGATGATCCGGGCGCGATGATGATTACCTTCGCTTTGAAGCCACGGGAGGAATACCAACCCAGTGGTCATATTAACGTATCCAGAGCAAGAGAATTTTATATTAGTTGGGACACGGATTATGTGGGATCTATTACCACGGCTGATCTTGTGGTATCAGCATCTGCTATT…	MXPTHHXEISFQDRDTALPDACSSISDINPVTYPITLPIIKNISVTAHGINLIDKFPSKFCSSYIPFHYGGNSIKTPDDPGAMMITFALKPREEYQPSGHINVSRAREFYISWDTDYVGSITTADLVVSASAIN	404	134	not defined	contains ambiguous sequence
AF449472	BUR/90/1	ATGCAGCCTACCCACCACGCAGAGGTAAGCTTTCAGGATAGAGATACAGCTCTTCCAGATGCATGTTCATCCATATCAGATATTTCCCCCATTACTTATCCGATCACGTTACCTATTATTAAAAACATTTCCGTCACTGCTCATGGTATCAATCTTATCGATAAATTTCCATCAAAGTTCTGCAGCTCTTACATACCCTTTCACTACGGAGGCAATTCGATTAAAACCCCCGACGATCCGGGCGCGATGATGATTACCTTTGCTTTGAAACCACGGGAGGAATACCAACCCAGTGGTCATATTAACGTATCCAGAGCAAGAGAGTTTTATATTAGCTGGGACACAGATTATGTGGGGTCTATCACCACGGCCGATCTTGTGGTATCGGCATCCGCTATT…	MQPTHHAEVSFQDRDTALPDACSSISDISPITYPITLPIIKNISVTAHGINLIDKFPSKFCSSYIPFHYGGNSIKTPDDPGAMMITFALKPREEYQPSGHINVSRAREFYISWDTDYVGSITTADLVVSASAIN	404	134	9	Exact Match to Reference
AF449473	NDA/1/90	ATGCAGCCTACTCACCACGCAGAAATAAGCTTTCAGGATAGAGATACAGCTCTTCCAGACGCATGTTCATCTATATCTGATATTATCCCCGTTACTTATCCGATCACATTACCTATTATTAAAAACATTTCCGTAACTGCTCATGGTATCAATCTTATCGATAAGTTTCCATCAAAGTTCTGCAGCTCTTACATACCCTTCCACTATGGAGGCAATTCGATTAAAACCCCTGATGATCCGGGCGCGATGATGATTACCTTCGCTTTGAAGCCACGGGAGGAATACCAACCCAGTGGTCATATTAACGTATCCAGAGCAAGAGAATTTTATATTAGTTGGGACACGGATTATGTGGGATCTATTACCACGGCTGATCTTGTGGTATCAGCATCTGCTATT…	MQPTHHAEISFQDRDTALPDACSSISDIIPVTYPITLPIIKNISVTAHGINLIDKFPSKFCSSYIPFHYGGNSIKTPDDPGAMMITFALKPREEYQPSGHINVSRAREFYISWDTDYVGSITTADLVVSASAIN	404	134	8 or 15	Imperfect Match to Reference <3 AA differences
AF449474	VICT/90/1	ATGCAGCCTACTCACCACGCAGAGATAAGCTTTCAGGATAGAGATACAGCTCTTCCAGACGCATGTTCATCTATATCGGATATTAGCCCCGTTACGTATCCGATCACATTACCTATTATTAAAAACATTTCCGTAACTGCTCATGGTATCAATCTTATCGATAAGTTTCCATCAAAGTTCTGCAGCTCTTACATACCCTTCCACTACGGAGGCAGTGCAATTAAAACCCCCGATGATCCGGGTGCGATGATGATTACCTTTGCTTTGAAGCCACGGGAGGAATACCAACCCAGTGGTCATATTAACGTATCCAGAGCAAGAGAATTTTATATTAGTTGGGACACGGATTACGTGGGGACTATCACTACGGCTGATCTTGTGGTATCGGCATCTGCTATT…	MQPTHHAEISFQDRDTALPDACSSISDISPVTYPITLPIIKNISVTAHGINLIDKFPSKFCSSYIPFHYGGSAIKTPDDPGAMMITFALKPREEYQPSGHINVSRAREFYISWDTDYVGTITTADLVVSASAIN	404	134	1 or 2	Imperfect Match to Reference <3 AA differences
AF449475	UGA/1/95	ATGCAGCCTACCCACCANGCAGAGGTAAGCTTTCAGGATAGAGATACAGCTCTTCCAGATGCATGTTCATCCATATCTGATATTACCCCCATTACTTATCCGATCACATTACCTATTATTAAAAACATTTCCGTTACTGCTCACGGTATCAATCTTATCGATAAATTTCCATCAAAGTTCTGCAGCTCTTACATACCCTTCCACTACGGAGGCAATTCGATTAAAACCCCCGACGATCCGGGCGCGATGATGATTACCTTTGCTTTGAAACCACGGGAGGAATACCAACCCAGCGGTCATATTAACGTATCCAGAGCAAGAGAATTTTATATTAGCTGGGACACAGATTATGTGGGGTCTATCACCACGGCTGATCTTGTGGTATCGGCATCCGCTATT…	MQPTHXAEVSFQDRDTALPDACSSISDITPITYPITLPIIKNISVTAHGINLIDKFPSKFCSSYIPFHYGGNSIKTPDDPGAMMITFALKPREEYQPSGHINVSRAREFYISWDTDYVGSITTADLVVSASAIN	404	134	not defined	contains ambiguous sequence
AF449476	UGA/3/95	ATGCAGCCTACCCACCACGCAGAGGTAAGCTTTCAGGATAGAGATACAGCTCTTCCAGATGCATGTTCATCCATATCAGATATTTCCCCCATTACTTATCCGATCACGTTACCTATTATTAAAAACATTTCCGTCACTGCTCATGGTATCAATCTTATCGATAAATTTCCATCAAAGTTCTGCAGCTCTTACATACCCTTTCACTACGGAGGCAATTCGATTAAAACCCCCGACGATCCGGGCGCGATGATGATTACCTTTGCTTTGAAACCACGGGAGGAATACCAACCCAGTGGTCATATTAACGTATCCAGAGCAAGAGAGTTTTATATTAGCTGGGACACAGATTATGTGGGGTCTATCACCACGGCCGATCTTGTGGTATCGGCATCCGCTATT…	MQPTHHAEVSFQDRDTALPDACSSISDISPITYPITLPIIKNISVTAHGINLIDKFPSKFCSSYIPFHYGGNSIKTPDDPGAMMITFALKPREEYQPSGHINVSRAREFYISWDTDYVGSITTADLVVSASAIN	404	134	9	Exact Match to Reference
AF449477	RSA/1/99/W	ATGCAGCCTACTCACCACGCAGAGATAAGCTTTCAGGATAGAGATACAGCTCTTCCAGACGCATGTTCATCTATATCTGATATTAGCCCCATTACGTATCCGATCACGTTACCTATTATTAAAAACATTTCCGTAACTGCTCATGGTATCAATCTTATCGATAAATTTCCATCAAAGTTCTGCAGCTCTTACATACCCTTCCACTACGGAGGCAATGCGATTAAAACCCCCGACGATCCGGGTGCGATGATGATTACCTTTGCTTTGAAGCCACGGGAGGAATACCAACCCAGTGGTCATATTAATGTATCTAGAGCAAGAGAATTTTATATTAGTTGGGATACGGATTACGTGGGGTCTATCACTACGGCTGATCTTGTGGTATCGGCATCTGCTATT…	MQPTHHAEISFQDRDTALPDACSSISDISPITYPITLPIIKNISVTAHGINLIDKFPSKFCSSYIPFHYGGNAIKTPDDPGAMMITFALKPREEYQPSGHINVSRAREFYISWDTDYVGSITTADLVVSASAIN	404	134	2	Exact Match to Reference
AF449478	GAM/1/00	ATGCAGCCTACTCACCACGCAGAGATAAGCTTTCAGGATAGAGATACAGCTCTTCCAGACGCATGTTCATCTATATCGGATATTAGCCCCGTTACGTATCCGATCACATTACCTATTATTAAAAACATTTCCGTAACTGCTCATGGTATCAATCTTATCGATAAGTTTCCATCAAAGTTCTGCAGCTCTTACATACCCTTCCACTACGGAGGCAATGCAATTAAAACCCCCGATGATCCGGGTGCGATGATGATTACCTTTGCTTTGAAGCCACGGGAGGAATACCAACCCAGTGGTCATATTAACGTATCCAGAGCAAGAGAATTTTATATTAGTTGGGACACGGATTACGTGGGGTCTATCACTACGGCTGATCTTGTGGTATCGGCATCTGCTATT…	MQPTHHAEISFQDRDTALPDACSSISDISPVTYPITLPIIKNISVTAHGINLIDKFPSKFCSSYIPFHYGGNAIKTPDDPGAMMITFALKPREEYQPSGHINVSRAREFYISWDTDYVGSITTADLVVSASAIN	404	134	1 or 2	Exact Match to Reference
AF449479	Dezda	ATGCAGCCTACTCACCACGCAGAAATAAGCTTTCAGGATAGAGATACAGCTCTTCCAGACGCATGTTCATCTATATCTGATATTAACCCCGTTACTTATCCGATCACATTACCTATTATTAAAAACATTTCCGTAACTGCTCATGGTATCAATCTTATCGATAAGTTTCCATCAAAGTTCTGCAGCTCTTACATACCCTTCCACTATGGAGGCAATTCGATTAAAACCCCTGATGATCCGGGCGCGATGATGATTACCTTCGCTTTGAAGCCACGGGAGGAATACCAACCCAGTGGTCATATTAACGTATCCAGAGCAAGAGAATTTTATATTAGTTGGGACACGGATTATGTGGGATCTATTACCACGGCTGATCTTGTGGTATCAGCATCTGCTATT…	MQPTHHAEISFQDRDTALPDACSSISDINPVTYPITLPIIKNISVTAHGINLIDKFPSKFCSSYIPFHYGGNSIKTPDDPGAMMITFALKPREEYQPSGHINVSRAREFYISWDTDYVGSITTADLVVSASAIN	404	134	8 or 15	Exact Match to Reference
AF449480	Hinde II	ATGCAGCCTACCCACCACGCAGAGGTAAGCTTTCAGGATAGAGATACAGCTCTTCCAGATGCATGTTCATCCATATCAGATATTTCTCCCATTACTTATCCGATCACGTTACCTATTATTAAAAACATTTCCGTCACTGCTCATGGTATCAATCTTACCGATAAATTTCCATCAAAGTTCTGCAGCTCTTACATACCCTTTCACTACGGAGGCAATTCGATTAAAACCCCCGACGATCCGGGCGCGATGATGATTACCTTTGCTTTGAAACCACGGGAGGAATACCAACCTAGTGGTCATATTAACGTATCCAGAGCAAGAGAGTTTTATATTAGCTGGGACACAGATTATGTGGGGTCTATCACCACGGCCGATCTTGTGGTATCGGCATCCGCTATT…	MQPTHHAEVSFQDRDTALPDACSSISDISPITYPITLPIIKNISVTAHGINLTDKFPSKFCSSYIPFHYGGNSIKTPDDPGAMMITFALKPREEYQPSGHINVSRAREFYISWDTDYVGSITTADLVVSASAIN	404	134	9	Imperfect Match to Reference <3 AA differences
AF449481	Togo	ATGCAGCCTACTCACCACGCAGAGATAAGCTTTCAGGATAGAGATACAGCTCTTCCAGACGCATGTTCATCTATATCGGATATTAGCCCCGTTACGTATCCGATCACATTACCTATTATTAAAAACATTTCCGTAACTGCTCATGGTATCAATCTTATCGATAAGTTTCCATCAAAGTTCTGCAGCTCTTACATACCCTTCCACTACGGAGGCAATGCAATTAAAACCCCCGATGATCCGGGTGCGATGATGATTACCTTTGCTTTGAAGCCACGGGAGGAATACCAACCCAGTGGTCATATTAACGTATCCAGAGCAAGAGAATTTTATATTAGTTGGGACACGGATTACGTGGGGTCTATCACTACGGCTGATCTTGTGGTATCGGCATCTGCTATT…	MQPTHHAEISFQDRDTALPDACSSISDISPVTYPITLPIIKNISVTAHGINLIDKFPSKFCSSYIPFHYGGNAIKTPDDPGAMMITFALKPREEYQPSGHINVSRAREFYISWDTDYVGSITTADLVVSASAIN	404	134	1 or 2	Exact Match to Reference
AF504881	NAM/1/80	ATGCAGCCTACTCACCACGCAGAGATAAGCTTTCAGGATAGAGATACAGCTCTTCCAGACGCATGTTCATCTATATCGGATATTAGCCCCGTTACGTATCCGATCACATTACCTATTATTAAAAACATTTCCGTAACTGCTCATGGTATCAATCTTATCGATAAGTTTCCATCAAAGTTCTGCAGCTCTTACATACCCTTCCACTACGGAGGCAATGCAATTAAAACTCCCGACGATCCGGGTGCGATGATGATTACCTTTGCTTTGAAGCCACGGGAGGAATACCAACCCAGTGGTCATATTAACGTATCCAGAGCAAGAGAATTTTATATTAGTTGGGACACGGATTACGTGGGGTCTATCACTACGGCTGATCTTGTGGTATCGGCATCTGCTATT…	MQPTHHAEISFQDRDTALPDACSSISDISPVTYPITLPIIKNISVTAHGINLIDKFPSKFCSSYIPFHYGGNAIKTPDDPGAMMITFALKPREEYQPSGHINVSRAREFYISWDTDYVGSITTADLVVSASAINFLLL	415	138	1 or 2	Exact Match to Reference
AF504882	IC/3/96	ATGCAGCCTACTCACCACGCAGAGATAAGCTTTCAGGATAGAGATACAGCTCTTCCAGACGCATGTTCATGTATATCGGATATTAGCCCCGTTACGTATCCGATCACATTACCTATTATTAAAAACATTTCCGTAACTGCTCATGGTATCAATCTTATCGATAAGTTTCCATCAAAGTTCTGCAGCTCTTACATACCCTTCCACTACGGAGGCAATGCAATTAAAACCCCCGATGATCCGGGTGCGATGATGATTACCTTTGCTTTGAAGCCACGGGAGGAATACCAACCCAGTGGTCATATTAACGTATCCAGAGCAAGAGAATTTTATATTAGTTGGGACACGGATTACGTGGGGTCTATCACTACGGCTGATCTTGTGGTATCGGCATCTGCTATT…	MQPTHHAEISFQDRDTALPDACSCISDISPVTYPITLPIIKNISVTAHGINLIDKFPSKFCSSYIPFHYGGNAIKTPDDPGAMMITFALKPREEYQPSGHINVSRAREFYISWDTDYVGSITTADLVVSASAINFLLL	415	138	1 or 2	Imperfect Match to Reference <3 AA differences
AF504883	IC/576	ATGCAGCCTACTCATCACGCAGAGATAAGCTTTCAGGATAGAGATACAGCTCTTCCAGACGCATGTTCATCTATATCGGATATTAGCCCCGTTACGTATCCGATCACATTACCTATTATTAAAAACATTTCCGTAACTGCTCATGGTATCAATCTTATCGATAAGTTTCCATCAAAGTTCTGCAGCTCTTACATACCCTTCCACTACGGAGGCAATGCAATTAAAACCCCCGATGATCCGGGTGCGATGATGATTACCTTTGCTTTGAAGCCACGGGAGGAATACCAACCCAGTGGTCATATTAACGTATCCAGAGCAAGAGAATTTTATATTAGTTGGGACACGGATTACGTGGGGTCTATCACTACGGCTGATCTTGTGGTATCGGCATCTGCTATT…	MQPTHHAEISFQDRDTALPDACSSISDISPVTYPITLPIIKNISVTAHGINLIDKFPSKFCSSYIPFHYGGNAIKTPDDPGAMMITFALKPREEYQPSGHINVSRAREFYISWDTDYVGSITTADLVVSASAINFLLL	415	138	1 or 2	Exact Match to Reference
AF504884	NIG-2	ATGCAGCCTACTCACCACGCAGAGATAAGCTTTCAGGATAGAGATACAGCTCTTCCAGACGCATGTTCATCTATATCGGATATTAGCCCCGTTACGTATCCGATCACATTACCTATTATTAAAAACATTTCCGTAACTGCTCATGGTATCAATCTTNTCGATAAGTTTCCATCAAAGTTCTGCAGCTCTTACATACCCTTCCACTACGGAGGCAATGCAATTAAAACCCCCGATGATCCGGGTGCGATGATGATTACCTTTGCTTTGAAGCCACGGGAGGAATACCAACCCAGTGGTCATATTAACGTATCCAGAGCAAGAGAATTTTATATTAGTTGGGACACGGATTACGTGGGGTCTATCACTACGGCTGATCTTGTGGTATCGGCATCTGCTATT…	MQPTHHAEISFQDRDTALPDACSSISDISPVTYPITLPIIKNISVTAHGINLXDKFPSKFCSSYIPFHYGGNAIKTPDDPGAMMITFALKPREEYQPSGHINVSRAREFYISWDTDYVGSITTADLVVSASAINFLLL	415	138	not defined	contains ambiguous sequence
AF504885	Awoshie/99	ATGCAGCCTACTCACCACGCAGAGATAAGCTTTCAGGATAGAGATACAGCTCTTCCAGACGCATGTTCATCTATATCGGATATTAGCCCCGTTACGTATCCGATCACATTACCTATTATTAAAAACATTTCCGTAACTGCTCATGGTATCAATCTTATCGATAAGTTTCCATCAAAGTTCTGCAGCTCTTACATACCCTTCCACTACGGAGGCAATGCAATTAAAACCCCCGATGATCCGGGTGCGATGATGATTACCTTTGCTTTGAAGCCACGGGAGGAATACCAACCCAGTGGTCATATTAACGTATCCAGAGCAAGAGAATTTTATATTAGTTGGGACACGGATTACGTGGGGTCTATCACTACGGCTGATCTTGTGGTATCGGCATCTGCTATT…	MQPTHHAEISFQDRDTALPDACSSISDISPVTYPITLPIIKNISVTAHGINLIDKFPSKFCSSYIPFHYGGNAIKTPDDPGAMMITFALKPREEYQPSGHINVSRAREFYISWDTDYVGSITTADLVVSASAINFLLL	415	138	1 or 2	Exact Match to Reference
AF504886	BOT/1/99	ATGCAGCCTACTCACCACGCAGAGATAAGCTTTCAGGATAGAGATACAGCTCTTCCAGACGCATGTTCATCTATATCTGATATTAGCCCCGTTACGTATCCGATCACGTTACCTATTATTAAAAACATTTCCGTAACTGCTCATGGTATCAATCTTATCGATAAATTTCCATCAAAGTTCTGCAGCTCTTACATACCCTTCCACTACGGAGGCAATGCGATTAAAACCCCCGACGATCCGGGTGCGATGATGATTACCTTTGCTTTCAAGCCACGGGAGGAATACCAACCCAGTGGTCATATTAACGTATCCAGAGCAAGAGAATTTNATATTAGTTGGGATACGGATTACGTGGGGTCTATCACCACGGCTGATCTTGTGGTATCGGCATCTGCTATT…	MQPTHHAEISFQDRDTALPDACSSISDISPVTYPITLPIIKNISVTAHGINLIDKFPSKFCSSYIPFHYGGNAIKTPDDPGAMMITFAFKPREEYQPSGHINVSRAREFXISWDTDYVGSITTADLVVSASAINFLLL	415	138	not defined	contains ambiguous sequence
AF504887	NIG/1/99	ATGCAGCCTACTCACCACGCAGAGATAAGCTTTCAGGATAGAGATACAGCTCTTCCAGACGCATGTTCATCTATATCGGATATTAGCCCCGTTACGTATCCGATCACATTACCTATTATTAAAAACATTTCCGTAACTGCTCATGGTATCAATCTTATCGATAAGTTTCCATCAAAGTTCTGCAGCTCTTACATACCCTTCCACTACGGAGGCAATGCAATTAAAACCCCCGATGATCCGGGTGCGATGATGATTACCTTTGCTTTGAAGCCACGGGAGGAATACCAACCCAGTGGTCATATTAACGTATCCAGAGCAAGAGAATTTTATATTAGTTGGGACACGGATTACGTGGGGTCTATCACTACGGCTGATCTTGTGGTATCGGCATCTGCTATT…	MQPTHHAEISFQDRDTALPDACSSISDISPVTYPITLPIIKNISVTAHGINLIDKFPSKFCSSYIPFHYGGNAIKTPDDPGAMMITFALKPREEYQPSGHINVSRAREFYISWDTDYVGSITTADLVVSASAINFLLL	415	138	1 or 2	Exact Match to Reference
AF504888	GHA/1/00	ATGCAGCCTACTCACCACGCAGAGATAAGCTTTCAGGATAGAGATACAGCTCTTCCAGACGCATGTTCATCTATATCGGATATTAGCCCCGTTACGTATCCGATCACATTACCTATTATTAAAAACATTTCCGTAACTGCTCATGGTATCAATCTTATCGATAAGTTTCCATCAAAGTTCTGCAGCTCTTACATACCCTTCCACTACGGAGGCAATGCAATTAAAACCCCCGATGATCCGGGTGCGATGATGATTACCTTTGCTTTGAAGCCACGGGAGGAATACCAACCCAGTGGTCATATTAACGTATCCAGAGCAAGAGAATTTTATATTAGTTGGGACACGGATTACGTGGGGTCTATCACTACGGCTGATCTTGTGGTATCGGCATCTGCTATT…	MQPTHHAEISFQDRDTALPDACSSISDISPVTYPITLPIIKNISVTAHGINLIDKFPSKFCSSYIPFHYGGNAIKTPDDPGAMMITFALKPREEYQPSGHINVSRAREFYISWDTDYVGSITTADLVVSASAINFLLL	415	138	1 or 2	Exact Match to Reference
AF504889	Ghana	ATGCAGCCTACTCACCACGCAGAGATAAGCTTTCAGGATAGAGATACAGCTCTTCCAGACGCATGTTCATCTATATCGGATATTAGCCCCGTTACGTATCCGATCACATTACCTATTATTAAAAACATTTCCGTAACTGCTCATGGTATCAATCTTATCGATAAGTTTCCATCAAAGTTCTGCAGCTCTTACATACCCTTCCACTACGGAGGCAATGCAATTAAAACCCCCGATGATCCGGGTGCGATGATGATTACCTTTGCTTTGAAGCCACGGGAGGAATACCAACCCAGTGGTCATATTAACGTATCCAGAGCAAGAGAATTTTATATTAGTTGGGACACGGATTACGTGGGGTCTATCACTACGGCTGATCTTGTGGTATCGGCATCTGCTATT…	MQPTHHAEISFQDRDTALPDACSSISDISPVTYPITLPIIKNISVTAHGINLIDKFPSKFCSSYIPFHYGGNAIKTPDDPGAMMITFALKPREEYQPSGHINVSRAREFYISWDTDYVGSITTADLVVSASAINFLLL	415	138	1 or 2	Exact Match to Reference
AF511445	Lisbon/60	GTATCGGTGGAGGGAACTAGTGGCCCTCTCCTATGCAACATTCATGATTTGCACAAGCCGCACCAAAGCAAACCTATTCTTACCGATGAAAATGATACGCAGCGAACGTGCAGCCATACCAACCCGAAATTCCTTTCACAACATTTTCCCGAGAACTCTCACAATATCCAAACAGCAGGTAAACAAGATATTACTCCTATTACGGACGCAACGTATCTGGACATAAGACGTAATGTTCATTACAGCTGTAATGGACCTCAAACCCCTAAATACTATCAGCCCCCTCTTGCGCTCTGGATTAAGCTGCGCTTTTGGTTTAACGAGAACGTGAACCTTGCTATTCCCTCGGTATCCATTCCCTTCGGCGAGCGCTTTATCACCATAAAGCTTGCATCGCAA…	VSVEGTSGPLLCNIHDLHKPHQSKPILTDENDTQRTCSHTNPKFLSQHFPENSHNIQTAGKQDITPITDATYLDIRRNVHYSCNGPQTPKYYQPPLALWIKLRFWFNENVNLAIPSVSIPFGERFITIKLASQKDLVNEFPG	427	142	1 or 2	Exact Match to Reference
AF511446	CAM/1/86	GTATCGGTGGAGGGAACTAGTGGCCCTCTCCTATGCAACATTCATGATTTGCACAAGCCGCACCAAAGCAAACCTATTCTTACCGATGAAAATGATACGCAGCGAACGTGCAGCCATACCAACCCGAAATTCCTTTCACAACATTTTCCCGAGAACTCTCACAATATCCAAACAGCAGGTAAACAAGATATTACTCCTATTACGGACGCAACGTATCTGGACATAAGACGTAATGTTCATTACAGCTGTAATGGACCTCAAACCCCTAAATACTATCAGCCCCCTCTTGCGCTCTGGATTAAGCTGCGCTTTTGGTTTAACGAGAACGTGAACCTTGCTATTCCCTCGGTATCCATTCCCTTCGGCGAGCGCTTTATCACCATAAAGCTTGCATCGCAA…	VSVEGTSGPLLCNIHDLHKPHQSKPILTDENDTQRTCSHTNPKFLSQHFPENSHNIQTAGKQDITPITDATYLDIRRNVHYSCNGPQTPKYYQPPLALWIKLRFWFNENVNLAIPSVSIPFGERFITIKLASQKDLVNEFPG	427	142	1 or 2	Exact Match to Reference
AF511447	VAL/76	GTATCGGTGGAGGGAACTAGTGGCCCTCTCCTATGCAACATTCATGATTTGCACAAGCCGCACCAAAGCAAACCTATTCTTACCGATGAAAATGATACGCAGCGAACGTGCAGCCATACCAACCCGAAATTCCTTTCACAACATTTTCCCGAGAACTCTCACAATATCCAAACAGCAGGTAAACAAGATATTACTCCTATTACGGACGCAACGTATCTGGACATAAGACGTAATGTTCATTACAGCTGTAATGGACCTCAAACCCCTAAATACTATCAGCCCCCTCTTGCGCTCTGGATTAAGCTGCGCTTTTGGTTTAACGAGAACGTGAACCTTGCTATTCCCTCGGTATCCATTCCCTTCGGCGAGCGCTTTATCACCATAAAGCTTGCATCGCAA…	VSVEGTSGPLLCNIHDLHKPHQSKPILTDENDTQRTCSHTNPKFLSQHFPENSHNIQTAGKQDITPITDATYLDIRRNVHYSCNGPQTPKYYQPPLALWIKLRFWFNENVNLAIPSVSIPFGERFITIKLASQKDLVNEFPG	427	142	1 or 2	Exact Match to Reference
AF511448	HOL/86	GTATCGGTGGAGGGAACTAGTGGCCCTCTCCTATGCAACATTCATGATTTGCACAAGCCGCACCAAAGCAAACCTATTCTTACCGATGAAAATGATACGCAGCGAACGTGCAGCCATACCAACCCGAAATTCCTTTCACAACATTTTCCCGAGAACTCTCACAATATCCAAACAGCAGGTAAACAAGATATTACTCCTATTACGGACGCAACGTATCTGGACATAAGACGTAATGTTCATTACAGCTGTAATGGACCTCAAACCCCTAAATACTATCAGCCCCCTCTTGCGCTCTGGATTAAGCTGCGCTTTTGGTTTAACGAGAACGTGAACCTTGCTATTCCCTCGGTATCCATTCCCTTCGGCGAGCGCTTTATCACCATAAAGCTTGCATCGCAA…	VSVEGTSGPLLCNIHDLHKPHQSKPILTDENDTQRTCSHTNPKFLSQHFPENSHNIQTAGKQDITPITDATYLDIRRNVHYSCNGPQTPKYYQPPLALWIKLRFWFNENVNLAIPSVSIPFGERFITIKLASQKDLVNEFPG	427	142	1 or 2	Exact Match to Reference
AF511449	NUR 90/1	GTATCGGTGGAGGGAACTAGTGGCCCTCTCCTATGCAACATTCATGATTTGCACAAGCCGCACCAAAGCAAACCTATTCTTACCGATGAAAATGATACGCAGCGAACGTGCAGCCATACCAACCCGAAATTCCTTTCACAACATTTTCCCGAGAACTCTCACAATATCCAAACAGCAGGTAAACAAGATATTACTCCTATTACGGACGCAACGTATCTGGACATAAGACGTAATGTTCATTACAGCTGTAATGGACCTCAAACCCCTAAATACTATCAGCCCCCTCTTGCGCTCTGGATTAAGCTGCGCTTTTGGTTTAACGAGAACGTGAACCTTGCTATTCCCTCGGTATCCATTCCCTTCGGCGAGCGCTTTATCACCATAAAGCTTGCATCGCAA…	VSVEGTSGPLLCNIHDLHKPHQSKPILTDENDTQRTCSHTNPKFLSQHFPENSHNIQTAGKQDITPITDATYLDIRRNVHYSCNGPQTPKYYQPPLALWIKLRFWFNENVNLAIPSVSIPFGERFITIKLASQKDLVNEFPG	427	142	1 or 2	Exact Match to Reference
AF511450	IC 1/96	GTATCGGTGGAGGGAACTAGTGGCCCTCTCCTATGCAACATTCATGATTTGCACAAGCCGCACCAAAGCAAACCTATTCTTACCGATGAAAATGATACGCAGCGAACGTGCAGCCATACCAACCCGAAATTCCTTTCACAACATTTTCCCGAGAACTCTCACAATATCCAAACAGCAGGTAAACAAGATATTACTCCTATTACGGACGCAACGTATCTGGACATAAGACGTAATGTTCATTACAGCTGTAATGGACCTCAAACCCCTAAATACTATCAGCCCCCTCTTGCGCTCTGGATTAAGCTGCGCTTTTGGTTTAACGAGAACGTGAACCTTGCTATTCCCTCGGTATCCATTCCCTTCGGCGAGCGCTTTATCACCATAAAGCTTGCATCGCAA…	VSVEGTSGPLLCNIHDLHKPHQSKPILTDENDTQRTCSHTNPKFLSQHFPENSHNIQTAGKQDITPITDATYLDIRRNVHYSCNGPQTPKYYQPPLALWIKLRFWFNENVNLAIPSVSIPFGERFITIKLASQKDLVNEFPG	427	142	1 or 2	Exact Match to Reference
AF511451	ANG/70	GTATCGGTGGAGGGAACCAGTGGCCCTCTCCTATGCAACATTCATGATTTGCACAAGCCGCACCAAAGCAAACCTATTCTTACCGATGAAAATGATACGCAGCGAACGTGTAGCCATACCAACCCGAAATTCCTTTCACAACATTTTCCCGAGAACTCTCACAATATCCAAACAGCAGGTAAACAAGATATTACTCCTATTACGGACGCAACGTATCTGGACATAAGACGTAATGTTCATTACAGCTGTAATGGACCTCAAACCCCTAAATACTATCAGCCCCCTCTTGCGCTCTGGATTAAGCTGCGCTTTTGGTTTAACGAGAACGTGAACCTTGCTATTCCCTCGGTATCCATTCCCTTCGGCGAGCGCTTTATCACCATAAAGCTTGCATCGCAA…	VSVEGTSGPLLCNIHDLHKPHQSKPILTDENDTQRTCSHTNPKFLSQHFPENSHNIQTAGKQDITPITDATYLDIRRNVHYSCNGPQTPKYYQPPLALWIKLRFWFNENVNLAIPSVSIPFGERFITIKLASQKDLVNEFPG	427	142	1 or 2	Exact Match to Reference
AF511452	CAM 89/1	GTATCGGTGGAGGGAACTAGTGGCCCTCTCCTATGCAACATTCATGATTTGCACAAGCCGCACCAAAGCAAACCTATTCTTACCGATGAAAATGATACGCAGCGAACGTGCAGCCATACCAACCCGAAATTCCTTTCACAACATTTTCCCGAGAACTCTCACAATATCCAAACAGCAGGTAAACAAGATATTACTCCTATTACGGACGCAACGTATCTGGACATAAGACGTAATGTTCATTACAGCTGTAATGGACCTCAAACCCCTAAATACTATCAGCCCCCTCTTGCGCTCTGGATTAAGCTGCGCTTTTGGTTTAACGAGAACGTGAACCTTGCTATTCCCTCGGTATCCATTCCCTTCGGCGAGCGCTTTATCACCATAAAGCTTGCATCGCAA…	VSVEGTSGPLLCNIHDLHKPHQSKPILTDENDTQRTCSHTNPKFLSQHFPENSHNIQTAGKQDITPITDATYLDIRRNVHYSCNGPQTPKYYQPPLALWIKLRFWFNENVNLAIPSVSIPFGERFITIKLASQKDLVNEFPG	427	142	1 or 2	Exact Match to Reference
AF511453	GAM 1/00	GTATCGGTGGAGGGAACCAGTGGCCCTCTCCTATGCAACATTCATGATTTGCACAAGCCGCACCAAAGCAAACCTATTCTTACCGATGAAAATGATACGCAGCGAACGTGTAGCCATACCAACCCGAAATTCCTTTCACAACATTTTCCCGAGAACTCTCACAATATCCAAACAGCAGGTAAACAAGATATTACTCCTATTACGGACGCAACGTATCTGGACATAAGACGTAATGTTCATTACAGCTGTAATGGACCTCAAACCCCTAAATACTATCAGCCCCCTCTTGCGCTCTGGATTAAGCTGCGCTTTTGGTTTAACGAGAACGTGAACCTTGCTATTCCCTCGGTATCCATTCCCTTCGGCGAGCGCTTTATCACCATAAAGCTTGCATCGCAA…	VSVEGTSGPLLCNIHDLHKPHQSKPILTDENDTQRTCSHTNPKFLSQHFPENSHNIQTAGKQDITPITDATYLDIRRNVHYSCNGPQTPKYYQPPLALWIKLRFWFNENVNLAIPSVSIPFGERFITIKLASQKDLVNEFPG	427	142	1 or 2	Exact Match to Reference
AF511454	DRC/624/89	GTATCGGTGGAGGGAACCAGTGGCCCTCTCCTATGCAACATTCATGATTTGCACAAGCCGCACCAAAGCAAACCTATTCTTACCGATGAAAATGATACGCAGCGAACGTGCAGCCATACCAACCCGAAATTTCTTTCACAACATTTTCCCGAGAACTCTCACAATATCCAAACAGCAGGTAAACAAGATATCACTCCTATCACGGACGCAACGTATCTGGACATAAGACGTAATGTTCATTACAGCTGTAATGGACCTCAAACCCCTAAATACTATCAGCCCCCTCTTGCGCTCTGGATTAAGCTGCGCTTTTGGTTTAACGAGAACGTGAACCTTGCTATTCCCTCGGTATCCATCCCCTTCGGCGAGCGCTTTATCACCATAAAGCTTGCATCGCAA…	VSVEGTSGPLLCNIHDLHKPHQSKPILTDENDTQRTCSHTNPKFLSQHFPENSHNIQTAGKQDITPITDATYLDIRRNVHYSCNGPQTPKYYQPPLALWIKLRFWFNENVNLAIPSVSIPFGERFITIKLASQKDLVNEFPG	427	142	1 or 2	Exact Match to Reference
AF511455	VICT 90/11	GTATCGGTGGAGGGAACCAGTGGCCCTCTCCTATGCAACATTCATGATTTGCACAAGCCGCACCAAAGCAAACCTATTCTTACCGATGAAAATGATACGCAGCGAACGTGCAGCCATACCAACCCGAAATTCCTTTCACAACATTTTCCCGAAAACTCTCACAATATCCAAACAGCAGGTAAACAAGATATTACTCCTATTACGGACGCAACGTATCTGGACATAAGACGTAATGTTCATTACAGCTGTAATGGACCTCAAACCCCTAAATACTATCAGCCCCCTCTTGCGCTCTGGATTAAGCTGCGCTTTTGGTTTAACGAGAACGTGAACCTTGCTATTCCCTCGGTATCCATTCCCTTCGGCGAGCGCTTTATCACCATAAAGCTTGCATCGCAA…	VSVEGTSGPLLCNIHDLHKPHQSKPILTDENDTQRTCSHTNPKFLSQHFPENSHNIQTAGKQDITPITDATYLDIRRNVHYSCNGPQTPKYYQPPLALWIKLRFWFNENVNLAIPSVSIPFGERFITIKLASQKDLVNEFPG	427	142	1 or 2	Exact Match to Reference
AF511456	NIG 1/99	GTATCGGTGGAGGGAACTAGTGGCCCTCTCCTATGCAACATTCATGATTTGCACAAGCCGCACCAAAGCAAACCTATTCTTACCGATGAAAATGATACGCAGCGAACGTGCAGCCATACCAACCCGAAATTCCTTTCACAACATTTTCCCGAGAACTCTCACAATATCCAAACAGCAGGTAAACAAGATATTACTCCTATTACGGACGCAACGTATCTGGACATAAGACGTAATGTTCATTACAGCTGTAATGGACCTCAAACCCCTAAATACTATCAGCCCCCTCTTGCGCTCTGGATTAAGCTGCGCTTTTGGTTTAACGAGAACGTGAACCTTGCTATTCCCTCGGTATCCATTCCCTTCGGCGAGCGCTTTATCACCATAAAGCTTGCATCGCAA…	VSVEGTSGPLLCNIHDLHKPHQSKPILTDENDTQRTCSHTNPKFLSQHFPENSHNIQTAGKQDITPITDATYLDIRRNVHYSCNGPQTPKYYQPPLALWIKLRFWFNENVNLAIPSVSIPFGERFITIKLASQKDLVNEFPG	427	142	1 or 2	Exact Match to Reference
AF511457	Lisbon/57	GTATCGGTGGAGGGAACCAGTGGCCCTCTCCTATGCAACATTCATGATTTGCACAAGCCGCACCAAAGCAAACCTATTCTTACCGATGAAAATGATACGCAGCGAACGTGTAGCCATACCAACCCGAAATTCCTTTCACAACATTTTCCCGAGAACTCTCACAATATCCAAACAGCAGGTAAACAAGATATTACTCCTATTACGGACGCAACGTATCTGGACATAAGACGTAATGTTCATTACAGCTGTAATGGACCTCAAACCCCTAAATACTATCAGCCCCCTCTTGCGCTCTGGATTAAGCTGCGCTTTTGGTTTAACGAGAACGTGAACCTTGCTATTCCCTCGGTATCCATTCCCTTCGGCGAGCGCTTTATCACCATAAAGCTTGCATCGCAA…	VSVEGTSGPLLCNIHDLHKPHQSKPILTDENDTQRTCSHTNPKFLSQHFPENSHNIQTAGKQDITPITDATYLDIRRNVHYSCNGPQTPKYYQPPLALWIKLRFWFNENVNLAIPSVSIPFGERFITIKLASQKDLVNEFPG	427	142	1 or 2	Exact Match to Reference
AF511458	RSA/W/1/99	GTATCGGTGGAGGGAACCAGTGGCCCTCTCCTATGCAACATTCATGATTTGCACAAGCCGCACCAAAGCAAACCTATTCTTACCGATGAAAATGATACGCAGCGAACGTGCAGCCATACCAACCCGAAATTTCTTTCACAACATTTTCCCGAGAACTCTCACAATATCCAAACAGCAGGTAAACAAGATATCACTCCTATCACGGACGCAACGTATCTGGACATAAGACGTAATGTTCATTACAGCTGTAATGGACCTCAAACCCCTAAATACTATCAGCCCCCTCTTGCGCTCTGGATTAAGCTGCGCTTTTGGTTTAACGAGAACGTGAACCTTGCTATTCCCTCAGTATCCATTCCCTTCGGCGAGCGCTTTATCACCATAAAGCTTGCATCGCAA…	VSVEGTSGPLLCNIHDLHKPHQSKPILTDENDTQRTCSHTNPKFLSQHFPENSHNIQTAGKQDITPITDATYLDIRRNVHYSCNGPQTPKYYQPPLALWIKLRFWFNENVNLAIPSVSIPFGERFITIKLASQKDLVNEFPG	427	142	1 or 2	Exact Match to Reference
AY274452	MOZ-A/98	ATGCAGCCTACTCACCACGCAGAAATAAGCTTTCAGGATAGAGATACAGCTCTTCCAGACGCATGTTCATCTATATCTGATATTAACCCCGTTACTTATCCGATCACATTACCTATTATTAAAAACATTTCCGTAACTGCTCATGGTATCAATCTTATCGATAAGTTTCCATCAAAGTTCTGCAGCTCTTACATACCCTTCCACTATGGAGGCAATTCGATTAAAACCCCTGATGATCCGGGCGCGATGATGATTACCTTCGCTTTGAAGCCACGGGAGGAATACCAACCCAGTGGTCATATTAACGTATCCAGAGCAAGAGAATTTTATATTAGTTGGGACACGGATTATGTGGGATCTATTACCACGGCTGATCTTGTGGTATCAGCATCTGCTATT…	MQPTHHAEISFQDRDTALPDACSSISDINPVTYPITLPIIKNISVTAHGINLIDKFPSKFCSSYIPFHYGGNSIKTPDDPGAMMITFALKPREEYQPSGHINVSRAREFYISWDTDYVGSITTADLVVSASAINFLLL	414	138	8 or 15	Exact Match to Reference
AY274453	MOZ-B/98	ATGCAGCCTACTCACCACGCAGAAATAAGCTTTCAGGATAGAGATACAGCTCTTCCAGACGCATGTTCATCTATATCTGATATTAACCCCGTTACTTATCCGATCACATTACCTATTATTAAAAACATTTCCGTAACTGCTCATGGTATCAATCTTATCGATAAGTTTCCATCAAAGTTCTGCAGCTCTTACATACCCTTCCACTATGGAGGCAATTCGATTAAAACCCCTGATGATCCGGGCGCGATGATGATTACCTTCGCTTTGAAGCCACGGGAGGAATACCAACCCAGTGGTCATATTAACGTATCCAGAGCAAGAGAATTTTATATTAGTTGGGACACGGATTATGTGGGATCTATTACCACGGCTGATCTTGTGGTATCAGCATCTGCTATT…	MQPTHHAEISFQDRDTALPDACSSISDINPVTYPITLPIIKNISVTAHGINLIDKFPSKFCSSYIPFHYGGNSIKTPDDPGAMMITFALKPREEYQPSGHINVSRAREFYISWDTDYVGSITTADLVVSASAINFLLL	414	138	8 or 15	Exact Match to Reference
AY274454	MOZ-C/98	ATGCAGCCTACTCACCACGCAGAAATAAGCTTTCAGGATAGAGATACAGCTCTTCCAGACGCATGTTCATCTATATCTGATATTAACCCCGTTACTTATCCGATCACATTACCTATTATTAAAAACATTTCCGTAACTGCTCATGGTATCAATCTTATCGATAAGTTTCCATCAAAGTTCTGCAGCTCTTACATACCCTTCCACTATGGAGGCAATTCGATTAAAACCCCTGATGATCCGGGCGCGATGATGATTACCTTCGCTTTGAAGCCACGGGAGGAATACCAACCCAGTGGTCATATTAACGTATCCAGAGCAAGAGAATTTTATATTAGTTGGGACACGGATTATGTGGGATCTATTACCACGGCTGATCTTGTGGTATCAGCATCTGCTATT…	MQPTHHAEISFQDRDTALPDACSSISDINPVTYPITLPIIKNISVTAHGINLIDKFPSKFCSSYIPFHYGGNSIKTPDDPGAMMITFALKPREEYQPSGHINVSRAREFYISWDTDYVGSITTADLVVSASAINFLLL	414	138	8 or 15	Exact Match to Reference
AY274455	MOZ-60/98	ATGCAGCCCACTCACCACGCAGAGATAAGCTTTCAGGATAGAGATACAGCTCTTCCAGACGCATGTTCATCTATATCTGATATTAGCCCCGTTACGTATCCGATCACATTACCTATTATTAAAAACATTTCCGTAACTGCTCATGGTATCAATCTTATCGATAAATTTCCATCAAAGTTCTGCAGCTCTTACATACCCTTCCACTACGGAGGCAATGCGATTAAAACCCCCGATGATCCGGGTGCGATGATGATTACCTTTGCTTTGAAGCCACGGGAGGAATACCAACCCAGTGGTCATATTAACGTATCCAGAGCAAGAGAATTTTATATTAGTTGGGACACGGATTACGTGGGGTCTATCACTACGGCTGATCTTGTGGTATCGGCATCTGCTATT…	MQPTHHAEISFQDRDTALPDACSSISDISPVTYPITLPIIKNISVTAHGINLIDKFPSKFCSSYIPFHYGGNAIKTPDDPGAMMITFALKPREEYQPSGHINVSRAREFYISWDTDYVGSITTADLVVSASAINFLLL	414	138	1 or 2	Exact Match to Reference
AY274456	MOZ-61/98	ATGCAGCCCACTCACCACGCAGAGATAAGCTTTCAGGATAGAGATACAGCTCTTCCAGACGCATGTTCATCTATATCTGATATTAGCCCCGTTACGTATCCGATCACATTACCTATTATTAAAAACATTTCCGTAACTGCTCATGGTATCAATCTTATCGATAAATTTCCATCAAAGTTCTGCAGCTCTTACATACCCTTCCACTACGGAGGCAATGCGATTAAAACCCCCGATGATCCGGGTGCGATGATGATTACCTTTGCTTTGAAGCCACGGGAGGAATACCAACCCAGTGGTCATATTAACGTATCCAGAGCAAGAGAATTTTATATTAGTTGGGACACGGATTACGTGGGGTCTATCACTACGGCTGATCTTGTGGTATCGGCATCTGCTATT…	MQPTHHAEISFQDRDTALPDACSSISDISPVTYPITLPIIKNISVTAHGINLIDKFPSKFCSSYIPFHYGGNAIKTPDDPGAMMITFALKPREEYQPSGHINVSRAREFYISWDTDYVGSITTADLVVSASAINFLLL	414	138	1 or 2	Exact Match to Reference
AY274457	MOZ-62/98	ATGCAGCCTACTCACCACGCAGAAATAAGCTTTCAGGATAGAGATACAGCTCTTCCAGACGCATGTTCATCTATATCTGATATTAACCCCGTTACTTATCCGATCACATTACCTATTATTAAAAACATTTCCGTAACTGCTCATGGTATCAATCTTATCGATAAGTTTCCATCAAAGTTCTGCAGCTCTTACATACCCTTCCACTATGGAGGCAATTCGATTAAAACCCCTGATGATCCGGGCGCGATGATGATTACCTTCGCTTTGAAGCCACGGGAGGAATACCAACCCAGTGGTCATATTAACGTATCCAGAGCAAGAGAATTTTATATTAGTTGGGACACGGATTATGTGGGATCTATTACCACGGCTGATCTTGTGGTATCAGCATCTGCTATT…	MQPTHHAEISFQDRDTALPDACSSISDINPVTYPITLPIIKNISVTAHGINLIDKFPSKFCSSYIPFHYGGNSIKTPDDPGAMMITFALKPREEYQPSGHINVSRAREFYISWDTDYVGSITTADLVVSASAINFLLL	414	138	8 or 15	Exact Match to Reference
AY274458	MOZ-63/98	ATGCAGCCCACTCACCACGCAGAGATAAGCTTTCAGGATAGAGATACAGCTCTTCCAGACGCATGTTCATCTATATCTGATATTAGCCCCGTTACGTATCCGATCACATTACCTATTATTAAAAACATTTCCGTAACTGCTCATGGTATCAATCTTATCGATAAATTTCCATCAAAGTTCTGCAGCTCTTACATACCCTTCCACTACGGAGGCAATGCGATTAAAACCCCCGATGATCCGGGTGCGATGATGATTACCTTTGCTTTGAAGCCACGGGAGGAATACCAACCCAGTGGTCATATTAACGTATCCAGAGCAAGAGAATTTTATATTAGTTGGGACACGGATTACGTGGGGTCTATCACTACGGCTGATCTTGTGGTATCGGCATCTGCTATT…	MQPTHHAEISFQDRDTALPDACSSISDISPVTYPITLPIIKNISVTAHGINLIDKFPSKFCSSYIPFHYGGNAIKTPDDPGAMMITFALKPREEYQPSGHINVSRAREFYISWDTDYVGSITTADLVVSASAINFLLL	414	138	1 or 2	Exact Match to Reference
AY274459	MOZ-70/98	ATGCAGCCCACTCACCACGCAGAGATAAGCTTTCAGGATAGAGATACAGCTCTTCCAGACGCATGTTCATCTATATCTGATATTAGCCCCGTTACGTATCCGATCACATTACCTATTATTAAAAACATTTCCGTAACTGCTCATGGTATCAATCTTATCGATAAATTTCCATCAAAGTTCTGCAGCTCTTACATACCCTTCCACTACGGAGGCAATGCGATTAAAACCCCCGATGATCCGGGTGCGATGATGATTACCTTTGCTTTGAAGCCACGGGAGGAATACCAACCCAGTGGTCATATTAACGTATCCAGAGCAAGAGAATTTTATATTAGTTGGGACACGGATTACGTGGGGTCTATCACTACGGCTGATCTTGTGGTATCGGCATCTGCTATT…	MQPTHHAEISFQDRDTALPDACSSISDISPVTYPITLPIIKNISVTAHGINLIDKFPSKFCSSYIPFHYGGNAIKTPDDPGAMMITFALKPREEYQPSGHINVSRAREFYISWDTDYVGSITTADLVVSASAINFLLL	414	138	1 or 2	Exact Match to Reference
AY274460	This sequence has been replaced by AY538726.	ATGCAGCCCACTCACCACGCAGAGATAAGCTTTCAGGATAGAGATACAGCTCTTCCAGACGCATGTTCATCTATATCTGATATTAGCCCCGTTACGTATCCGATCACATTACCTATTATTAAAAACATTTCCGTAACTGCTCATGGTATCAATCTTATCGATAAATTTCCATCAAAGTTCTGCAGCTCTTACATACCCTTCCACTACGGAGGCAATGCGATTAAAACCCCCGATGATCCGGGTGCGATGATGATTACCTTTGCTTTGAAGCCACGGGAGGAATACCAACCCAGTGGTCATATTAACGTATCCAGAGCAAGAGAATTTTATATTAGTTGGGACACGGATTACGTGGGGTCTATCACTACGGCTGATCTTGTGGTATCGGCATCTGCTATT…	MQPTHHAEISFQDRDTALPDACSSISDISPVTYPITLPIIKNISVTAHGINLIDKFPSKFCSSYIPFHYGGNAIKTPDDPGAMMITFALKPREEYQPSGHINVSRAREFYISWDTDYVGSITTADLVVSASAINFLLL	414	138	not defined	contains ambiguous sequence
AY351501	BAN/911	ATGCAGCCTACTCACCACGCAGAAATAAGCTTTCAGGATAGAGATACAGCTCTTCCAGACGCATGTTCATCTATATCTGATATTAACCCCGTTACTTATCCGATCACATTACCTATTATTAAAAACATTTCCGTAACTGCTCATGGTATCAATCTTATCGATAAGTTTCCATCAAAGTTCTGCAGCTCTTACATACCCTTCCACTATGGAGGCAATTCGATTAAAACCCCTGATGATCCGGGCGCGATGATGATTACCTTCGCTTTGAAGCCACGGGAGGAATACCAACCCAGTGGTCATATTAACGTATCCAGAGCAAGAGAATTTTATATTAGTTGGGACACGGATTATGTGGGATCTATTACCACGGCTGATCTTGTGGTATCAGCATCTGCTATT…	MQPTHHAEISFQDRDTALPDACSSISDINPVTYPITLPIIKNISVTAHGINLIDKFPSKFCSSYIPFHYGGNSIKTPDDPGAMMITFALKPREEYQPSGHINVSRAREFYISWDTDYVGSITTADLVVSASAINFLLLQ	417	139	8 or 15	Exact Match to Reference
AY351502	DED/891	ATGCAGCCTACTCACCACGCAGAAATAAGCTTTCAGGATAGAGATACAGCTCTTCCAGACGCATGTTCATCTATATCTGATATTAACCCCGTTACTTATCCGATCACATTACCTATTATTAAAAACATTTCCGTAACTGCTCATGGTATCAATCTTATCGATAAGTTTCCATCAAAGTTCTGCAGCTCTTACATACCCTTCCACTATGGAGGCAATTCGATTAAAACCCCTGATGATCCGGGCGCGATGATGATTACCTTCGCTTTGAAGCCACGGGAGGAATACCAACCCAGTGGTCATATTAACGTATCCAGAGCAAGAGAATTTTATATTAGTTGGGACACGGATTATGTGGGATCTATTACCACGGCTGATCTTGTGGTATCAGCATCTGCTATT…	MQPTHHAEISFQDRDTALPDACSSISDINPVTYPITLPIIKNISVTAHGINLIDKFPSKFCSSYIPFHYGGNSIKTPDDPGAMMITFALKPREEYQPSGHINVSRAREFYISWDTDYVGSITTADLVVSASAINFLLLQ	417	139	8 or 15	Exact Match to Reference
AY351503	DED/911	ATGCAGCCTACTCACCACGCAGAAATAAGCTTTCAGGATAGAGATACAGCTCTTCCAGACGCATGTTCATCTATATCTGATATTAACCCCGTTACTTATCCGATCACATTACCTATTATTAAAAACATTTCCGTAACTGCTCATGGTATCAATCTTATCGATAAGTTTCCATCAAAGTTCTGCAGCTCTTACATACCCTTCCACTATGGAGGCAATTCGATTAAAACCCCTGATGATCCGGGCGCGATGATGATTACCTTCGCTTTGAAGCCACGGGAGGAATACCAACCCAGTGGTCATATTAACGTATCCAGAGCAAGAGAATTTTATATTAGTTGGGACACGGATTATGTGGGATCTATTACCACGGCTGATCTTGTGGTATCAGCATCTGCTATT…	MQPTHHAEISFQDRDTALPDACSSISDINPVTYPITLPIIKNISVTAHGINLIDKFPSKFCSSYIPFHYGGNSIKTPDDPGAMMITFALKPREEYQPSGHINVSRAREFYISWDTDYVGSITTADLVVSASAINFLLLQ	417	139	8 or 15	Exact Match to Reference
AY351504	KAC/912	ATGCAGCCTACTCACCACGCAGAAATAAGCTTTCAGGATAGAGATACAGCTCTTCCAGACGCATGTTCATCTATATCTGATATTAACCCCGTTACTTATCCGATCACATTACCTATTATTAAAAACATTTCCGTAACTGCTCATGGTATCAATCTTATCGATAAGTTTCCATCAAAGTTCTGCAGCTCTTACATACCCTTCCACTATGGAGGCAATTCGATTAAAACCCCTGATGATCCGGGCGCGATGATGATTACCTTCGCTTTGAAGCCACGGGAGGAATACCAACCCAGTGGTCATATTAACGTATCCAGAGCAAGAGAATTTTATATTAGTTGGGACACGGATTATGTGGGATCTATTACCACGGCTGATCTTGTGGTATCAGCATCTGCTATT…	MQPTHHAEISFQDRDTALPDACSSISDINPVTYPITLPIIKNISVTAHGINLIDKFPSKFCSSYIPFHYGGNSIKTPDDPGAMMITFALKPREEYQPSGHINVSRAREFYISWDTDYVGSITTADLVVSASAINFLLLQ	417	139	8 or 15	Exact Match to Reference
AY351505	LIL/891	ATGCAGCCTACTCACCACGCAGAAATAAGCTTTCAGGATAGAGATACAGCTCTTCCAGACGCATGTTCATCTATATCTGATATTAACCCCGTTACTTATCCGATCACATTACCTATTATTAAAAACATTTCCGTAACTGCTCATGGTATCAATCTTATCGATAAGTTTCCATCAAAGTTCTGCAGCTCTTACATACCCTTCCACTATGGAGGCAATTCGATTAAAACCCCTGATGATCCGGGCGCGATGATGATTACCTTCGCTTTGAAGCCACGGGAGGAATACCAACCCAGTGGTCATATTAACGTATCCAGAGCAAGAGAATTTTATATTAGTTGGGACACGGATTATGTGGGATCTATTACCACGGCTGATCTTGTGGTATCAGCATCTGCTATT…	MQPTHHAEISFQDRDTALPDACSSISDINPVTYPITLPIIKNISVTAHGINLIDKFPSKFCSSYIPFHYGGNSIKTPDDPGAMMITFALKPREEYQPSGHINVSRAREFYISWDTDYVGSITTADLVVSASAINFLLLQ	417	139	8 or 15	Exact Match to Reference
AY351506	MCH/891	ATGCAGCCTACTCACCACGCAGAAATAAGCTTTCAGGATAGAGATACAGCTCTTCCAGACGCATGTTCATCTATATCTGATATTAACCCCGTTACTTATCCGATCACATTACCTATTATTAAAAACATTTCCGTAACTGCTCATGGTATCAATCTTATCGATAAGTTTCCATCAAAGTTCTGCAGCTCTTACATACCCTTCCACTATGGAGGCAATTCGATTAAAACCCCTGATGATCCGGGCGCGATGATGATTACCTTCGCTTTGAAGCCACGGGAGGAATACCAACCCAGTGGTCATATTAACGTATCCAGAGCAAGAGAATTTTATATTAGTTGGGACACGGATTATGTGGGATCTATTACCACGGCTGATCTTGTGGTATCAGCATCTGCTATT…	MQPTHHAEISFQDRDTALPDACSSISDINPVTYPITLPIIKNISVTAHGINLIDKFPSKFCSSYIPFHYGGNSIKTPDDPGAMMITFALKPREEYQPSGHINVSRAREFYISWDTDYVGSITTADLVVSASAINFLLLQ	417	139	8 or 15	Exact Match to Reference
AY351507	MCH/893	ATGCAGCCTACTCACCACGCAGAAATAAGCTTTCAGGATAGAGATACAGCTCTTCCAGACGCATGTTCATCTATATCTGATATTAACCCCGTTACTTATCCGATCACATTACCTATTATTAAAAACATTTCCGTAACTGCTCATGGTATCAATCTTATCGATAAGTTTCCATCAAAGTTCTGCAGCTCTTACATACCCTTCCACTATGGAGGCAATTCGATTAAAACCCCTGATGATCCGGGCGCGATGATGATTACCTTCGCTTTGAAGCCACGGGAGGAATACCAACCCAGTGGTCATATTAACGTATCCAGAGCAAGAGAATTTTATATTAGTTGGGACACGGATTATGTGGGATCTATTACCACGGCTGATCTTGTGGTATCAGCATCTGCTATT…	MQPTHHAEISFQDRDTALPDACSSISDINPVTYPITLPIIKNISVTAHGINLIDKFPSKFCSSYIPFHYGGNSIKTPDDPGAMMITFALKPREEYQPSGHINVSRAREFYISWDTDYVGSITTADLVVSASAINFLLLQ	417	139	8 or 15	Exact Match to Reference
AY351508	MCHINJI/075	ATGCAGCCTACTCACCACGCAGAAATAAGCTTTCAGGATAGAGATACAGCTCTTCCAGACGCATGTTCATCTATATCTGATATTAACCCCGTTACTTATCCGATCACATTACCTATTATTAAAAACATTTCCGTAACTGCTCATGGTATCAATCTTATCGATAAGTTTCCATCAAAGTTCTGCAGCTCTTACATACCCTTCCACTATGGAGGCAATTCGATTAAAACCCCTGATGATCCGGGCGCGATGATGATTACCTTCGCTTTGAAGCCACGGGAGGAATACCAACCCAGTGGTCATATTAACGTATCCAGAGCAAGAGAATTTTATATTAGTTGGGACACGGATTATGTGGGATCTATTACCACGGCTGATCTTGTGGTATCAGCATCTGCTATT…	MQPTHHAEISFQDRDTALPDACSSISDINPVTYPITLPIIKNISVTAHGINLIDKFPSKFCSSYIPFHYGGNSIKTPDDPGAMMITFALKPREEYQPSGHINVSRAREFYISWDTDYVGSITTADLVVSASAINFLLLQ	417	139	8 or 15	Exact Match to Reference
AY351509	DOWA	ATGCAGCCTACTCACCACGCAGAAATAAGCTTTCAGGATAGAGATACAGCTCTTCCAGACGCATGTTCATCTATATCTGATATTAACCCCGTTACTTATCCGATCACATTACCTATTATTAAAAACATTTCCGTAACTGCTCATGGTATCAATCTTATCGATAAGTTTCCATCAAAGTTCTGCAGCTCTTACATACCCTTCCACTATGGAGGCAATTCGATTAAAACCCCTGATGATCCGGGCGCGATGATGATTACCTTCGCTTTGAAGCCACGGGAGGAATACCAACCCAGTGGTCATATTAACGTATCCAGAGCAAGAGAATTTTATATTAGTTGGGACACGGATTATGTGGGATCTATTACCACGGCTGATCTTGTGGTATCAGCATCTGCTATT…	MQPTHHAEISFQDRDTALPDACSSISDINPVTYPITLPIIKNISVTAHGINLIDKFPSKFCSSYIPFHYGGNSIKTPDDPGAMMITFALKPREEYQPSGHINVSRAREFYISWDTDYVGSITTADLVVSASAINFLLLQ	417	139	8 or 15	Exact Match to Reference
AY351510	LIL/901	ATGCAGCCTACTCACCACGCAGAAATAAGCTTTCAGGATAGAGATACAGCTCTTCCAGACGCATGTTCATCTATATCTGATATTAACCCCGTTACTTATCCGATCACATTACCTATTATTAAAAACATTTCCGTAACTGCTCATGGTATCAATCTTATCGATAAGTTTCCATCAAAGTTCTGCAGCTCTTACATACCCTTCCACTATGGAGGCAATTCGATTAAAACCCCTGATGATCCGGGCGCGATGATGATTACCTTCGCTTTGAAGCCACGGGAGGAATACCAACCCAGTGGTCATATTAACGTATCCAGAGCAAGAGAATTTTATATTAGTTGGGACACGGATTATGTGGGATCTATTACCACGGCTGATCTTGTGGTATCAGCATCTGCTATT…	MQPTHHAEISFQDRDTALPDACSSISDINPVTYPITLPIIKNISVTAHGINLIDKFPSKFCSSYIPFHYGGNSIKTPDDPGAMMITFALKPREEYQPSGHINVSRAREFYISWDTDYVGSITTADLVVSASAINFLLLQ	417	139	8 or 15	Exact Match to Reference
AY351511	KIRT/892	ATGCAGCCTACTCACCACGCAGAAATAAGCTTTCAGGATAGAGATACAGCTCTTCCAGACGCATGTTCATCTATATCTGATATTAACCCCGTTACTTATCCGATCACATTACCTATTATTAAAAACATTTCCGTAACTGCTCATGGTATCAATCTTATCGATAAGTTTCCATCAAAGTTCTGCAGCTCTTACATACCCTTCCACTATGGAGGCAATTCGATTAAAACCCCTGATGATCCGGGCGCGATGATGATTACCTTCGCTTTGAAGCCACGGGAGGAATACCAACCCAGTGGTCATATTAACGTATCCAGAGCAAGAGAATTTTATATTAGTTGGGACACGGATTATGTGGGATCTATTACCACGGCTGATCTTGTGGTATCAGCATCTGCTATT…	MQPTHHAEISFQDRDTALPDACSSISDINPVTYPITLPIIKNISVTAHGINLIDKFPSKFCSSYIPFHYGGNSIKTPDDPGAMMITFALKPREEYQPSGHINVSRAREFYISWDTDYVGSITTADLVVSASAINFLLLQ	417	139	8 or 15	Exact Match to Reference
AY351512	KIRT/893	ATGCAGCCTACCCACCACGCAGAGGTAAGCTTTCAGGATAGAGATACAGCTCTTCCAGATGCATGTTCATCCATATCAGATATTTCCCCCATTACTTATCCGATCACGTTACCTATTATTAAAAACATTTCCGTCACTGCTCATGGTATCAATCTTATCGATAAATTTCCATCAAAGTTCTGCAGCTCTTACATACCCTTTCACTACGGAGGCAATTCGATTAAAACCCCCGACGATCCGGGCGCGATGATGATTACCTTTGCTTTGAAACCACGGGAGGAATACCAACCCAGTGGTCATATTAACGTATCCAGAGCAAGAGAGTTTTATATTAGCTGGGACACAGATTATGTGGGGTCTATCACCACGGCCGATCTTGTGGTATCGGCATCCGCTATT…	MQPTHHAEVSFQDRDTALPDACSSISDISPITYPITLPIIKNISVTAHGINLIDKFPSKFCSSYIPFHYGGNSIKTPDDPGAMMITFALKPREEYQPSGHINVSRAREFYISWDTDYVGSITTADLVVSASAINFLLLQ	417	139	9	Exact Match to Reference
AY351513	KIRT/894	ATGCAGCCTACCCACCACGCAGAGGTAAGCTTTCAGGATAGAGATACAGCTCTTCCAGATGCATGTTCATCCATATCAGATATTTCCCCCATTACTTATCCGATCACGTTACCTATTATTAAAAACATTTCCGTCACTGCTCATGGTATCAATCTTATCGATAAATTTCCATCAAAGTTCTGCAGCTCTTACATACCCTTTCACTACGGAGGCAATTCGATTAAAACCCCCGACGATCCGGGCGCGATGATGATTACCTTTGCTTTGAAACCACGGGAGGAATACCAACCCAGTGGTCATATTAACGTATCCAGAGCAAGAGAGTTTTATATTAGCTGGGACACAGATTATGTGGGGTCTATCACCACGGCCGATCTTGTGGTATCGGCATCCGCTATT…	MQPTHHAEVSFQDRDTALPDACSSISDISPITYPITLPIIKNISVTAHGINLIDKFPSKFCSSYIPFHYGGNSIKTPDDPGAMMITFALKPREEYQPSGHINVSRAREFYISWDTDYVGSITTADLVVSASAINFLLLQ	417	139	9	Exact Match to Reference
AY351514	KIRW/891	ATGCAGCCTACCCACCACGCAGAGGTAAGCTTTCAGGATAGAGATACAGCTCTTCCAGATGCATGTTCATCCATATCAGATATTTCCCCCATTACTTATCCGATCACGTTACCTATTATTAAAAACATTTCCGTCACTGCTCATGGTATCAATCTTATCGATAAATTTCCATCAAAGTTCTGCAGCTCTTACATACCCTTTCACTACGGAGGCAATTCGATTAAAACCCCCGACGATCCGGGCGCGATGATGATTACCTTTGCTTTGAAACCACGGGAGGAATACCAACCCAGTGGTCATATTAACGTATCCAGAGCAAGAGAGTTTTATATTAGCTGGGACACAGATTATGTGGGGTCTATCACCACGGCCGATCTTGTGGTATCGGCATCCGATATT…	MQPTHHAEVSFQDRDTALPDACSSISDISPITYPITLPIIKNISVTAHGINLIDKFPSKFCSSYIPFHYGGNSIKTPDDPGAMMITFALKPREEYQPSGHINVSRAREFYISWDTDYVGSITTADLVVSASDINFLLLQ	417	139	9	Imperfect Match to Reference <3 AA differences
AY351515	ZAIRE	ATGCAGCCTACTCACCACGCAGAGATAAGCTTTCAGGATAGAGATACAGCTCTTCCAGACGCATGTTCATCTATATCGGATATTAGCCCCGTTACGTATCCGATCACATTACCTATTATTAAAAACATTTCCGTAACTGCTCATGGTATCAATCTTATCGATAAGTTTCCATCAAAGTTCTGCAGCTCTTACATACCCTTCCACTACGGAGGCAATGCAATTAAAACCCCCGATGATCCGGGTGCGATGATGATTACCTTTGCTTTGAAGCCACGGGAGGAATACCAACCCAGTGGTCATATTAACGTATCCAGAGCAAGAGAATTTTATATTAGTTGGGACACGGATTACGTGGGGTCTATCACTACGGCTGATCTTGTGGTATCGGCATCTGCTATT…	MQPTHHAEISFQDRDTALPDACSSISDISPVTYPITLPIIKNISVTAHGINLIDKFPSKFCSSYIPFHYGGNAIKTPDDPGAMMITFALKPREEYQPSGHINVSRAREFYISWDTDYVGSITTADLVVSASAINFLLLQ	417	139	1 or 2	Exact Match to Reference
AY351516	MOZ/2001/1	ATGCAGCCTACTCACCACGCAGAAATAAGCTTTCAGGATAGAGATACAGCTCTTCCAGACGCATGTTCATCTATATCTGATATTAACCCCGTTACTTATCCGATCACATTACCTATTATTAAAAACATTTCCGTAACTGCTCATGGTATCAATCTTATCGATAAGTTTCCATCAAAGTTCTGCAGCTCTTACATACCCTTCCACTATGGAGGCAATTCGATTAAAACCCCTGATGATCCGGGCGCGATGATGATTACCTTCGCTTTGAAGCCACGGGAGGAATACCAACCCAGTGGTCATATTAACGTATCCAGAGCAAGAGAATTTTATATTAGTTGGGACACGGATTATGTGGGATCTATTACCACGGCTGATCTTGTGGTATCAGCATCTGCTATT…	MQPTHHAEISFQDRDTALPDACSSISDINPVTYPITLPIIKNISVTAHGINLIDKFPSKFCSSYIPFHYGGNSIKTPDDPGAMMITFALKPREEYQPSGHINVSRAREFYISWDTDYVGSITTADLVVSASAINFLLLQ	417	139	8 or 15	Exact Match to Reference
AY351517	MOZ/2002/1	ATGCAGCCCACTCACCACGCAGAGATAAGCTTTCAGGATAGAGATACAGCTCTTCCAGACGCATGTTCATCTATATCTGATATTAGCCCCGTTACGTATCCGATCACATTACCTATTATTAAAAACATTTCCGTAACTGCTCATGGTATCAATCTTATCGATAAATTTCCATCAAAGTTCTGCAGCTCTTACATACCCTTCCACTACGGAGGCAATGCGATTAAAACCCCCGATGATCCGGGTGCGATGATGATTACCTTTGCTTTGAAGCCACGGGAGGAATACCAACCCAGTGGTCATATTAACGTATCCAGAGCAAGAGAATTTTATATTAGTTGGGACACGGATTACGTGGGGTCTATCACTACGGCTGATCTTGTGGTATCGGCATCTGCTATT…	MQPTHHAEISFQDRDTALPDACSSISDISPVTYPITLPIIKNISVTAHGINLIDKFPSKFCSSYIPFHYGGNAIKTPDDPGAMMITFALKPREEYQPSGHINVSRAREFYISWDTDYVGSITTADLVVSASAINFLLLQ	417	139	1 or 2	Exact Match to Reference
AY351518	MOZ/2002/2	ATGCAGCCCACTCACCACGCAGAGATAAGCTTTCAGGATAGAGATACAGCTCTTCCAGACGCATGTTCATCTATATCTGATATTAGCCCCGTTACGTATCCGATCACATTACCTATTATTAAAAACATTTCCGTAACTGCTCATGGTATCAATCTTATCGATAAATTTCCATCAAAGTTCTGCAGCTCTTACATACCCTTCCACTACGGAGGCAATGCGATTAAAACCCCCGATGATCCGGGTGCGATGATGATTACCTTTGCTTTGAAGCCACGGGAGGAATACCAACCCAGTGGTCATATTAACGTATCCAGAGCAAGAGAATTTTATATTAGTTGGGACACGGATTACGTGGGGTCTATCACTACGGCTGATCTTGTGGTATCGGCATCTGCTATT…	MQPTHHAEISFQDRDTALPDACSSISDISPVTYPITLPIIKNISVTAHGINLIDKFPSKFCSSYIPFHYGGNAIKTPDDPGAMMITFALKPREEYQPSGHINVSRAREFYISWDTDYVGSITTADLVVSASAINFLLLQ	417	139	1 or 2	Exact Match to Reference
AY351519	CHJ/891	ATGCAGCCTACTCACCACGCAGAAATAAGCTTTCAGGATAGAGATACAGCTCTTCCAGACGCATGTTCATCTATATCTGATATTAACCCCGTTACTTATCCGATCACATTACCTATTATTAAAAACATTTCCGTAACTGCTCATGGTATCAATCTTATCGATAAGTTTCCATCAAAGTTCTGCAGCTCTTACATACCCTTCCACTATGGAGGCAATTCGATTAAAACCCCTGATGATCCGGGCGCGATGATGATTACCTTCGCTTTGAAGCCACGGGAGGAATACCAACCCAGTGGTCATATTAACGTATCCAGAGCAAGAGAATTTTATATTAGTTGGGACACGGATTATGTGGGATCTATTACCACGGCTGATCTTGTGGTATCAGCATCTGCTATT…	MQPTHHAEISFQDRDTALPDACSSISDINPVTYPITLPIIKNISVTAHGINLIDKFPSKFCSSYIPFHYGGNSIKTPDDPGAMMITFALKPREEYQPSGHINVSRAREFYISWDTDYVGSITTADLVVSASAINFLLLQ	417	139	8 or 15	Exact Match to Reference
AY351520	CHM/881	ATGCAGCCTACTCACCACGCAGAAATAAGCTTTCAGGATAGAGATACAGCTCTTCCAGACGCATGTTCATCTATATCTGATATTAACCCCGTTACTTATCCGATCACATTACCTATTATTAAAAACATTTCCGTAACTGCTCATGGTATCAATCTTATCGATAAGTTTCCATCAAAGTTCTGCAGCTCTTACATACCCTTCCACTATGGAGGCAATTCGATTAAAACCCCTGATGATCCGGGCGCGATGATGATTACCTTCGCTTTGAAGCCACGGGAGGAATACCAACCCAGTGGTCATATTAACGTATCCAGAGCAAGAGAATTTTATATTAGTTGGGACACGGATTATGTGGGATCTATTACCACGGCTGATCTTGTGGTATCAGCATCTGCTATT…	MQPTHHAEISFQDRDTALPDACSSISDINPVTYPITLPIIKNISVTAHGINLIDKFPSKFCSSYIPFHYGGNSIKTPDDPGAMMITFALKPREEYQPSGHINVSRAREFYISWDTDYVGSITTADLVVSASAINFLLLQ	417	139	8 or 15	Exact Match to Reference
AY351521	GUL/881	ATGCAGCCTACTCACCACGCAGAAATAAGCTTTCAGGATAGAGATACAGCTCTTCCAGACGCATGTTCATCTATATCTGATATTAACCCCGTTACTTATCCGATCACATTACCTATTATTAAAAACATTTCCGTAACTGCTCATGGTATCAATCTTATCGATAAGTTTCCATCAAAGTTCTGCAGCTCTTACATACCCTTCCACTATGGAGGCAATTCGATTAAAACCCCTGATGATCCGGGCGCGATGATGATTACCTTCGCTTTGAAGCCACGGGAGGAATACCAACCCAGTGGTCATATTAACGTATCCAGAGCAAGAGAATTTTATATTAGTTGGGACACGGATTATGTGGGATCTATTACCACGGCTGATCTTGTGGTATCAGCATCTGCTATT…	MQPTHHAEISFQDRDTALPDACSSISDINPVTYPITLPIIKNISVTAHGINLIDKFPSKFCSSYIPFHYGGNSIKTPDDPGAMMITFALKPREEYQPSGHINVSRAREFYISWDTDYVGSITTADLVVSASAINFLLLQ	417	139	8 or 15	Exact Match to Reference
AY351522	KAB/62	ATGCAGCCTACTCACCACGCAGAAATAAGCTTTCAGGATAGAGATACAGCTCTTCCAGACGCATGTTCATCTATATCTGATATTAACCCCGTTACTTATCCGATCACATTACCTATTATTAAAAACATTTCCGTAACTGCTCATGGTATCAATCTTATCGATAAGTTTCCATCAAAGTTCTGCAGCTCTTACATACCCTTCCACTACGGAGGCAATTCGATTAAAACCCCCGACGATCCGGGCGCGATGATGATTACCTTCGCTTTGAAGCCACGGGAGGAATACCAACCCAGTGGTCATATTAACGTATCCAGAGCAAGAGAATTTTATATTAGTTGGGACACGGATTATGTGGGGTCTATTACCACGGCTGATCTTGTGGTATCAGCATCTGCTATT…	MQPTHHAEISFQDRDTALPDACSSISDINPVTYPITLPIIKNISVTAHGINLIDKFPSKFCSSYIPFHYGGNSIKTPDDPGAMMITFALKPREEYQPSGHINVSRAREFYISWDTDYVGSITTADLVVSASAINFLLLQ	417	139	8 or 15	Exact Match to Reference
AY351523	KANA/891	ATGCAGCCTACTCACCACGCAGAAATAAGCTTTCAGGATAGAGATACAGCTCTTCCAGACGCATGTTCATCTATATCTGATATTAACCCCGTTACTTATCCGATCACATTACCTATTATTAAAAACATTTCCGTAACTGCTCATGGTATCAATCTTATCGATAAGTTTCCATCAAAGTTCTGCAGCTCTTACATACCCTTCCACTATGGAGGCAATTCGATTAAAACCCCTGATGATCCGGGCGCGATGATGATTACCTTCGCTTTGAAGCCACGGGAGGAATACCAACCCAGTGGTCATATTAACGTATCCAGAGCAAGAGAATTTTATATTAGTTGGGACACGGATTATGTGGGATCTATTACCACGGCTGATCTTGTGGTATCAGCATCTGCTATT…	MQPTHHAEISFQDRDTALPDACSSISDINPVTYPITLPIIKNISVTAHGINLIDKFPSKFCSSYIPFHYGGNSIKTPDDPGAMMITFALKPREEYQPSGHINVSRAREFYISWDTDYVGSITTADLVVSASAINFLLLQ	417	139	8 or 15	Exact Match to Reference
AY351524	LIV/1217	ATGCAGCCTACTCACCACGCAGAGATAAGCTTTCAGGATAGAGATACAGCTCTTCCAGACGCATGTTCATCTATATCGGATATTAGCCCCGTTACGTATCCGATCACATTACCTATTATTAAAAACATTTCCGTAACTGCTCATGGTATCAATCTTATCGATAAGTTTCCATCAAAGTTCTGCAGCTCATACATACCCTTCCACTACGGAGGCAATGCAATTAAAACCCCCGATGATCCGGGTGCGATGATGATTACCTTTGCTTTGAAGCCACGGGAGGAATACCAACCCAGTGGTCATATTAACGTATCCAGAGCAAGAGAATTTTATATTAGTTGGGACACGGATTACGTGGGGTCTATCACTACGGCTGATCTTGTGGTATCGGCATCTGCTATT…	MQPTHHAEISFQDRDTALPDACSSISDISPVTYPITLPIIKNISVTAHGINLIDKFPSKFCSSYIPFHYGGNAIKTPDDPGAMMITFALKPREEYQPSGHINVSRAREFYISWDTDYVGSITTADLVVSASAINFLLLQ	417	139	1 or 2	Exact Match to Reference
AY351525	BUR/903	ATGCAGCCTACCCACCACGCAGAGGTAAGCTTTCAGGATAGAGATACAGCTCTTCCAGATGCATGTTCATCCATATCAGATATTTCCCCCATTACTTATCCGATCACGTTACCTATTATTAAAAACATTTCCGTCACTGCTCATGGTATCAATCTTATCGATAAATTTCCATCAAAGTTCTGCAGCTCTTACATACCCTTTCACTACGGAGGCAATTCGATTAAAACCCCCGACGATCCGGGCGCGATGATGATTACCTTTGCTTTGAAACCACGGGAGGAATACCAACCCAGTGGTCATATTAACGTATCCAGAGCAAGAGAGTTTTATATTAGCTGGGACACAGATTATGTGGGGTCTATCACCACGGCCGATCTTGTGGTATCGGCATCCGCTATT…	MQPTHHAEVSFQDRDTALPDACSSISDISPITYPITLPIIKNISVTAHGINLIDKFPSKFCSSYIPFHYGGNSIKTPDDPGAMMITFALKPREEYQPSGHINVSRAREFYISWDTDYVGSITTADLVVSASAINFLLLQ	417	139	9	Exact Match to Reference
AY351526	CHK/892	ATGCAGCCTACTCACCACGCAGAAATAAGCTTTCAGGATAGAGATACAGCTCTTCCAGACGCATGTTCATCTATATCTGATATTAACCCCGTTACTTATCCGATCACATTACCTATTATTAAAAACATTTCCGTAACTGCTCATGGTATCAATCTTATCGATAAGTTTCCATCAAAGTTCTGCAGCTCTTACATACCCTTCCACTATGGAGGCAATTCGATTAAAACCCCTGATGATCCGGGCGCGATGATGATTACCTTCGCTTTGAAGCCACGGGAGGAATACCAACCCAGTGGTCATATTAACGTATCCAGAGCAAGAGAATTTTATATTAGTTGGGACACGGATTATGTGGGATCTATTACCACGGCTGATCTTGTGGTATCAGCATCTGCTATT…	MQPTHHAEISFQDRDTALPDACSSISDINPVTYPITLPIIKNISVTAHGINLIDKFPSKFCSSYIPFHYGGNSIKTPDDPGAMMITFALKPREEYQPSGHINVSRAREFYISWDTDYVGSITTADLVVSASAINFLLLQ	417	139	8 or 15	Exact Match to Reference
AY351527	Davis	ATGCAGCCTACCCTCCACGCAGAGGTAAGCTTTCAGGATAGAGATACAGCTCTTCCAGATGCATGTTCATCCATATCAGATATTTCCCCCATTACTTATCCGATCACGTTACCTATTATTAAAAACATTTCCGTCACTGCTCATGGTATCAATCTTATCGATAAATTTCCATCAAAGTTCTGCAGCTCTTACATACCCTTTCACTACGGAGGCAATTCGATTAAAACCCCCGACGATCCGGGCGCGATGATGATTACCTTTGCTTTGAAACCACGGGAGGAATACCAACCCAGTGGTCATATTAACGTATCTAGAGCAAGAGAGTTTTATATTAGCTGGGACACAGATTATGTGGGGTCTATCACCACGGCCGATCTTGTGGTATCGGCATCCGCTATT…	MQPTLHAEVSFQDRDTALPDACSSISDISPITYPITLPIIKNISVTAHGINLIDKFPSKFCSSYIPFHYGGNSIKTPDDPGAMMITFALKPREEYQPSGHINVSRAREFYISWDTDYVGSITTADLVVSASAINFLLLQ	417	139	9	Imperfect Match to Reference <3 AA differences
AY351528	Doig	ATGCAGCCTACCCACCACGCAGAGGTAAGCTTTCAGGATAGAGATACAGCTCTTCCAGATGCATGTTCATCCATATCAGATATTTCTCCCATTACTTATCCGATCACGTTACCTATTATTAAAAACATTTCCGTCACTGCTCATGGTATCAATCTTATCGATAAATTTCCATCAAAGTTCTGCAGCTCTTACATACCCTTTCACTACGGAGGCAATTCGATTAAAACCCCCGACGATCCGGGCGCGATGATGATTACCTTTGCTTTGAAACCACGGGAGGAATACCAACCTAGTGGTCATATTAACGTATCCAGAGCAAGAGAGTTTTATATTAGCTGGGACACAGATTATGTGGGGTCTATCACCACGGCCGATCTTGTGGTATCGGCATCCGCTATT…	MQPTHHAEVSFQDRDTALPDACSSISDISPITYPITLPIIKNISVTAHGINLIDKFPSKFCSSYIPFHYGGNSIKTPDDPGAMMITFALKPREEYQPSGHINVSRAREFYISWDTDYVGSITTADLVVSASAINFLLLQ	417	139	9	Exact Match to Reference
AY351529	Gasson	ATGCAGCCTACCCACCACGCAGAGGTAAGCTTTCAGGATAGAGATACAGCTCTTCCAGATGCATGTTCATCCATATCAGATATTTCTCCCATTACTTATCCGATCACGTTACCTATTATTAAAAACATTTCCGTCACTGCTCATGGTATCAATCTTATCGATAAATTTCCATCAAAGTTCTGCAGCTCTTACATACCCTTTCACTACGGAGGCAATTCGATTAAAACCCCCGATGATCCGGGCGCGATGATGATTACCTTTGCTTTGAAACCACGGGAGGAATACCAACCCAGTGGTCATATTAACGTATCCAGAGCAAGAGAGTTTTATATTAGCTGGGACACAGATTATGTGGGGTCTATCACCACGGCCGATCTTGTGGTATCGGCATCCGCTATT…	MQPTHHAEVSFQDRDTALPDACSSISDISPITYPITLPIIKNISVTAHGINLIDKFPSKFCSSYIPFHYGGNSIKTPDDPGAMMITFALKPREEYQPSGHINVSRAREFYISWDTDYVGSITTADLVVSASAINFLLLQ	417	139	9	Exact Match to Reference
AY351530	Hinde/1	ATGCAGCCTACTCCCCACGCAGAGGTAAGCTTTCAGGATAGAGATACAGCTCTTCCAGATGCATGTTCATCCATATCAGATATTTCTCCCATTACTTATCCGATCACGTTACCTATTATTAAAAACATTTCCGTCACTGCTCATGGTATCAATCTTATCGATAAATTTCCATCAAAGTTCTGCAGCTCTTACATACCCTTTCACTACGGAGGCAATTCGATTAAAACCCCCGACGATCCGGGCGCGATGATGATTACCTTTGCTTTGAAACCACGGGAGGAATACCAACCTAGTGGTCATATTAACGTATCCAGAGCAAGAGAGTTTTATATTAGCTGGGACACAGATTATGTGGGGTCTATCACCACGGCCGATCTTGTGGTATCGGCATCCGCTATT…	MQPTPHAEVSFQDRDTALPDACSSISDISPITYPITLPIIKNISVTAHGINLIDKFPSKFCSSYIPFHYGGNSIKTPDDPGAMMITFALKPREEYQPSGHINVSRAREFYISWDTDYVGSITTADLVVSASAINFLLLQ	417	139	9	Imperfect Match to Reference <3 AA differences
AY351531	Killean/3	ATGCAGCCTACCCACCACGCAGAGGTAAGCTTTCAGGATAGAGATACAGCTCTTCCAGATGCATGTTCATCCATATCAGATATTTCCCCCATTACTTATCCGATCACGTTACCTATTATTAAAAACATTTCCGTCACTGCTCATGGTATCAATCTTATCGATAAATTTCCATCAAAGTTCTGCAGCTCTTACATACCCTTTCACTACGGAGGCAATTCGATTAAAACCCCCGACGATCCGGGCGCGATGATGATTACCTTTGCTTTGAAACCACGGGAGGAATACCAACCCAGTGGTCATATTAACGTATCCAGAGCAAGAGAGTTTTATATTAGCTGGGACACAGATTATGTGGGGTCTATCACCACGGCCGATCTTGTGGTATCGGCATCCGCTATT…	MQPTHHAEVSFQDRDTALPDACSSISDISPITYPITLPIIKNISVTAHGINLIDKFPSKFCSSYIPFHYGGNSIKTPDDPGAMMITFALKPREEYQPSGHINVSRAREFYISWDTDYVGSITTADLVVSASAINFLLLQ	417	139	9	Exact Match to Reference
AY351532	Bartlett/2	ATGCAGCCTACCCACCACGCAGAAGTAAGCTTTCAGGATAGAGATACAGCTCTTCCAGATGCATGTTCATCCATATCAGATATTTCCCCCATTACTTATCCGATCACGTTACCTATTATTAAAAACATTTCCGTCACTGCTCATGGTATCAATCTTATCGATAAATTTCCATCAAAGTTCTGCAGCTCTTACATACCCTTTCACTACGGAGGCAATTCGATTAAAACCCCCGATGATCCGGGCGCGATGATGATTACCTTTGCTTTGAAACCACGGGAGGAATACCAACCCAGTGGTCATATTAACGTATCCAGAGCAAGAGAGTTTTATATTAGCTGGGACACAGATTATGTGGGGTCTATCACCACGGCCGATCTTGTGGTATCGGCATCCGCTATT…	MQPTHHAEVSFQDRDTALPDACSSISDISPITYPITLPIIKNISVTAHGINLIDKFPSKFCSSYIPFHYGGNSIKTPDDPGAMMITFALKPREEYQPSGHINVSRAREFYISWDTDYVGSITTADLVVSASAINFLLLQ	417	139	9	Exact Match to Reference
AY351533	Kimakia/1	ATGCAGCCTACTCACCACGCAGAGATAAGCTTTCAGGATAGAGATACAGCTCTTCCAGACGCATGTTCATCTATATCGGATATTAGCCCCGTTACGTATCCGATCACATTACCTATTATTAAAAACATTTCCGTAACTGCTCATGGTATCAATCTTATCGATAAGTTTCCATCAAAGTTCTGCAGCTCTTACATACCCTTCCACTACGGAGGCAATGCAATTAAAACCCCCGATGATCCGGGTGCGATGATGATTACCTTTGCTTTGAAGCCACGGGAGGAATACCAACCCAGTGGTCATATTAACGTATCCAGAGCAAGAGAATTTTATATTAGTTGGGACACGGATTACGTGGGGTCTATCACTACGGCTGATCTTGTGGTATCGGCATCTGCTATT…	MQPTHHAEISFQDRDTALPDACSSISDISPVTYPITLPIIKNISVTAHGINLIDKFPSKFCSSYIPFHYGGNAIKTPDDPGAMMITFALKPREEYQPSGHINVSRAREFYISWDTDYVGSITTADLVVSASAINFLLLQ	417	139	1 or 2	Exact Match to Reference
AY351534	Kimakia/2	ATGCAGCCTACTCACCACGCAGAGATAAGCTTTCAGGATAGAGATACAGCTCTTCCAGACGCATGTTCATCTATATCGGATATTAGCCCCGTTACGTATCCGATCACATTACCTATTATTAAAAACATTTCCGTAACTGCTCATGGTATCAATCTTATCGATAAGTTTCCATCAAAGTTCTGCAGCTCTTACATACCCTTCCACTACGGAGGCAATGCAATTAAAACCCCCGATGATCCGGGTGCGATGATGATTACCTTTGCTTTGAAGCCACGGGAGGAATACCAACCCAGTGGTCATATTAACGTATCCAGAGCAAGAGAATTTTATATTAGTTGGGACACGGATTACGTGGGGTCTATCACTACGGCTGATCTTGTGGTATCGGCATCTGCTATT…	MQPTHHAEISFQDRDTALPDACSSISDISPVTYPITLPIIKNISVTAHGINLIDKFPSKFCSSYIPFHYGGNAIKTPDDPGAMMITFALKPREEYQPSGHINVSRAREFYISWDTDYVGSITTADLVVSASAINFLLLQ	417	139	1 or 2	Exact Match to Reference
AY351535	LIV/1011	ATGCAGCCTACTCACCACGCAGAGATAAGCTTTCAGGATAGAGATACAGCTCTTCCAGACGCATGTTCATCTATATCGGATATTAGCCCCGTTACGTATCCGATCACATTACCTATTATTAAAAACATTTCCGTAACTGCTCATGGTATCAATCTTATCGATAAGTTTCCATCAAAGTTCTGCAGCTCTTACATACCCTTCCACTACGGAGGCAGTGCAATTAAAACCCCCGATGATCCGGGTGCGATGATGATTACCTTTGCTTTGAAGCCACGGGAGGAATACCAACCCAGTGGTCATATTAACGTATCCAGAGCAAGAGAATTTTATATTAGTTGGGACACGGATTACGTGGGGTCTATCACTACGGCTGATCTTGTGGTATCGGCATCTGCTATT…	MQPTHHAEISFQDRDTALPDACSSISDISPVTYPITLPIIKNISVTAHGINLIDKFPSKFCSSYIPFHYGGSAIKTPDDPGAMMITFALKPREEYQPSGHINVSRAREFYISWDTDYVGSITTADLVVSASAINFLLLQ	417	139	1 or 2	Exact Match to Reference
AY351536	LIV/540	ATGCAGCCTACTCTCCACGCAGAGATAATCTTTCAGGATAGAGATACAGCTCTTCCAGACGCATGTTCATCTATATCGGATATTAGCCCCGTTACGTATCCGATCACATTACCTATTATTAAAAACATTTCCGTAACTGCTCATGGTATCAATCTTATCGATAAGTTTCCATCAAAGTTCTGCAGCTCATACATACCCTTCCACTACGGAGGCAATGCAATTAAAACCCCCGATGATCCGGGTGCGATGATGATTACCTTTGCTTTGAAGCCACGGGAGGAATACCAACCCAGTGGTCATATTAACGTATCCAGAGCAAGAGAATTTTATATTAGTTGGGACACGGATTACGTGGGGTCTATCACTACGGCTGATCTTGTGGTATCGGCATCTGCTATT…	MQPTLHAEIIFQDRDTALPDACSSISDISPVTYPITLPIIKNISVTAHGINLIDKFPSKFCSSYIPFHYGGNAIKTPDDPGAMMITFALKPREEYQPSGHINVSRAREFYISWDTDYVGSITTADLVVSASAINFLLLQ	417	139	1 or 2	Imperfect Match to Reference <3 AA differences
AY351537	LIV/54	ATGCAGCCTACTCACCACGCAGAGATAAGCTTTCAGGATAGAGATACAGCTCTTCCAGACGCATGTTCATCTATATCGGATATTAGCCCCGTTACGTATCCGATCACATTACCTATTATTAAAAACATTTCCGTAACTGCTCATGGTATCAATCTTATCGATAAGTTTCCATCAAAGTTCTGCAGCTCATACATACCCTTCCACTACGGAGGCAATGCAATTAAAACCCCCGATGATCCGGGTGCGATGATGATTACCTTTGCTTTGAAGCCACGGGAGGAATACCAACCCAGTGGTCATATTAACGTATCCAGAGCAAGAGAATTTTATATTAGTTGGGACACGGATTACGTGGGGTCTATCACTACGGCTGATCTTGTGGTATCGGCATCTGCTATT…	MQPTHHAEISFQDRDTALPDACSSISDISPVTYPITLPIIKNISVTAHGINLIDKFPSKFCSSYIPFHYGGNAIKTPDDPGAMMITFALKPREEYQPSGHINVSRAREFYISWDTDYVGSITTADLVVSASAINFLLLQ	417	139	1 or 2	Exact Match to Reference
AY351538	LIV/931	ATGCAGCCTACTCACCACGCAGAGATAAGCTTTCAGGATAGAGATACAGCTCTTCCAGACGCATGTTCATCTATATCGGATATTAGCCCCGTTACGTATCCGATCACATTACCTATTATTAAAAACATTTCCGTAACTGCTCATGGTATCAATCTTATCGATAAGTTTCCATCAAAGTTCTGCAGCTCATACATACCCTTCCACTACGGAGGCAATGCAATTAAAACCCCCGATGATCCGGGTGCGATGATGATTACCTTTGCTTTGAAGCCACGGGAGGAATACCAACCCAGTGGTCATATTAACGTATCCAGAGCAAGAGAATTTTATATTAGTTGGGACACGGATTACGTGGGGTCTATCACTACGGCTGATCTTGTGGTATCGGCATCTGCTATT…	MQPTHHAEISFQDRDTALPDACSSISDISPVTYPITLPIIKNISVTAHGINLIDKFPSKFCSSYIPFHYGGNAIKTPDDPGAMMITFALKPREEYQPSGHINVSRAREFYISWDTDYVGSITTADLVVSASAINFLLLQ	417	139	1 or 2	Exact Match to Reference
AY351539	LIV/935	ATGCAGCCTACTCTCCACGCAGAGATAAGCTTTCAGGATAGAGATACAGCTCTTCCAGACGCATGTTCATCTATATCGGATATTAGCCCCGTTACGTATCCGATCACATTACCTATTATTAAAAACATTTCCGTAACTGCTCATGGTATCAATCTTATCGATAAGTTTCCATCAAAGTTCTGCAGCTCTTACATACCCTTCCACTACGGAGGCAGTGCAATTAAAACCCCCGATGATCCGGGTGCGATGATGATTACCTTTGCTTTGAAGCCACGGGAGGAATACCAACCCAGTGGTCATATTAACGTATCCAGAGCAAGAGAATTTTATATTAGTTGGGACACGGATTACGTGGGGTCTATCACTACGGCTGATCTTGTGGTATCGGCATCTGCTATT…	MQPTLHAEISFQDRDTALPDACSSISDISPVTYPITLPIIKNISVTAHGINLIDKFPSKFCSSYIPFHYGGSAIKTPDDPGAMMITFALKPREEYQPSGHINVSRAREFYISWDTDYVGSITTADLVVSASAINFLLLQ	417	139	1 or 2	Imperfect Match to Reference <3 AA differences
AY351540	MPI/891	ATGCAGCCTACTCACCACGCAGAAATAAGCTTTCAGGATAGAGATACAGCTCTTCCAGACGCATGTTCATCTATATCTGATATTAACCCCGTTACTTATCCGATCACATTACCTATTATTAAAAACATTTCCGTAACTGCTCATGGTATCAATCTTATCGATAAGTTTCCATCAAAGTTCTGCAGCTCTTACATACCCTTCCACTATGGAGGCAATTCGATTAAAACCCCTGATGATCCGGGCGCGATGATGATTACCTTCGCTTTGAAGCCACGGGAGGAATACCAACCCAGTGGTCATATTAACGTATCCAGAGCAAGAGAATTTTATATTAGTTGGGACACGGATTATGTGGGATCTATTACCACGGCTGATCTTGTGGTATCAGCATCTGCTATT…	MQPTHHAEISFQDRDTALPDACSSISDINPVTYPITLPIIKNISVTAHGINLIDKFPSKFCSSYIPFHYGGNSIKTPDDPGAMMITFALKPREEYQPSGHINVSRAREFYISWDTDYVGSITTADLVVSASAINFLLLQ	417	139	8 or 15	Exact Match to Reference
AY351541	MPO/891	ATGCAGCCTACTCACCACGCAGAAATAAGCTTTCAGGATAGAGATACAGCTCTTCCAGACGCATGTTCATCTATATCTGATATTAACCCCGTTACTTATCCGATCACATTACCTATTATTAAAAACATTTCCGTAACTGCTCATGGTATCAATCTTATCGATAAGTTTCCATCAAAGTTCTGCAGCTCTTACATACCCTTCCACTATGGAGGCAATTCGATTAAAACCCCTGATGATCCGGGCGCGATGATGATTACCTTCGCTTTGAAGCCACGGGAGGAATACCAACCCAGTGGTCATATTAACGTATCCAGAGCAAGAGAATTTTATATTAGTTGGGACACGGATTATGTGGGATCTATTACCACGGCTGATCTTGTGGTATCAGCATCTGCTATT…	MQPTHHAEISFQDRDTALPDACSSISDINPVTYPITLPIIKNISVTAHGINLIDKFPSKFCSSYIPFHYGGNSIKTPDDPGAMMITFALKPREEYQPSGHINVSRAREFYISWDTDYVGSITTADLVVSASAINFLLLQ	417	139	8 or 15	Exact Match to Reference
AY351542	SUM/1411	ATGCAGCCTACTCACCACGCAGAAATAAGCTTTCAGGATAGAGATACAGCTCTTCCAGACGCATGTTCATCTATATCTGATATTAACCCCGTTACTTATCCGATCACATTACCTATTATTAAAAACATTTCCGTAACTGCTCATGGTATCAATCTTATCGATAAGTTTCCATCAAAGTTCTGCAGCTCTTACATACCCTTCCACTACGGAGGCAATTCGATTAAAACCCCCGACGATCCGGGCGCGATGATGATTACCTTCGCTTTGAAGCCACGGGAGGAATACCAACCCAGTGGTCATATTAACGTATCCAGAGCAAGAGAATTTTATATTAGTTGGGACACGGATTATGTGGGGTCTATCACCACGGCGGATCTTGTGGCATGCGGATCTGCTATT…	MQPTHHAEISFQDRDTALPDACSSISDINPVTYPITLPIIKNISVTAHGINLIDKFPSKFCSSYIPFHYGGNSIKTPDDPGAMMITFALKPREEYQPSGHINVSRAREFYISWDTDYVGSITTADLVACGSAINFLLLQ	417	139	8	Used Previous Assigned Genotype (>2 AA differences compared to Match)
AY351543	MZI/921	ATGCAGCCTACTCACCACGCAGAAATAAGCTTTCAGGATAGAGATACAGCTCTTCCAGACGCGTGTTCATCTATATCTGATATTAACCCCGTTACTTATCCGATCACATTACCTATTATTAAAAACATTTCCGTAACTGCTCATGGTATCAATCTTATCGATAAGTTTCCATCAAAGTTCTGCAGCTCTTACATACCCTTCCACTACGGAGGCAATTCGATTAAAACCCCCGACGATCCGGGCGCGATGATGATTACCTTCGCTTTGAAGCCACGGGAGGAATACCAACCCAGTGGTCATATTAACGTATCCAGAGCAAGAGAATTTTATATTAGTTGGGACACGGATTATGTGGGGTCTATTACCACGGCTGATCTTGTGGTATCGGCATCTGCTATT…	MQPTHHAEISFQDRDTALPDACSSISDINPVTYPITLPIIKNISVTAHGINLIDKFPSKFCSSYIPFHYGGNSIKTPDDPGAMMITFALKPREEYQPSGHINVSRAREFYISWDTDYVGSITTADLVVSASAINFLLLQ	417	139	8 or 15	Exact Match to Reference
AY351544	NGE/921	ATGCAGCCTACTCACCACGCAGAAATAAGCTTTCAGGATAGAGATACAGCTCTTCCAGACGCATGTTCATCTATATCTGATATTAACCCCGTTACTTATCCGATCACATTACCTATTATTAAAAACATTTCCGTAACTGCTCATGGTATCAATCTTATCGATAAGTTTCCATCAAAGTTCTGCAGCTCTTACATACCCTTCCACTATGGAGGCAATTCGATTAAAACCCCTGATGATCCGGGCGCGATGATGATTACCTTCGCTTTGAAGCCACGGGAGGAATACCAACCCAGTGGTCATATTAACGTATCCAGAGCAAGAGAATTTTATATTAGTTGGGACACGGATTATGTGGGATCTATTACCACGGCTGATCTTGTGGTATCAGCATCTGCTATT…	MQPTHHAEISFQDRDTALPDACSSISDINPVTYPITLPIIKNISVTAHGINLIDKFPSKFCSSYIPFHYGGNSIKTPDDPGAMMITFALKPREEYQPSGHINVSRAREFYISWDTDYVGSITTADLVVSASAINFLLLQ	417	139	8 or 15	Exact Match to Reference
AY351545	THY/901	ATGCAGCCTACTCACCACGCAGAAATAAGCTTTCAGGATAGAGATACAGCTCTTCCAGACGCATGTTCATCTATATCTGATATTAACCCCGTTACTTATCCGATCACATTACCTATTATTAAAAACATTTCCGTAACTGCTCATGGTATCAATCTTATCGATAAGTTTCCATCAAAGTTCTGCAGCTCTTACATACCCTTCCACTATGGAGGCAATTCGATTAAAACCCCTGATGATCCGGGCGCGATGATGATTACCTTCGCTTTGAAGCCACGGGAGGAATACCAACCCAGTGGTCATATTAACGTATCCAGAGCAAGAGAATTTTATATTAGTTGGGACACGGATTATGTGGGATCTATTACCACGGCTGATCTTGTGGTATCAGCATCTGCTATT…	MQPTHHAEISFQDRDTALPDACSSISDINPVTYPITLPIIKNISVTAHGINLIDKFPSKFCSSYIPFHYGGNSIKTPDDPGAMMITFALKPREEYQPSGHINVSRAREFYISWDTDYVGSITTADLVVSASAINFLLLQ	417	139	8 or 15	Exact Match to Reference
AY351546	SAL/921	ATGCAGCCTTCTCTCCACGCAGAAATAAGCTTTCAGGATAGAGATACAGCTCTTCCAGACGCATGTTCATCTATATCTGATATTAACCCCGTTACTTATCCGATCACATTACCTATTATTAAAAACATTTCCGTAACTGCTCATGGTATCAATCTTATCGATAAGTTTCCATCAAAGTTCTGCAGCTCTTACATACCCTTCCACTATGGAGGCAATTCGATTAAAACCCCTGATGATCCGGGCGCGATGATGATTACCTTCGCTTTGAAGCCACGGGAGGAATACCAACCCAGTGGTCATATTAACGTATCCAGAGCAAGAGAATTTTATATTAGTTGGGACACGGATTATGTGGGATCTATTACCACGGCTGATCTTGTGGTATCAGCATCTGCTATT…	MQPSLHAEISFQDRDTALPDACSSISDINPVTYPITLPIIKNISVTAHGINLIDKFPSKFCSSYIPFHYGGNSIKTPDDPGAMMITFALKPREEYQPSGHINVSRAREFYISWDTDYVGSITTADLVVSASAINFLLLQ	417	139	8 or 15	Imperfect Match to Reference <3 AA differences
AY351547	Trench	ATGCAGCCTACTCCCCACGCAGAAGTAAGCTTTCAGGATAGAGATACAGCTCTTCCAGATGCATGTTCATCCATATCAGATATTTCTCCCATTACTTATCCGATCACGTTACCTATTATTAAAAACATTTCCGTCACTGCTCATGGTATCAATCTTATCGATAAATTTCCATCAAAGTTCTGCAGCTCTTACATACCCTTTCACTACGGAGGCAATTCGATTAAAACCCCCGACGATCCGGGCGCGATGATGATTACCTTTGCTTTGAAACCACGGGAGGAATACCAACCTAGTGGTCATATTAACGTATCCAGAGCAAGAGAGTTTTATATTAGCTGGGACACAGATTATGTGGGGTCTATCACCACGGCCGATCTTGTGGTATCGGCATCCGCTATT…	MQPTPHAEVSFQDRDTALPDACSSISDISPITYPITLPIIKNISVTAHGINLIDKFPSKFCSSYIPFHYGGNSIKTPDDPGAMMITFALKPREEYQPSGHINVSRAREFYISWDTDYVGSITTADLVVSASAINFLLLQ	417	139	9	Imperfect Match to Reference <3 AA differences
AY351548	MWHOG/1	ATGCAGCCTACCCACCACGCAGAGGTAAGCTTTCAGGATAGAGATACAGCTCTTCCAGATGCATGTTCATCCATATCAGATATTTCCCCCATTACTTATCCGATCACGTTACCTATTATTAAAAACATTTCCGTCACTGCTCATGGTATCAATCTTATCGATAAATTTCCATCAAAGTTCTGCAGCTCTTACATACCCTTTCACTACGGAGGCAATTCGATTAAAACCCCCGACGATCCGGGCGCGATGATGATTACCTTTGCTTTGAAACCACGGGAGGAATACCAACCCAGTGGTCATATTAACGTATCTAGAGCAAGAGAGTTTTATATTAGCTGGGACACAGATTATGTGGGGTCTATCACCACGGCCGATCTTGTGGTATCGGCATCCGCTATT…	MQPTHHAEVSFQDRDTALPDACSSISDISPITYPITLPIIKNISVTAHGINLIDKFPSKFCSSYIPFHYGGNSIKTPDDPGAMMITFALKPREEYQPSGHINVSRAREFYISWDTDYVGSITTADLVVSASAINFLLLQ	417	139	9	Exact Match to Reference
AY351549	MWHOG/3	ATGCAGCCTACCCACCACGCAGAGGTAAGCTTTCAGGATAGAGATACAGCTCTTCCAGATGCATGTTCATCCATATCTGATATTACCCCCATTACTTATCCGATCACATTACCTATTATTAAAAACATTTCCGTCACTGCTCATGGTATCAATCTTATCGATAAATTTCCATCAAAGTTCTGCAGCTCTTACATACCCTTTCACTACGGAGGCAATTCGATTAAAACCCCCGACGATCCGGGCGCGATGATGATTACCTTTGCTTTGAAACCACGGGAGGAATACCAACCCAGTGGTCATATTAACGTATCCAGAGCAAGAGAATTTTATATTAGCTGGGACACAGATTATGTGGGGTCTATCACCACGGCCGATCTTGTGGTATCGGCATCCGCTATT…	MQPTHHAEVSFQDRDTALPDACSSISDITPITYPITLPIIKNISVTAHGINLIDKFPSKFCSSYIPFHYGGNSIKTPDDPGAMMITFALKPREEYQPSGHINVSRAREFYISWDTDYVGSITTADLVVSASAINFLLLQ	417	139	9	Exact Match to Reference
AY351550	Killean/1	ATGCAGCCTACCCACCACGCAGAGGTAAGCTTTCAGGATAGAGATACAGCTCTTCCAGATGCATGTTCATCCATATCAGATATTTCCCCCATTACTTATCCGATCACGTTACCTATTATTAAAAACATTTCCGTCACTGCTCATGGTATCAATCTTATCGATAAATTTCCATCAAAGTTCTGCAGCTCTTACATACCCTTTCACTACGGAGGCAATTCGATTAAAACCCCCGACGATCCGGGCGCGATGATGATTACCTTTGCTTTGAAACCACGGGAGGAATACCAACCTAGTGGTCATATTAACGTATCCAGAGCAAGAGAGTTTTATATTAGCTGGGACACAGATTATGTGGGGTCTATCACCACGGCCGATCTTGTGGTATCGGCATCCGCTATT…	MQPTHHAEVSFQDRDTALPDACSSISDISPITYPITLPIIKNISVTAHGINLIDKFPSKFCSSYIPFHYGGNSIKTPDDPGAMMITFALKPREEYQPSGHINVSRAREFYISWDTDYVGSITTADLVVSASAINFLLLQ	417	139	9	Exact Match to Reference
AY351551	Killean/2	ATGCAGCCTACCCACCACGCAGAGGTAAGCTTTCAGGATAGAGATACAGCTCTTCCAGATGCATGTTCATCCATATCAGATATTTCCCCCATTACTTATCCGATCACGTTACCTATTATTAAAAACATTTCCGTCACTGCTCATGGTATCAATCTTATCGATAAATTTCCATCAAAGTTCTGCAGCTCTTACATACCCTTTCACTACGGAGGCAATTCGATTAAAACCCCCGACGATCCGGGCGCGATGATGATTACCTTTGCTTTGAAACCACGGGAGGAATACCAACCCAGTGGTCATATTAACGTATCCAGAGCAAGAGAGTTTTATATTAGCTGGGACACAGATTATGTGGGGTCTATCACCACGGCCGATCTTGTGGTATCGGCATCCGCTATT…	MQPTHHAEVSFQDRDTALPDACSSISDISPITYPITLPIIKNISVTAHGINLIDKFPSKFCSSYIPFHYGGNSIKTPDDPGAMMITFALKPREEYQPSGHINVSRAREFYISWDTDYVGSITTADLVVSASAINFLLLQ	417	139	9	Exact Match to Reference
AY351552	CHG/881	AGGCAGCCTACTCACCACGCAGAAATAAGCTTTCAGGATAGAGATACAGCTCTTCCAGACGCATGTTCATCTATATCTGATATTAACCCCGTTACTTATCCGATCACATTACCTATTATTAAAAACATTTCCGTAACTGCTCATGGTATCAATCTTATCGATAAGTTTCCATCAAAGTTCTGCAGCTCTTACATACCCTTCCACTATGGAGGCAATTCGATTAAAACCCCTGATGATCCGGGCGCGATGATGATTACCTTCGCTTTGAAGCCACGGGAGGAATACCAACCCAGTGGTCATATTAACGTATCCAGAGCAAGAGAATTTTATATTAGTTGGGACACGGATTATGTGGGATCTATTACCACGGCTGATCTTGTGGTATCAGCATCTGCTATT…	RQPTHHAEISFQDRDTALPDACSSISDINPVTYPITLPIIKNISVTAHGINLIDKFPSKFCSSYIPFHYGGNSIKTPDDPGAMMITFALKPREEYQPSGHINVSRAREFYISWDTDYVGSITTADLVVSASAINFLLLQ	417	139	1 or 2 or 8 or 9 or 15	Imperfect Match to Reference <3 AA differences
AY351553	KLI/882	ATGCAGCCTACTCACCACGCAGAAATCAGCTTTCAGGATAGAGATACAGCTCTTCCAGACGCATGTTCATCTATATCTGATATTAACCCCGTTACTTATCCGATCACATTACCTATTATTAAAAACATTTCCGTAACTGCTCATGGTATCAATCTTATCGATAAGTTTCCATCAAAGTTCTGCAGCTCTTACATACCCTTCCACTATGGAGGCAATTCGATTAAAACCCCTGATGATCCGGGCGCGATGATGATTACCTTCGCTTTGAAGCCACGGGAGGAATACCAACCCAGTGGTCATATTAACGTATCCAGAGCAAGAGAATTTTATATTAGTTGGGACACGGATTATGTGGGATCTATTACCACGGCTGATCTTGTGGTATCAGCATCTGCTATT…	MQPTHHAEISFQDRDTALPDACSSISDINPVTYPITLPIIKNISVTAHGINLIDKFPSKFCSSYIPFHYGGNSIKTPDDPGAMMITFALKPREEYQPSGHINVSRAREFYISWDTDYVGSITTADLVVSASAINFLLLQ	417	139	8 or 15	Exact Match to Reference
AY351554	NKZ/881	ATGCAGCCTACTCACCACGCAGAAATAAGCTTTCAGGATAGAGATACAGCTCTTCCAGACGCATGTTCATCTATATCTGATATTAACCCCGTTACTTATCCGATCACATTACCTATTATTAAAAACATTTCCGTAACTGCTCATGGTATCAATCTTATCGATAAGTTTCCATCAAAGTTCTGCAGCTCTTACATACCCTTCCACTATGGAGGCAATTCGATTAAAACCCCTGATGATCCGGGCGCGATGATGATTACCTTCGCTTTGAAGCCACGGGAGGAATACCAACCCAGTGGTCATATTAACGTATCCAGAGCAAGAGAATTTTATATTAGTTGGGACACGGATTATGTGGGATCTATTACCACGGCTGATCTTGTGGTATCAGCATCTGCTATT…	MQPTHHAEISFQDRDTALPDACSSISDINPVTYPITLPIIKNISVTAHGINLIDKFPSKFCSSYIPFHYGGNSIKTPDDPGAMMITFALKPREEYQPSGHINVSRAREFYISWDTDYVGSITTADLVVSASAINFLLLQ	417	139	8 or 15	Exact Match to Reference
AY351555	NYA/12	ATGCAGCCTACTCACCACGCAGAAATAAGCTTTCAGGATAGAGATACAGCTCTTCCAGACGCATGTTCATCTATATCTGATATTAACCCCGTTACGTATCCGATCACATTACCTATTATTAAAAACATTTCCGTAACTGCTCATGGTATCAATCTTATCGATAAGTTTCCATCAAAGTTCTGCAGCTCTTACATACCCTTCCACTACGGAGGTAATTCGATTAAAACTCCCGATGATCCGGGCGCGATGATGATTACCTTTGCTTTGAAGCCACGGGAGGAATACCAACCCAGTGGTCATATTAACGTATCCAGAGCAAGAGAATTTTATATTAGTTGGGACACGGATTATGTGGGGTCTATCACCACGGCTGATCTTGTGGTATCGGCATCTGCCATT…	MQPTHHAEISFQDRDTALPDACSSISDINPVTYPITLPIIKNISVTAHGINLIDKFPSKFCSSYIPFHYGGNSIKTPDDPGAMMITFALKPREEYQPSGHINVSRAREFYISWDTDYVGSITTADLVVSASAINFLLLQ	417	139	8 or 15	Exact Match to Reference
AY351556	TEN/891	ATGCAGCCTACTCACCACGCAGAAATAAGCTTTCAGGATAGAGATACAGCTCTTCCAGACGCATGTTCATCTATATCTGATATTAACCCCGTTACTTATCCGATCACATTACCTATTATTAAAAACATTTCCGTAACTGCTCATGGTATCAATCTTATCGATAAGTTTCCATCAAAGTTCTGCAGCTCTTACATACCCTTCCACTATGGAGGCAATTCGATTAAAACCCCTGATGATCCGGGCGCGATGATGATTACCTTCGCTTTGAAGCCACGGGAGGAATACCAACCCAGTGGTCATATTAACGTATCCAGAGCAAGAGAATTTTATATTAGTTGGGACACGGATTATGTGGGATCTATTACCACGGCTGATCTTGTGGTATCAGCATCTGCTATT…	MQPTHHAEISFQDRDTALPDACSSISDINPVTYPITLPIIKNISVTAHGINLIDKFPSKFCSSYIPFHYGGNSIKTPDDPGAMMITFALKPREEYQPSGHINVSRAREFYISWDTDYVGSITTADLVVSASAINFLLLQ	417	139	8 or 15	Exact Match to Reference
AY351557	TMB/891	ATGCAGCCTACTCACCACGCAGAAATAAGCTTTCAGGATAGAGATACAGCTCTTCCAGACGCATGTTCATCTATATCTGATATTAACCCCGTTACTTATCCGATCACATTACCTATTATTAAAAACATTTCCGTAACTGCTCATGGTATCAATCTTATCGATAAGTTTCCATCAAAGTTCTGCAGCTCTTACATACCCTTCCACTATGGAGGCAATTCGATTAAAACCCCTGATGATCCGGGCGCGATGATGATTACCTTCGCTTTGAAGCCACGGGAGGAATACCAACCCAGTGGTCATATTAACGTATCCAGAGCAAGAGAATTTTATATTAGTTGGGACACGGATTATGTGGGATCTATTACCACGGCTGATCTTGTGGTATCAGCATCTGCGATT…	MQPTHHAEISFQDRDTALPDACSSISDINPVTYPITLPIIKNISVTAHGINLIDKFPSKFCSSYIPFHYGGNSIKTPDDPGAMMITFALKPREEYQPSGHINVSRAREFYISWDTDYVGSITTADLVVSASAIHFLLLQ	417	139	8 or 15	Imperfect Match to Reference <3 AA differences
AY351558	YEL/884	ATGCAGCCTACTCACCACGCAGAAATAAGCTTTCAGGATAGAGATACAGCTCTTCCAGACGCATGTTCATCTATATCTGATATTAACCCCGTTACTTATCCGATCACATTACCTATTATTAAAAACATTTCCGTAACTGCTCATGGTATCAATCTTATCGATAAGTTTCCATCAAAGTTCTGCAGCTCTTACATACCCTTCCACTATGGAGGCAATTCGATTAAAACCCCTGATGATCCGGGCGCGATGATGATTACCTTCGCTTTGAAGCCACGGGAGGAATACCAACCCAGTGGTCATATTAACGTATCCAGAGCAAGAGAATTTTATATTAGTTGGGACACGGATTATGTGGGATCTATTACCACGGCTGATCTTGTGGTATCAGCATCTGCTATT…	MQPTHHAEISFQDRDTALPDACSSISDINPVTYPITLPIIKNISVTAHGINLIDKFPSKFCSSYIPFHYGGNSIKTPDDPGAMMITFALKPREEYQPSGHINVSRAREFYISWDTDYVGSITTADLVVSASAINFLLLQ	417	139	8 or 15	Exact Match to Reference
AY351559	ZAW88/1	ATGCAGCCTACTCACCACGCAGAAATAAGCTTTCAGGATAGAGATACAGCTCTTCCAGACGCATGTTCATCTATATCTGATATTAACCCCGTTACTTATCCGATCACATTACCTATTATTAAAAACATTTCCGTAACTGCTCATGGTATCAATCTTATCGATAAGTTTCCATCAAAGTTCTGCAGCTCTTACATACCCTTCCACTATGGAGGCAATTCGATTAAAACCCCTGATGATCCGGGCGCGATGATGATTACCTTCGCTTTGAAGCCACGGGAGGAATACCAACCCAGTGGTCATATTAACGTATCCAGAGCAAGAGAATTTTATATTAGTTGGGACACGGATTATGTGGGATCTATTACCACGGCTGATCTTGTGGTATCAGCATCTGCTATT…	MQPTHHAEISFQDRDTALPDACSSISDINPVTYPITLPIIKNISVTAHGINLIDKFPSKFCSSYIPFHYGGNSIKTPDDPGAMMITFALKPREEYQPSGHINVSRAREFYISWDTDYVGSITTADLVVSASAINFLLLQ	417	139	8 or 15	Exact Match to Reference
AY351560	ZON88/1	ATGCAGCCTACTCACCACGCAGAAATAAGCTTTCAGGATAGAGATACAGCTCTTCCAGACGCATGTTCATCTATATCTGATATTAACCCCGTTACTTATCCGATCACATTACCTATTATTAAAAACATTTCCGTAACTGCTCATGGTATCAATCTTATCGATAAGTTTCCATCAAAGTTCTGCAGCTCTTACATACCCTTCCACTATGGAGGCAATTCGATTAAAACCCCTGATGATCCGGGCGCGATGATGATTACCTTCGCTTTGAAGCCACGGGAGGAATACCAACCCAGTGGTCATATTAACGTATCCAGAGCAAGAGAATTTTATATTAGTTGGGACACGGATTATGTGGGATCTATTACCACGGCTGATCTTGTGGTATCAGCATCTGCTATT…	MQPTHHAEISFQDRDTALPDACSSISDINPVTYPITLPIIKNISVTAHGINLIDKFPSKFCSSYIPFHYGGNSIKTPDDPGAMMITFALKPREEYQPSGHINVSRAREFYISWDTDYVGSITTADLVVSASAINFLLLQ	417	139	8 or 15	Exact Match to Reference
AY351561	MFUE6/1	ATGCACCCTACTCACCACGCAGAAATAAGCTTTCAGGATAGAGATACAGCTCTTCCAGACGCGTGTTCATCTATATCTGATATTAACCCCGTTACTTATCCGATCACATTACCTATTATTAAAAACATTTCCGTAACTGCTCATGGTATCAATCTTATCGATAAGTTTCCATCAAAGTTCTGCAGCTCTTACATACCCTTCCACTACGGAGGCAATTCGATTAAAACCCCCGACGATCCGGGCGCGATGATGATTACCTTCGCTTTGAAGCCACGGGAGGAATACCAACCCAGTGGTCATATTAACGTATCCAGAGCAAGAGAATTTTATATTAGTTGGGACACGGATTATGTGGGGTCTATTACCACGGCTGATCTTGTGGTATCGGCATCTGCGAGT…	MHPTHHAEISFQDRDTALPDACSSISDINPVTYPITLPIIKNISVTAHGINLIDKFPSKFCSSYIPFHYGGNSIKTPDDPGAMMITFALKPREEYQPSGHINVSRAREFYISWDTDYVGSITTADLVVSASASNFLLLQ	417	139	8 or 15	Imperfect Match to Reference <3 AA differences
AY351562	MAN89/2	ATGCAGCCTACTCACCACGCAGAAATAAGCTTTCAGGATAGAGATACAGCTCTTCCAGACGCATGTTCATCTATATCTGATATTAACCCCGTTACTTATCCGATCACATTACCTATTATTAAAAACATTTCCGTAACTGCTCATGGTATCAATCTTATCGATAAGTTTCCATCAAAGTTCTGCAGCTCTTACATACCCTTCCACTATGGAGGCAATTCGATTAAAACCCCTGATGATCCGGGCGCGATGATGATTACCTTCGCTTTGAAGCCACGGGAGGAATACCAACCCAGTGGTCATATTAACGTATCCAGAGCAAGAGAATTTTATATTAGTTGGGACACGGATTATGTGGGATCTATTACCACGGCTGATCTTGTGGTATCAGCATCTGCTATT…	MQPTHHAEISFQDRDTALPDACSSISDINPVTYPITLPIIKNISVTAHGINLIDKFPSKFCSSYIPFHYGGNSIKTPDDPGAMMITFALKPREEYQPSGHINVSRAREFYISWDTDYVGSITTADLVVSASAINFLLLQ	417	139	8 or 15	Exact Match to Reference
AY351563	LUS93/1	ATGCAGCCCACTCACCACGCAGAGATAAGCTTTCAGGATAGAGATACAGCTCTTCCAGACGCATGTTCATCTATATCTGATATTAGCCCCGTTACGTATCCGATCACATTACCTATTATTAAAAACATTTCCGTAACTGCTCATGGTATCAATCTTATCGATAAATTTCCATCAAAGTTCTGCAGCTCTTACATACCCTTCCACTACGGAGGCAATGCGATTAAAACCCCCGATGATCCGGGTGCGATGATGATTACCTTTGCTTTGAAGCCACGGGAGGAATACCAACCCAGTGGTCATATTAACGTATCCAGAGCAAGAGAATTTTATATTAGTTGGGACACGGATTACGTGGGGTCTATCACTACGGCTGATCTTGTGGTATCGGCATCTGCTATT…	MQPTHHAEISFQDRDTALPDACSSISDISPVTYPITLPIIKNISVTAHGINLIDKFPSKFCSSYIPFHYGGNAIKTPDDPGAMMITFALKPREEYQPSGHINVSRAREFYISWDTDYVGSITTADLVVSASAINFLLLQ	417	139	1 or 2	Exact Match to Reference
AY351564	UGA2003/1	ATGCAGCCTACCCACCACGCAGAGGTAAGCTTTCAGGATAGAGATACAGCTCTTCCAGATGCATGTTCATCCATATCTGATATTACCCCCATTACTTATCCGATCACATTACCTATTATTAAAAACATTTCCGTTACTGCTCACGGTATCAATCTTATCGATAAATTTCCATCAAAGTTCTGCAGCTCTTACATACCCTTCCACTACGGAGGCAATTCGATTAAAACCCCCGACGATCCGGGCGCGATGATGATTACCTTTGCTTTGAAACCACGGGAGGAATACCAACCCAGCGGTCATATTAACGTATCCAGAGCAAGAGAATTTTATATTAGCTGGGACACAGATTATGTGGGGTCTATCACCACGGCTGATCTTGTGGTATCGGCATCCGCTATT…	MQPTHHAEVSFQDRDTALPDACSSISDITPITYPITLPIIKNISVTAHGINLIDKFPSKFCSSYIPFHYGGNSIKTPDDPGAMMITFALKPREEYQPSGHINVSRAREFYISWDTDYVGSITTADLVVSASAINFLLLQ	417	139	9	Exact Match to Reference
AY351565	MWHOG/9	ATGCAGCCTACCCACCACGCAGAGGTAAGCTTTCAGGATAGAGATACAGCTCTTCCAGATGCATGTTCATCCATATCAGATATTACCCCCATTACTTATCCGATCACGTTACCTATTATTAAAAACATTTCCGTCACTGCTCATGGTATCAATCTTATCGATAAATTTCCATCAAAGTTCTGCAGCTCTTACATACCCTTTCACTACGGAGGCAATTCGATTAAAACCCCCGACGATCCGGGCGCGATGATGATTACCTTTGCTTTGAAACCACGGGAGGAATACCAACCCAGTGGTCATATTAACGTATCCAGAGCAAGAGAATTTTATATTAGCTGGGACACAGATTATGTGGGGTCTATCACCACGGCCGATCTTGTGGTATCGGCATCCGCTATT…	MQPTHHAEVSFQDRDTALPDACSSISDITPITYPITLPIIKNISVTAHGINLIDKFPSKFCSSYIPFHYGGNSIKTPDDPGAMMITFALKPREEYQPSGHINVSRAREFYISWDTDYVGSITTADLVVSASAINFLLLQ	417	139	9	Exact Match to Reference
AY351566	SIY91/2	ATGCAGGCTACTCACCACGCAGAAATAAGCTTTCAGGATAGAGATACAGCTCTTCCAGACGCATGTTCATCTATATCTGATATTAACCCCGTTACTTATCCGATCACATTACCTATTATTAAAAACATTTCCGTAACTGCTCATGGTATCAATCTTATCGATAAGTTTCCATCAAAGTTCTGCAGCTCTTACATACCCTTCCACTATGGAGGCAATTCGATTAAAACCCCTGATGATCCGGGCGCGATGATGATTACCTTCGCTTTGAAGCCACGGGAGGAATACCAACCCAGTGGTCATATTAACGTATCCAGAGCAAGAGAATTTTATATTAGTTGGGACACGGATTATGTGGGATCTATTACCACGGCTGATCTTGTGGTATCAGCATCTGCTATT…	MQATHHAEISFQDRDTALPDACSSISDINPVTYPITLPIIKNISVTAHGINLIDKFPSKFCSSYIPFHYGGNSIKTPDDPGAMMITFALKPREEYQPSGHINVSRAREFYISWDTDYVGSITTADLVVSASAINFLLLQ	417	139	8 or 15	Imperfect Match to Reference <3 AA differences
AY351567	PHW88/1	ATGCAGCCTACTCACCACGCAGAAATAAGCTTTCAGGATAGAGATACAGCTCTTCCAGACGCATGTTCATCTATATCTGATATTAACCCCGTTACTTATCCGATCACATTACCTATTATTAAAAACATTTCCGTAACTGCTCATGGTATCAATCTTATCGATAAGTTTCCATCAAAGTTCTGCAGCTCTTACATACCCTTCCACTATGGAGGCAATTCGATTAAAACCCCTGATGATCCGGGCGCGATGATGATTACCTTCGCTTTGAAGCCACGGGAGGAATACCAACCCAGTGGTCATATTAACGTATCCAGAGCAAGAGAATTTTATATTAGTTGGGACACGGATTATGTGGGATCTATTACCACGGCTGATCTTGTGGTATCAGCATCTGCGATT…	MQPTHHAEISFQDRDTALPDACSSISDINPVTYPITLPIIKNISVTAHGINLIDKFPSKFCSSYIPFHYGGNSIKTPDDPGAMMITFALKPREEYQPSGHINVSRAREFYISWDTDYVGSITTADLVVSASAINFLLLQ	417	139	8 or 15	Exact Match to Reference
AY494550	TAN/2003/1	ATGCAGCCTACTCACCACGCAGAGATAAGCTTTCAGGATAGAGATACAGCTCTTCCAGACGCATGTTCATCTATATCTGATATTAACCCCGTTACTTATCCGATCACATTACCTATTATTAAAAACATTTCCGTAACTGCTCATGGTATCAATCTTATCGATAAGTTTCCATCAAAGTTCTGCAGCTCTTACATACCCTTCCACTACGGAGGCAATTCGATTAAAACTCCTGACGATCCGGGCGCGATGATGATTACCTTCGCTTTGAAGCCACGGGAGGAATACCAACCCAGTGGTCATATTAACGTATCCAGAGCAAGAGAATTTTATATTAGTTGGGACACGGATTATGTGGGGTCTATCACCACGGCTGATCTTGTGGTATCGGCATCTGCTATT…	MQPTHHAEISFQDRDTALPDACSSISDINPVTYPITLPIIKNISVTAHGINLIDKFPSKFCSSYIPFHYGGNSIKTPDDPGAMMITFALKPREEYQPSGHINVSRAREFYISWDTDYVGSITTADLVVSASAINFLLLQ	417	139	8 or 15	Exact Match to Reference
AY494551	TAN/2003/2	ATGCAGCCTACTCACCACGCAGAGATAAGCTTTCAGGATAGAGATACAGCTCTTCCAGACGCATGTTCATCTATATCTGATATTAACCCCGTTACTTATCCGATCACATTACCTATTATTAAAAACATTTCCGTAACTGCTCATGGTATCAATCTTATCGATAAGTTTCCATCAAAGTTCTGCAGCTCTTACATACCCTTCCACTACGGAGGCAATTCGATTAAAACTCCTGACGATCCGGGCGCGATGATGATTACCTTCGCTTTGAAGCCACGGGAGGAATACCAACCCAGTGGTCATATTAACGTATCCAGAGCAAGAGAATTTTATATTAGTTGGGACACGGATTATGTGGGGTCTATCACCACGGCTGATCTTGTGGTATCGGCATCTGCTATT…	MQPTHHAEISFQDRDTALPDACSSISDINPVTYPITLPIIKNISVTAHGINLIDKFPSKFCSSYIPFHYGGNSIKTPDDPGAMMITFALKPREEYQPSGHINVSRAREFYISWDTDYVGSITTADLVVSASAINFLLLQ	417	139	8 or 15	Exact Match to Reference
AY494552	TAN/1/01	ATGCAGCCTACTCACCACGCAGAAATAAGCTTTCAGGACAGAGATACAGCTCTTCCAGACGCATGTTCATCTATATCTGATATTAATCCCGTTACTTATCCGATCACATTACCTATTATTAAAAACATTTCCGTAACTGCTCATGGTATCAATCTTATCGATAAGTTTCCATCAAAGTTCTGCAGCTCTTACATACCCTTCCACTACGGAGGCAATTCGATTAAAACTCCTGATGATCCGGGCGCGATGATGATTACTTTCGCTTTGAAGCCACGGGAGGAATACCAACCCAGTGGTCATATTAACGTATCTAGAGCAAGAGAATTTTATATTAGTTGGGACACGGATTATGTGGGGTCTATCACCACGGCTGATCTTGTGGTATCGGCATCTGCTATT…	MQPTHHAEISFQDRDTALPDACSSISDINPVTYPITLPIIKNISVTAHGINLIDKFPSKFCSSYIPFHYGGNSIKTPDDPGAMMITFALKPREEYQPSGHINVSRAREFYISWDTDYVGSITTADLVVSASAINFLLLQ	417	139	8 or 15	Exact Match to Reference
AY494553	MAL/2002/1	ATGCAGCCTACTCACCACGCAGAGATAAGCTTTCAGGATAGAGATACAGCTCTTCCAGACGCATGTTCATCTATATCTGATATTAGCCCCGTCACGTATCCGATCACATTACCTATTATTAAAAACATTTCCGTAACTGCTCATGGTATCAATCTTATCGATAAATTTCCATCAAAGTTCTGCAGCTCTTACATACCTTTCCACTACGGAGGCAATGCGATTAAAACCCCCGATGATCCGGGTGCGATGATGATTACCTTTGCCTTGAAGCCACGGGAGGAATACCAACCCAGTGGTCATATTAACGTATCTAGAGCAAGAGAATTTTATATTAGTTGGGATACGGATTACGTGGGGTCTATCACTACGGCTGATCTTGTGGTATCAGCATCTGCTATT…	MQPTHHAEISFQDRDTALPDACSSISDISPVTYPITLPIIKNISVTAHGINLIDKFPSKFCSSYIPFHYGGNAIKTPDDPGAMMITFALKPREEYQPSGHINVSRAREFYISWDTDYVGSITTADLVVSASAINFLLLQ	417	139	1 or 2	Exact Match to Reference
AY494554	ZAM/01/1	ATGCAGCCTACTCACCACGCAGAGATAAGCTTTCAGGATAGAGATACAGCTCTTCCAGACGCATGTTCATCTATATCAGATATTAGCCCCGTTACGTATCCGATCACATTACCTATTATTAAAAACATTTCCGTAACTGCTCATGGTATCAATCTTATCGATAAGTTTCCATCAAAGTTCTGCAGCTCTTACATACCCTTCCACTACGGAGGCAATGCAATTAAAACCCCCGATGATCCGGGTGCGATGATGATTACCTTTGCTTTGAAGCCACGGGAGGAATACCAACCCAGTGGTCATATTAACGTATCCAGAGCAAGAGAATTTTATATTAGTTGGGACACGGATTACGTGGGGTCTATCACTACGGCTGATCTTGTGGTATCGGCATCTGCTATT…	MQPTHHAEISFQDRDTALPDACSSISDISPVTYPITLPIIKNISVTAHGINLIDKFPSKFCSSYIPFHYGGNAIKTPDDPGAMMITFALKPREEYQPSGHINVSRAREFYISWDTDYVGSITTADLVVSASAINFLLLQ	417	139	1 or 2	Exact Match to Reference
AY494555	ZAM/01/2	ATGCAGCCTACTCACCACGCAGAGATAAGCTTTCAGGATAGAGATACAGCTCTTCCAGACGCATGTTCATCTATATCAGATATTAGCCCCGTTACGTATCCGATCACATTACCTATTATTAAAAACATTTCCGTAACTGCTCATGGTATCAATCTTATCGATAAGTTTCCATCAAAGTTCTGCAGCTCTTACATACCCTTCCACTACGGAGGCAATGCAATTAAAACCCCCGATGATCCGGGTGCGATGATGATTACCTTTGCTTTGAAGCCACGGGAGGAATACCAACCCAGTGGTCATATTAACGTATCCAGAGCAAGAGAATTTTATATTAGTTGGGACACGGATTACGTGGGGTCTATCACTACGGCTGATCTTGTGGTATCGGCATCTGCTATT…	MQPTHHAEISFQDRDTALPDACSSISDISPVTYPITLPIIKNISVTAHGINLIDKFPSKFCSSYIPFHYGGNAIKTPDDPGAMMITFALKPREEYQPSGHINVSRAREFYISWDTDYVGSITTADLVVSASAINFLLLQ	417	139	1 or 2	Exact Match to Reference
AY494556	ZAM/01/3	ATGCAGCCTACTCACCACGCAGAGATAAGCTTTCAGGATAGAGATACAGCTCTTCCAGACGCATGTTCATCTATATCAGATATTAGCCCCGTTACGTATCCGATCACATTACCTATTATTAAAAACATTTCCGTAACTGCTCATGGTATCAATCTTATCGATAAGTTTCCATCAAAGTTCTGCAGCTCTTACATACCCTTCCACTACGGAGGCAATGCAATTAAAACCCCCGATGATCCGGGTGCGATGATGATTACCTTTGCTTTGAAGCCACGGGAGGAATACCAACCCAGTGGTCATATTAACGTATCCAGAGCAAGAGAATTTTATATTAGTTGGGACACGGATTACGTGGGGTCTATCACTACGGCTGATCTTGTGGTATCGGCATCTGCTATT…	MQPTHHAEISFQDRDTALPDACSSISDISPVTYPITLPIIKNISVTAHGINLIDKFPSKFCSSYIPFHYGGNAIKTPDDPGAMMITFALKPREEYQPSGHINVSRAREFYISWDTDYVGSITTADLVVSASAINFLLLQ	417	139	1 or 2	Exact Match to Reference
AY494558	ZAM/01/5	ATGCAGCCTACTCACCACGCAGAGATAAGCTTTCAGGATAGAGATACAGCTCTTCCAGACGCATGTTCATCTATATCAGATATTAGCCCCGTTACGTATCCGATCACATTACCTATTATTAAAAACATTTCCGTAACTGCTCATGGTATCAATCTTATCGATAAGTTTCCATCAAAGTTCTGCAGCTCTTACATACCCTTCCACTACGGAGGCAATGCAATTAAAACCCCCGATGATCCGGGTGCGATGATGATTACCTTTGCTTTGAAGCCACGGGAGGAATACCAACCCAGTGGTCATATTAACGTATCCAGAGCAAGAGAATTTTATATTAGTTGGGACACGGATTACGTGGGGTCTATCACTACGGCTGATCTTGTGGTATCGGCATCTGCTATT…	MQPTHHAEISFQDRDTALPDACSSISDISPVTYPITLPIIKNISVTAHGINLIDKFPSKFCSSYIPFHYGGNAIKTPDDPGAMMITFALKPREEYQPSGHINVSRAREFYISWDTDYVGSITTADLVVSASAINFLLLQ	417	139	1 or 2	Exact Match to Reference
AY494560	LIV/13/33	ATGCAGCCTACTCACCACGCAGAGATAAGCTTTCAGGATAGAGATACAGCTCTTCCAGACGCATGTTCATCTATATCGGATATTAGCCCCGTTACGTATCCGATCACATTACCTATTATTAAAAACATTTCCGTAACTGCTCATGGTATCAATCTTATCGATAAGTTTCCATCAAAGTTCTGCAGCTCTTACATACCCTTCCACTACGGAGGCAATGCAATTAAAACCCCCGATGATCCGGGTGCGATGATGATTACCTTTGCTTTGAAGCCACGGGAGGAATACCAACCCAGTGGTCATATTAACGTATCCAGAGCAAGAGAATTTTATATTAGTTGGGACACGGATTACGTGGGGTCTATCACTACGGCTGATCTTGTGGTATCGGCATCTGCTATT…	MQPTHHAEISFQDRDTALPDACSSISDISPVTYPITLPIIKNISVTAHGINLIDKFPSKFCSSYIPFHYGGNAIKTPDDPGAMMITFALKPREEYQPSGHINVSRAREFYISWDTDYVGSITTADLVVSASAINFLLLQ	417	139	1 or 2	Exact Match to Reference
AY538726	MOZ-77/98	ATGCAGCCCACTCACCACGCAGAGATAAGCTTTCAGGATAGAGATACAGCTCTTCCAGACGCATGTTCATCTATATCTGATATTAGCCCCGTTACGTATCCGATCACATTACCTATTATTAAAAACATTTCCGTAACTGCTCATGGTATCAATCTTATCGATAAATTTCCATCAAAGTTCTGCAGCTCTTACATACCCTTCCACTACGGAGGCAATGCGATTAAAACCCCCGATGATCCGGGTGCGATGATGATTACCTTTGCTTTGAAGCCACGGGAGGAATACCAACCCAGTGGTCATATTAACGTATCCAGAGCAAGAGAATTTTATATTAGTTGGGACACGGATTACGTGGGGTCTATCACTACGGCTGATCTTGTGGTATCGGCATCTGCTATT…	MQPTHHAEISFQDRDTALPDACSSISDISPVTYPITLPIIKNISVTAHGINLIDKFPSKFCSSYIPFHYGGNAIKTPDDPGAMMITFALKPREEYQPSGHINVSRAREFYISWDTDYVGSITTADLVVSASAINXLLL	414	138	not defined	contains ambiguous sequence
AY972160	VIR Uganda	GATAAATTTCCATCAAAGTTCTGCAGCTCTTACATACCCTTTCACTACGGAGGCAATTCGATTAAAACCCCCGACGATCCGGGCGCGATGATGATTACCTTTGCTTTGAAACCACGGGAGGAATACCAACCCAGTGGTCATATTAACGTATCCAGAGCAAGAGAGTTTTATATTAACTGGGACACAGATTATGTGGGGTCTATCACCACGGCCGATCTTGTGGTATCGGCATCCGCTATTAACTTTCTTCTTCTTCAGAA	DKFPSKFCSSYIPFHYGGNSIKTPDDPGAMMITFALKPREEYQPSGHINVSRAREFYINWDTDYVGSITTADLVVSASAINFLLLQ	260	86	8 or 9 or 15	Imperfect Match to Reference <3 AA differences
AY972161	NIG/2/98	ATTATGCAGCCTACTCACCACGCAGAGATAAGCTTTCAGGATAGAGATACAGCTCTTCCAGACGCATGTTCATCTATATCGGATATTAGCCCCGTTACGTATCCGATCACATTACCTATTATTAAAAACATTTCCGTAACTGCTCATGGTATCAATCTTATCGATAAGTTTCCATCAAAGTTCTGCAGCTCTTACATACCCTTCCACTACGGAGGCAATGCAATTAAAACCCCCGATGATCCGGGTGCGATGATGATTACCTTTGCTTTGAAGCCACGGGAGGAATACCAACCCAGTGGTCATATTAACGTATCCAGAGCAAGAGAATTTTATATTAGTTGGGACACGGATTACGTGGGGTCTATCACTACGGCTGATCTTGTGGTATCGGCATCTGCT…	IMQPTHHAEISFQDRDTALPDACSSISDISPVTYPITLPIIKNISVTAHGINLIDKFPSKFCSSYIPFHYGGNAIKTPDDPGAMMITFALKPREEYQPSGHINVSRAREFYISWDTDYVGSITTADLVVSASAINFLLLQ	422	140	1 or 2	Exact Match to Reference
AY972162	NIG/3/98	ATTATGCAGCCTACTCACCACGCAGAGATAAGCTTTCAGGATAGAGATACAGCTCTTCCAGACGCATGTTCATCTATATCGGATATTAGCCCCGTTACGTATCCGATCACATTACCTATTATTAAAAACATTTCCGTAACTGCTCATGGTATCAATCTTATCGATAAGTTTCCATCAAAGTTCTGCAGCTCTTACATACCCTTCCACTACGGAGGCAATGCAATTAAAACCCCCGATGATCCGGGTGCGATGATGATTACCTTTGCTTTGAAGCCACGGGAGGAATACCAACCCAGTGGTCATATTAACGTATCCAGAGCAAGAGAATTTTATATTAGTTGGGACACGGATTACGTGGGGTCTATCACTACGGCTGATCTTGTGGTATCGGCATCTGCT…	IMQPTHHAEISFQDRDTALPDACSSISDISPVTYPITLPIIKNISVTAHGINLIDKFPSKFCSSYIPFHYGGNAIKTPDDPGAMMITFALKPREEYQPSGHINVSRAREFYISWDTDYVGSITTADLVVSASAINFLLLQ	422	140	1 or 2	Exact Match to Reference
AY972163	KAB 94/1	ATTATGCAGCCTACCCACCACGCAGAGGTAAGCTTTCAGGATAGAGATACAGCTCTTCCAGATGCATGTTCATCCATATCAGATATTTCCCCCATTACTTATCCGATCACGTTACCTATTATTAAAAACATTTCCGTCACTGCTCATGGTATCAATCTTATCGATAAATTTCCATCAAAGTTCTGCAGCTCTTACATACCCTTTCACTACGGAGGCAATTCGATTAAAACCCCCGACGATCCGGGCGCGATGATGATTACCTTTGCTTTGAAACCACGGGAGGAATACCAACCCAGTGGTCATATTAACGTATCCAGAGCAAGAGAGTTTTATATTAGCTGGGACACAGATTATGTGGGGTCTATCACCACGGCCGATCTTGTGGTATCGGCATCCGCT…	IMQPTHHAEVSFQDRDTALPDACSSISDISPITYPITLPIIKNISVTAHGINLIDKFPSKFCSSYIPFHYGGNSIKTPDDPGAMMITFALKPREEYQPSGHINVSRAREFYISWDTDYVGSITTADLVVSASAINFLLLQ	422	140	9	Exact Match to Reference
AY972164	BEN 97/4	ATTATGCAGCCTACTCACCACGCAGAGATAAGCTTTCAGGATAGAGATACAGCTCTTCCAGACGCATGTTCATCTATATCGGATATTAGCCCCGTTACGTATCCGATCACATTACCTATTATTAAAAACATTTCCGTAACTGCTCATGGTATCAATCTTATCGATAAGTTTCCATCAAAGTTCTGCAGCTCTTACATACCCTTCCACTACGGAGGCAATGCAATTAAAACCCCCGATGATCCGGGTGCGATGATGATTACCTTTGCTTTGAAGCCACGGGAGGAATACCAACCCAGTGGTCATATTAACGTATCCAGAGCAAGAGAATTTTATATTAGTTGGGACACGGATTACGTGGGGTCTATCACTACGGCTGATCTTGTGGTATCGGCATCTGCT…	IMQPTHHAEISFQDRDTALPDACSSISDISPVTYPITLPIIKNISVTAHGINLIDKFPSKFCSSYIPFHYGGNAIKTPDDPGAMMITFALKPREEYQPSGHINVSRAREFYISWDTDYVGSITTADLVVSASAINFLLLQ	422	140	1 or 2	Exact Match to Reference
DQ028306	Almodovar 99	ATAGGATTAAAACCTACCTGGAACATCTCCGATCAAAATCCTCATCAACACCGAGATTGGCACAAGTTCGGACATGTTGTTAACGCCATTATGCAGCCTACTCACCACGCAGAGATAAGCTTTCAGGATAGAGATACAGCTCTTCCAGACGCATGTTCATCTATATCGGATATTAGCCCCGTTACGTATCCGATCACATTACCTATTATTAAAAACATTTCCGTAACTGCTCATGGTATCAATCTTATCGATAAGTTTCCATCAAAGTTCTGCAGCTCTTACATACCCTTCCACTACGGAGGCAATGCAATTAAAACCCCCGATGATCCGGGTGCGATGATGATTACCTTTGCTTTGAAGCCACGGGAGGAATACCAACCCAGTGGTCATATTAACGTA…	IGLKPTWNISDQNPHQHRDWHKFGHVVNAIMQPTHHAEISFQDRDTALPDACSSISDISPVTYPITLPIIKNISVTAHGINLIDKFPSKFCSSYIPFHYGGNAIKTPDDPGAMMITFALKPREEYQPSGHINVSRAREFYISWDTDYVGSITTADLVVSASAINFLLLQNGS	517	172	1 or 2	Exact Match to Reference
DQ028307	Barrancos 93	ATAGGATTAAAACCTACCTGGAACATCTCCGATCAAAATCCTCATCAACACCGAGATTGGCACAAGTTCGGACATGTTGTTAACGCCATTATGCAGCCTACTCACCACGCAGAGATAAGCTTTCAGGATAGAGATACAGCTCTTCCAGACGCATGTTCATCTATATCGGATATTAGCCCCGTTACGTATCCGATCACATTACCTATTATTAAAAACATTTCCGTAACTGCTCATGGTATCAATCTTATCGATAAGTTTCCATCAAAGTTCTGCAGCTCTTACATACCCTTCCACTACGGAGGCAATGCAATTAAAACCCCCGATGATCCGGGTGCGATGATGATTACCTTTGCTTTGAAGCCACGGGAGGAATACCAACCCAGTGGTCATATTAACGTA…	IGLKPTWNISDQNPHQHRDWHKFGHVVNAIMQPTHHAEISFQDRDTALPDACSSISDISPVTYPITLPIIKNISVTAHGINLIDKFPSKFCSSYIPFHYGGNAIKTPDDPGAMMITFALKPREEYQPSGHINVSRAREFYISWDTDYVGSITTADLVVSASAINFLLLQNGS	517	172	1 or 2	Exact Match to Reference
DQ028308	Almodovar 99/E2	TTAAAACCTACCTGGAACATCTCCGATCAAAATCCTCATCAACACCGAGATTGGCACAAGTTCGGACATGTTGTTAACGCCATTATGCAGCCTACTCACCACGCAGAGATAAGCTTTCAGGATAGAGATACAGCTCTTCCAGACGCATGTTCATCTATATCGGATATTAGCCCCGTTACGTATCCGATCACATTACCTATTATTAAAAACATTTCCGTAACTGCTCATGGTATCAATCTTATCGATAAGTTTCCATCAAAGTTCTGCAGCTCTTACATACCCTTCCACTACGGAGGCAATGCAATTAAAACCCCCGATGATCCGGGTGCGATGATGATTACCTTTGCTTTGAAGCCACGGGAGGAATACCAACCCAGTGGTCATATTAACGTATCCAGA…	LKPTWNISDQNPHQHRDWHKFGHVVNAIMQPTHHAEISFQDRDTALPDACSSISDISPVTYPITLPIIKNISVTAHGINLIDKFPSKFCSSYIPFHYGGNAIKTPDDPGAMMITFALKPREEYQPSGHINVSRAREFYISWDTDYVGSITTADLVVSASAINFLLLQNGS	511	170	1 or 2	Exact Match to Reference
DQ028309	Almodovar 99/NE1	ATAGGATTAAAACCTACCTGGAACATCTCCGATCAAAATCCTCATCAACACCGAGATTGGCACAAGTTCGGACATGTTGTTAACGCCATTATGCAGCCTACTCACCACGCAGAGATAAGCTTTCAGGATAGAGATACAGCTCTTCCAGACGCATGTTCATCTATATCGGATATTAGCCCCGTTACGTATCCGATCACATTACCTATTATTAAAAACATTTCCGTAACTGCTCATGGTATCAATCTTATCGATAAGTTTCCATCAAAGTTCTGCAGCTCTTACATACCCTTCCACTACGGAGGCAATGCAATTAAAACCCCCGATGATCCGGGTGCGATGATGATTACCTTTGCTTTGAAGCCACGGGAGGAATACCAACCCAGTGGTCATATTAACGTA…	IGLKPTWNISDQNPHQHRDWHKFGHVVNAIMQPTHHAEISFQDRDTALPDACSSISDISPVTYPITLPIIKNISVTAHGINLIDKFPSKFCSSYIPFHYGGNAIKTPDDPGAMMITFALKPREEYQPSGHINVSRAREFYISWDTDYVGSITTADLVVSASAINFLLLQNGS	517	172	1 or 2	Exact Match to Reference
DQ028310	Coimbra 87	ATAGGATTAAAACCTACCTGGAACATCTCCGATCAAAATCCTCATCAACACCGAGATTGGCACAAGTTCGGACATGTTGTTAACGCCATTATGCAGCCTACTCACCACGCAGAGATAAGCTTTCAGGATAGAGATACAGCTCTTCCAGACGCATGTTCATCTATATCGGATATTAGCCCCGTTACGTATCCGATCACATTACCTATTATTAAAAACATTTCCGTAACTGCTCATGGTATCAATCTTATCGATAAGTTTCCATCAAAGTTCTGCAGCTCTTACATACCCTTCCACTACGGAGGCAATGCAATTAAAACCCCCGATGATCCGGGTGCGATGATGATTACCTTTGCTTTGAAGCCACGGGAGGAATACCAACCCAGTGGTCATATTAACGTA…	IGLKPTWNISDQNPHQHRDWHKFGHVVNAIMQPTHHAEISFQDRDTALPDACSSISDISPVTYPITLPIIKNISVTAHGINLIDKFPSKFCSSYIPFHYGGNAIKTPDDPGAMMITFALKPREEYQPSGHINVSRAREFYISWDTDYVGSITTADLVVSASAINFLLLQNGS	517	172	1 or 2	Exact Match to Reference
DQ028311	Lisbon 60	ATAGGATTAAAACCTACCTGGAACATCTCCGATCAAAATCCTCATCAACACCGAGATTGGCACAAGTTCGGACATGTTGTTAACGCCATTATGCAGCCTACTCACCACGCAGAGATAAGCTTTCAGGATAGAGATACAGCTCTTCCAGACGCATGTTCATCTATATCGGATATTAGCCCCGTTACGTATCCGATCACATTACCTATTATTAAAAACATTTCCGTAACTGCTCATGGTATCAATCTTATCGATAAGTTTCCATCAAAGTTCTGCAGCTCTTACATACCCTTCCACTACGGAGGCAATGCAATTAAAACCCCCGATGATCCGGGTGCGATGATGATTACCTTTGCTTTGAAGCCACGGGAGGAATACCAACCCAGTGGTCATATTAACGTA…	IGLKPTWNISDQNPHQHRDWHKFGHVVNAIMQPTHHAEISFQDRDTALPDACSSISDISPVTYPITLPIIKNISVTAHGINLIDKFPSKFCSSYIPFHYGGNAIKTPDDPGAMMITFALKPREEYQPSGHINVSRAREFYISWDTDYVGSITTADLVVSASAINFLLLQNGS	517	172	1 or 2	Exact Match to Reference
DQ028312	Mafra 86	ATAGGATTAAAACCTACCTGGAACATCTCCGATCAAAATCCTCATCAACACCGAGATTGGCACAAGTTCGGACATGTTGTTAACGCCATTATGCAGCCTACTCACCACGCAGAGATAAGCTTTCAGGATAGAGATACAGCTCTTCCAGACGCATGTTCATCTATATCGGATATTAGCCCCGTTACGTATCCGATCACATTACCTATTATTAAAAACATTTCCGTAACTGCTCATGGTATCAATCTTATCGATAAGTTTCCATCAAAGTTCTGCAGCTCTTACATACCCTTCCACTACGGAGGCAATGCAATTAAAACCCCCGATGATCCGGGTGCGATGATGATTACCTTTGCTTTGAAGCCACGGGAGGAATACCAACCCAGTGGTCATATTAACGTA…	IGLKPTWNISDQNPHQHRDWHKFGHVVNAIMQPTHHAEISFQDRDTALPDACSSISDISPVTYPITLPIIKNISVTAHGINLIDKFPSKFCSSYIPFHYGGNAIKTPDDPGAMMITFALKPREEYQPSGHINVSRAREFYISWDTDYVGSITTADLVVSASAINFLLLQNGS	517	172	1 or 2	Exact Match to Reference
DQ028313	NH/P68	ATAGGATTAAAACCTACCTGGAACATCTCCGATCAAAATCCTCATCAACACCGAGATTGGCACAAGTTCGGACATGTTGTTAACGCCATTATGCAGCCTACTCACCACGCAGAGATAAGCTTTCAGGATAGAGATACAGCTCTTCCAGACGCATGTTCATCTATATCGGATATTAGCCCCGTTACGTATCCGATCACATTACCTATTATTAAAAACATTTCCGTAACTGCTCATGGTATCAATCTTATCGATAAGTTTCCATCAAAGTTCTGCAGCTCTTACATACCCTTCCACTACGGAGGCAATGCAATTAAAACCCCCGATGATCCGGGTGCGATGATGATTACCTTTGCTTTGAAGCCACGGGAGGAATACCAACCCAGTGGTCATATTAACGTA…	IGLKPTWNISDQNPHQHRDWHKFGHVVNAIMQPTHHAEISFQDRDTALPDACSSISDISPVTYPITLPIIKNISVTAHGINLIDKFPSKFCSSYIPFHYGGNAIKTPDDPGAMMITFALKPREEYQPSGHINVSRAREFYISWDTDYVGSITTADLVVSASAINFLLLQNGS	517	172	1 or 2	Exact Match to Reference
DQ028314	Portalegre 90	ATAGGATTAAAACCTACCTGGAACATCTCCGATCAAAATCCTCATCAACACCGAGATTGGCACAAGTTCGGACATGTTGTTAACGCCATTATGCAGCCTACTCACCACGCAGAGATAAGCTTTCAGGATAGAGATACAGCTCTTCCAGACGCATGTTCATCTATATCGGATATTAGCCCCGTTACGTATCCGATCACATTACCTATTATTAAAAACATTTCCGTAACTGCTCATGGTATCAATCTTATCGATAAGTTTCCATCAAAGTTCTGCAGCTCTTACATACCCTTCCACTACGGAGGCAATGCAATTAAAACCCCCGATGATCCGGGTGCGATGATGATTACCTTTGCTTTGAAGCCACGGGAGGAATACCAACCCAGTGGTCATATTAACGTA…	IGLKPTWNISDQNPHQHRDWHKFGHVVNAIMQPTHHAEISFQDRDTALPDACSSISDISPVTYPITLPIIKNISVTAHGINLIDKFPSKFCSSYIPFHYGGNAIKTPDDPGAMMITFALKPREEYQPSGHINVSRAREFYISWDTDYVGSITTADLVVSASAINFLLLQNGS	517	172	1 or 2	Exact Match to Reference
DQ250109	Lillie	CAGCCTACTCACCACGCAGAGATAAGCTTTCAGGATAGAGATACAGCTCTTCCAGACGCATGTTCATCTATATCTGATATTAGCCCCGTTACGTATCCGATCACGTTACCTATTATTAAAAACATTTCCGTAACTGCTCATGGTATCAATCTTATCGATAAATTTCCATCAAAGTTCTGCAGCTCTTACATACCCTTCCACTACGGAGGCAATGCGATTAAAACCCCCGACGATCCGGGTGCGATGATGATTACCTTTGCTTTGAAGCCACGGGAGGAATACCAACCCAGTGGTCATATTAACGTATCTAGAGCAAGAGAATTTTATATTAGTTGGGATACGGATTACGTGGGGTCTATCACTACGGCTGATCTTGTGGTATCGGCATCTGCTATTAAC…	QPTHHAEISFQDRDTALPDACSSISDISPVTYPITLPIIKNISVTAHGINLIDKFPSKFCSSYIPFHYGGNAIKTPDDPGAMMITFALKPREEYQPSGHINVSRAREFYISWDTDYVGSITTADLVVSASAINFLLL	411	137	1 or 2	Exact Match to Reference
DQ250110	24823	CAGCCTACTCACCACGCAGAGATAAGCTTTCAGGATAGAGATACAGCTCTTCCAGACGCATGTTCATCTATATCTGATATTAGCCCCGTTACGTATCCGATCACGTTACCTATTATTAAAAACATTTCCGTAACTGCTCATGGTATCAATCTTATCGATAAATTTCCATCAAAGTTCTGCAGCTCTTACATACCCTTCCACTACGGAGGCAATGCGATTAAAACCCCCGACGATCCGGGTGCGATGATGATTACCTTTGCTTTGAAGCCACGGGAGGAATACCAACCCAGTGGTCATATTAACGTATCTAGAGCAAGAGAATTTTATATTAGTTGGGATACGGATTACGTGGGGTCTATCACTACGGCTGATCTTGTGGTATCGGCATCTGCTATTAAC…	QPTHHAEISFQDRDTALPDACSSISDISPVTYPITLPIIKNISVTAHGINLIDKFPSKFCSSYIPFHYGGNAIKTPDDPGAMMITFALKPREEYQPSGHINVSRAREFYISWDTDYVGSITTADLVVSASAINFLLL	411	137	1 or 2	Exact Match to Reference
DQ250111	SPEC/53	CAGCCTACTCACCACGCAGAGATAAGCTTTCAGGATAGAGATACAGCTCTTCCAGACGCATGTTCATCTATATCTGATATTAGCCCCATTACGTATCCGATCACATTACCTATTATTAAAAACATTTCCGTAACTGCTCATGGTATCAATCTTATCGATAAATTTCCATCAAAGTTCTGCAGCTCTTACATACCCTTCCACTACGGAGGCAATGCGATTAAAACCCCCGACGATCCGGGTGCGATGATGATTACCTTTGCTTTGAAGCCACGGGAGGAATACCAACCCAGTGGTCATATTAACGTATCTAGAGCAAGAGAATTTTATATTAGTTGGGATACGGATTACGTGGGGTCTATCACTACGGCTGATCTTGTGGTATCGGCATCTGCTATTAAC…	QPTHHAEISFQDRDTALPDACSSISDISPITYPITLPIIKNISVTAHGINLIDKFPSKFCSSYIPFHYGGNAIKTPDDPGAMMITFALKPREEYQPSGHINVSRAREFYISWDTDYVGSITTADLVVSASAINFLLL	411	137	2	Exact Match to Reference
DQ250112	SPEC/125	CAGCCTACTCACCACGCAGAGATAAGCTTTCAGGATAGAGATACAGCTCTTCCAGACGCATGTTCATCTATATCTGATATTAGCCCCGTTACGTATCCGATCACGTTACCTATTATTAAAAACATTTCCGTAACTGCTCATGGTATCAATCTTATCGATAAATTTCCATCAAAGATCTGCAGCTCTTACATACCCTTCCACTACGGAGGCAATGCGATTAAAACCCCCGCCGATCCGGGTGCGATGATGATTACCTTTGCTTTGAAGCCACGGGAGGAATACCAACCCAGTGGTCATATTAATGTATCTAGAGCAAGAGAATTTTATATTAGTTGGGATACGGATTACGTGGGGTCTATCACCACGGCTGATCTTGTGGTATCGGCATCTGCTATTAAC…	QPTHHAEISFQDRDTALPDACSSISDISPVTYPITLPIIKNISVTAHGINLIDKFPSKICSSYIPFHYGGNAIKTPADPGAMMITFALKPREEYQPSGHINVSRAREFYISWDTDYVGSITTADLVVSASAINFLLL	411	137	1 or 2	Imperfect Match to Reference <3 AA differences
DQ250113	SPEC/154	CAGCCTACTCACCACGCAGAGATAAGCTTTCAGGATAGAGATACAGCTCTTCCAGACGCATGTTCATCTATATCTGATATTAGCCCCGTTACGTATCCGATCACATTACCTATTATTAAAAACATTTCCGTAACTGCTCATGGTATCAATCTTATCGATAAATTTCCATCAAAGTTCTGCAGCTCTTACATACCCTTCCACTACGGAGGCAGTGCGATTAAAACCCCTGACGATCCTGGTGCGATGATGATTACCTTTGCTTTGAAGCCACGGGAGGAATATCAACCCAGTGGTCATATTAACGTATCCAGAGCAAGAGAATTTTATATTAGTTGGGACACGGATTATGTGGGGTCTATCACCACGGCTGATCTTGTGGTATCGGCATCTGCTATTAAC…	QPTHHAEISFQDRDTALPDACSSISDISPVTYPITLPIIKNISVTAHGINLIDKFPSKFCSSYIPFHYGGSAIKTPDDPGAMMITFALKPREEYQPSGHINVSRAREFYISWDTDYVGSITTADLVVSASAINFLLL	411	137	1 or 2	Exact Match to Reference
DQ250114	SPEC/205	CAGCCTACTCACCACGCAGAGATAAGCTTTCAGGATAGAGATACAGCTCTTCCAGACGCATGTTCATCTATATCGGATATTAGCCCCGTTACGTATCCGATCACATTACCTATTATTAAAAACATTTCCGTAACTGCTCATGGTATCAATCTTATCGATAAGTTTCCATCAAAGTTCTGCAGCTCTTACATACCCTTCCACTACGGAGGCAGTGCAATTAAAACCCCCGATGATCCGGGTGCGATGATGATTACCTTTGCTTTGAAGCCACGGGAGGAATACCAACCCAGTGGTCATATTAACGTATCCAGAGCAAGAGAATTTTATATTAGTTGGGACACGGATTACGTGGGGTCTATCACTACGGCTGATCTTGTGGTATCGGCATCTGCTATTAAC…	QPTHHAEISFQDRDTALPDACSSISDISPVTYPITLPIIKNISVTAHGINLIDKFPSKFCSSYIPFHYGGSAIKTPDDPGAMMITFALKPREEYQPSGHINVSRAREFYISWDTDYVGSITTADLVVSASAINFLLL	411	137	1 or 2	Exact Match to Reference
DQ250115	SPEC/207	CAGCCTACTCACCACGCAGAGATAAGCTTTCAGGATAGAGATACAGCTCTTCCAGACGCATGTTCATCTATATCGGATATTAGCCCCGTTACGTATCCGATCACATTACCTATTATTAAAAACATTTCCGTAACTGCTCATGGTATCAATCTTATCGATAAGTTTCCATCAAAGTTCTGCAGCTCTTACATACCCTTCCACTACGGAGGCAGTGCAATTAAAACCCCCGATGATCCGGGTGCGATGATGATTACCTTTGCTTTGAAGCCACGGGAGGAATACCAACCCAGTGGTCATATTAACGTATCCAGAGCAAGAGAATTTTATATTAGTTGGGACACGGATTACGTGGGGTCTATCACTACGGCTGATCTTGTGGTATCGGCATCTGCTATTAAC…	QPTHHAEISFQDRDTALPDACSSISDISPVTYPITLPIIKNISVTAHGINLIDKFPSKFCSSYIPFHYGGSAIKTPDDPGAMMITFALKPREEYQPSGHINVSRAREFYISWDTDYVGSITTADLVVSASAINFLLL	411	137	1 or 2	Exact Match to Reference
DQ250116	SPEC/209	CAGCCTACTCACCACGCAGAGATAAGCTTTCAGGATAGAGATACAGCTCTTCCAGACGCATGTTCATCTATATCGGATATTAGCCCCGTTACGTATCCGATCACATTACCTATTATTAAAAACATTTCCGTAACTGCTCATGGTATCAATCTTATCGATAAGTTTCCATCAAAGTTCTGCAGCTCTTACATACCCTTCCACTACGGAGGCAGTGCAATTAAAACCCCCGATGATCCGGGTGCGATGATGATTACCTTTGCTTTGAAGCCACGGGAGGAATACCAACCCAGTGGTCATATTAACGTATCCAGAGCAAGAGAATTTTATATTAGTTGGGACACGGATTACGTGGGGTCTATCACTACGGCTGATCTTGTGGTATCGGCATCTGCTATTAAC…	QPTHHAEISFQDRDTALPDACSSISDISPVTYPITLPIIKNISVTAHGINLIDKFPSKFCSSYIPFHYGGSAIKTPDDPGAMMITFALKPREEYQPSGHINVSRAREFYISWDTDYVGSITTADLVVSASAINFLLL	411	137	1 or 2	Exact Match to Reference
DQ250117	SPEC/245	CAGCCTACTCACCACGCAGAGATAAGCTTTCAGGATAGAGATACAGCTCTTCCAGACGCATGTTCATCTATATCTGATATTAGCCCCGTTACGTATCCGATCACATTACCTATTATTAAAAACATTTCCGTAACTGCTCATGGTATCAATCTTATCGATAAATTTCCATCAAAGTTCTGCAGCTCTTACATACCCTTCCACTACGGAGGCAGTGCGATTAAAACCCCTGACGATCCTGGTGCGATGATGATTACCTTTGCTTTGAAGCCACGGGAGGAATACCAACCCAGTGGTCATATTAATGTATCTAGAGCAAGAGAATTTTATATTAGTTGGGATACGGATTACGTGGGGTCTATCACCACGGCTGATCTTGTGGTATCGGCATCTGCTATTAAC…	QPTHHAEISFQDRDTALPDACSSISDISPVTYPITLPIIKNISVTAHGINLIDKFPSKFCSSYIPFHYGGSAIKTPDDPGAMMITFALKPREEYQPSGHINVSRAREFYISWDTDYVGSITTADLVVSASAINFLLL	411	137	1 or 2	Exact Match to Reference
DQ250118	SPEC/251	CAGCCTACTCACCACGCAGAGATAAGCTTTCAGGATAGAGATACAGCTCTTCCAGACGCATGTTCATCTATATCTGATATTAGCCCCGTTACGTATCCGATCACGTTACCTATTATTAAAAACATTTCCGTAACTGCTCATGGTATCAATCTTATCGATAAATTTCCATCAAAGTTCTGCAGCTCTTACATACCCTTCCACTACGGAGGCAATGCGATTAAAACCCCCGACGATCCGGGTGCGATGATGATTACCTTTGCTTTGAAGCCACGGGAGGAATACCAACCCAGTGGTCATATTAATGTATCTAGAGCAAGAGAATTTTATATTAGTTGGGATACGGATTACGTGGGGTCTATCACCACGGCTGATCTTGTGGTATCGGCATCTGCTATTAAC…	QPTHHAEISFQDRDTALPDACSSISDISPVTYPITLPIIKNISVTAHGINLIDKFPSKFCSSYIPFHYGGNAIKTPDDPGAMMITFALKPREEYQPSGHINVSRAREFYISWDTDYVGSITTADLVVSASAINFLLL	411	137	1 or 2	Exact Match to Reference
DQ250119	ZIM/92/1	CAGCCTACTCACCACGCAGAGATAAGCTTTCAGGATAGAGATACAGCTCTTCCAGACGCATGTTCATCTATATCGGATATTAGCCCCATTACTTATCCGATCACATTACCTATTATTAAAAACATTTCCGTAACTGCTCATGGTATCAATCTTATCGATAAGTTTCCATCAAAGTTCTGCAGCTCTTACATACCCTTCCACTACGGAGGCAATGCGATTAAAACCCCCGATGATCCGGGTGCGATGATGATTACCTTTGCTTTGAAGCCACGGGAGGAATACCAACCCAGTGGTCATATTAACGTATCCAGAGCAAGAGAATTTTATATTAGTTGGGACACGGATTACGTGGGGTCTATCACTACGGCTGATCTTGTGGTATCGGCATCTGCTATTAAC…	QPTHHAEISFQDRDTALPDACSSISDISPITYPITLPIIKNISVTAHGINLIDKFPSKFCSSYIPFHYGGNAIKTPDDPGAMMITFALKPREEYQPSGHINVSRAREFYISWDTDYVGSITTADLVVSASAINFLLL	411	137	2	Exact Match to Reference
DQ250120	SPEC/257	CAGCCTACTCACCACGCAGAGATAAGCTTTCAGGATAGAGATACAGCTCTTCCAGACGCATGTTCATCTATATCTGATATTAGCCCCGTTACGTATCCGATCACGTTACCTATTATTAAAAACATTTCCGTAACTGCTCATGGTATCAATCTTATCGATAAATTTCCATCAAAGTTCTGCAGCTCTTACATACCCTTCCACTACGGAGGCAATGCGATTAAAACCCCCGACGATCCGGGTGCGATGATGATTACCTTTGCTTTGAAGCCACGGGAGGAATACCAACCCAGTGGTCATATTAACGTATCCAGAGCAAGAGAATTTTATATTAGTTGGGATACGGATTACGTGGGGTCTATCACCACGGCTGATCTTGTGGTATCGGCATCTGCTATTAAC…	QPTHHAEISFQDRDTALPDACSSISDISPVTYPITLPIIKNISVTAHGINLIDKFPSKFCSSYIPFHYGGNAIKTPDDPGAMMITFALKPREEYQPSGHINVSRAREFYISWDTDYVGSITTADLVVSASAINFLLL	411	137	1 or 2	Exact Match to Reference
DQ250121	SPEC/260	CAGCCTACTCACCACGCAGAGATAAGCTTTCAGGATAGAGATACAGCTCTTCCAGACGCATGTTCATCTATATCTGATATTAGCCCCGTTACGTATCCGATCACATTACCTATTATTAAAAACATTTCCGTAACTGCTCATGGTATCAATCTTATCGATAAATTTCCATCAAAGTTCTGCAGCTCTTACATACCCTTCCACTACGGAGGCAGTGCGATTAAAACCCCTGACGATCCTGGTGCGATGATGATTACCTTTGCTTTGAAGCCACGGGAGGAATATCAACCCAGTGGTCATATTAACGTATCCAGAGCAAGAGAATTTTATATTAGTTGGGACACGGATTATGTGGGGTCTATCACCACGGCTGATCTTGTGGTATCGGCATCTGCTATTAAC…	QPTHHAEISFQDRDTALPDACSSISDISPVTYPITLPIIKNISVTAHGINLIDKFPSKFCSSYIPFHYGGSAIKTPDDPGAMMITFALKPREEYQPSGHINVSRAREFYISWDTDYVGSITTADLVVSASAINFLLL	411	137	1 or 2	Exact Match to Reference
DQ250122	NAM/1/95	CAGCCTACTCACCACGCAGAGATAAGCTTTCAGGATAGAGATACAGCTCTTCCAGACGCATGTTCATCTATATCTGATATTAGCCCCGTTACGTATCCGATCACATTACCTATTATTAAAAACATTTCCGTAACTGCTCATGGTATCAATCTTATCGATAAGTTTCCATCAAAGTTCTGCAGCTCTTACATACCCTTCCACTACGGAGGCAATGCGATTAAAACCCCCGATGATCCGGGTGCGATGATGATTACCTTCGCTTTGAAGCCACGGGAGGAATACCAACCCAGTGGTCATATTAACGTATCCAGAGCAAGAGAATTTTATATTAGTTGGGACACGGATTACGTGGGGTCTATTACCACGGCTGATCTTGTGGTATCAGCATCTGCTATTAAC…	QPTHHAEISFQDRDTALPDACSSISDISPVTYPITLPIIKNISVTAHGINLIDKFPSKFCSSYIPFHYGGNAIKTPDDPGAMMITFALKPREEYQPSGHINVSRAREFYISWDTDYVGSITTADLVVSASAINFLLL	411	137	1 or 2	Exact Match to Reference
DQ250123	RSA/1/95	CAGCCTACTCACCACGCAGAGATAAGCTTTCAGGATAGAGATACAGCTCTTCCAGACGCATGTTCATCTATATCTGATATTAGCCCCGTTACGTATCCGATCACGTTACCTATTATTAAAAACATTTCCGTAACTGCTCATGGTATCAATCTTATCGATAAATTTCCATCAAAGTTCTGCAGCTCTTACATACCCTTCCACTACGGAGGCAATGCGATTAAAACCCCCGACGATCCGGGTGCGATGATGATTACCTTTGCTTTGAAGCCACGGGAGGAATACCAACCCAGTGGTCATATTAACGTATCTAGAGCAAGAGAATTTTATATTAGTTGGGATACGGATTACGTGGGGTCTATCACTACGGCTGATCTTGTGGTATCGGCATCTGCTATTAAC…	QPTHHAEISFQDRDTALPDACSSISDISPVTYPITLPIIKNISVTAHGINLIDKFPSKFCSSYIPFHYGGNAIKTPDDPGAMMITFALKPREEYQPSGHINVSRAREFYISWDTDYVGSITTADLVVSASAINFLLL	411	137	1 or 2	Exact Match to Reference
DQ250124	RSA/5/95	CAGCCTACTCACCACGCAGAGATAAGCTTTCAGGATAGAGATACAGCTCTTCCAGACGCATGTTCATCTATATCTGATATTAGCCCCGTTACGTATCCGATCACGTTACCTATTATTAAAAACATTTCCGTAACTGCTCATGGTATCAATCTTATCGATAAATTTCCATCAAAGTTCTGCAGCTCTTACATACCCTTCCACTACGGAGGCAATGCGATTAAAACCCCCGACGATCCGGGTGCGATGATGATTACCTTTGCTTTGAAGCCACGGGAGGAATACCAACCCAGTGGTCATATTAACGTATCCAGAGCAAGAGAATTTTATATTAGTTGGGATACGGATTACGTGGGGTCTATCACCACGGCTGATCTTGTGGTATCGGCATCTGCTATTAAC…	QPTHHAEISFQDRDTALPDACSSISDISPVTYPITLPIIKNISVTAHGINLIDKFPSKFCSSYIPFHYGGNAIKTPDDPGAMMITFALKPREEYQPSGHINVSRAREFYISWDTDYVGSITTADLVVSASAINFLLL	411	137	1 or 2	Exact Match to Reference
DQ250125	RSA/1/96	CAGCTTACTCACCACGCAGAGATAAGCTTTCAGGATAGAGATACAGCTCTTCCAGACGCATGTTCATCTATATCTGATATTAGCCCCATTACGTATCCGATCACATTACCTATTATTAAAAACATTTCCGTAACTGCTCATGGTATCAATCTTATCGATAAATTTCCATCAAAGTTCTGCAGCTCTTACATACCCTTCCACTACGGAGGCAATGCGATTAAAACCCCCGACGATCCGGGTGCGATGATGATTACCTTTGCTTTGAAGCCACGGGAGGAATACCAACCCAGTGGTCATATTAACGTATCTAGAGCAAGAGAATTTTATATTAGTTGGGATACGGATTACGTGGGGTCTATCACTACGGCTGATCTTGTGGTATCGGCATCTGCTATTAAC…	QLTHHAEISFQDRDTALPDACSSISDISPITYPITLPIIKNISVTAHGINLIDKFPSKFCSSYIPFHYGGNAIKTPDDPGAMMITFALKPREEYQPSGHINVSRAREFYISWDTDYVGSITTADLVVSASAINFLLL	411	137	2	Imperfect Match to Reference <3 AA differences
DQ250126	RSA/2/96	CAGCCTACTCACCACGCAGAGATAAGCTTTCAGGATAGAGATACAGCTCTTCCAGACGCATGTTCATCTATATCTGATATTAGCCCCGTTACGTATCCGATCACGTTACCTATTATTAAAAACATTTCCGTAACTGCTCATGGTATCAATCTTATCGATAAATTTCCATCAAAGTTCTGCAGCTCTTACATACCCTTCCACTACGGAGGCAATGCGATTAAAACCCCCGACGATCCGGGTGCGATGATGATTACCTTTGCTTTGAAGCCACGGGAGGAATACCAACCCAGTGGTCATATTAATGTATCTAGAGCAAGAGAATTTTATATTAGTTGGGATACGGATTACGTGGGGTCTATCACCACGGCTGATCTTGTGGTATCGGCATCTGCTATTAAC…	QPTHHAEISFQDRDTALPDACSSISDISPVTYPITLPIIKNISVTAHGINLIDKFPSKFCSSYIPFHYGGNAIKTPDDPGAMMITFALKPREEYQPSGHINVSRAREFYISWDTDYVGSITTADLVVSASAINFLLL	411	137	1 or 2	Exact Match to Reference
DQ250127	RSA/3/96	CAGCCTACTCACCACGCAGAGATAAGCTTTCAGGATAGAGATACAGCTCTTCCAGACGCATGTTCATCTATATCTGATATTAGCCCCGTTACGTATCCGATCACGTTACCTATTATTAAAAACATTTCCGTAACTGCTCATGGTATCAATCTTATCGATAAATTTCCATCAAAGTTCTGCAGCTCTTACATACCCTTCCACTACGGAGGCAATGCGATTAAAACCCCCGACGATCCGGGTGCGATGATGATTACCTTTGCTTTGAAGCCACGGGAGGAATACCAACCCAGTGGTCATATTAATGTATCTAGAGCAAGAGAATTTTATATTAGTTGGGATACGGATTACGTGGGGTCTATCACCACGGCTGATCTTGTGGTATCGGCATCTGCTATTAAC…	QPTHHAEISFQDRDTALPDACSSISDISPVTYPITLPIIKNISVTAHGINLIDKFPSKFCSSYIPFHYGGNAIKTPDDPGAMMITFALKPREEYQPSGHINVSRAREFYISWDTDYVGSITTADLVVSASAINFLLL	411	137	1 or 2	Exact Match to Reference
AY494557	ZAM/01/4	ATGCAGCCTACTCACCACGCAGAGATAAGCTTTCAGGATAGAGATACAGCTCTTCCAGACGCATGTTCATCTATATCAGATATTAGCCCCGTTACGTATCCGATCACATTACCTATTATTAAAAACATTTCCGTAACTGCTCATGGTATCAATCTTATCGATAAGTTTCCATCAAAGTTCTGCAGCTCTTACATACCCTTCCACTACGGAGGCAATGCAATTAAAACCCCCGATGATCCGGGTGCGATGATGATTACCTTTGCTTTGAAGCCACGGGAGGAATACCAACCCAGTGGTCATATTAACGTATCCAGAGCAAGAGAATTTTATATTAGTTGGGACACGGATTACGTGGGGTCTATCACTACGGCTGATCTTGTGGTATCGGCATCTGCTATT…	MQPTHHAEISFQDRDTALPDACSSISDISPVTYPITLPIIKNISVTAHGINLIDKFPSKFCSSYIPFHYGGNAIKTPDDPGAMMITFALKPREEYQPSGHINVSRAREFYISWDTDYVGSITTADLVVSASAIN	404	134	1 or 2	Exact Match to Reference
AY494559	ZAM/02/1	ATGCAGCCTACTCACCACGCAGAGATAAGCTTTCAGGATAGAGATACAGCTCTTCCAGACGCATGTTCATCTATATCAGATATTAGCCCCGTTACGTATCCGATCACATTACCTATTATTAAAAACATTTCCGTAACTGCTCATGGTATCAATCTTATCGATAAGTTTCCATCAAAGTTCTGCAGCTCTTACATACCCTTCCACTACGGAGGCAATGCAATTAAAACCCCCGATGATCCGGGTGCGATGATGATTACCTTTGCTTTGAAGCCACGGGAGGAATTCCAACCCAGTGGTCATATTAACGTATCCAGAGCAAGAGAATTTTATATTAGTTGGGACACGGATTACGTGGGGTCTATCACTACGGCTGATCTTGTGGTATCGGCATCTGCTATT…	MQPTHHAEISFQDRDTALPDACSSISDISPVTYPITLPIIKNISVTAHGINLIDKFPSKFCSSYIPFHYGGNAIKTPDDPGAMMITFALKPREEFQPSGHINVSRAREFYISWDTDYVGSITTADLVVSASAIN	404	134	1 or 2	Imperfect Match to Reference <3 AA differences
DQ875934	Toliara/98	TCGCAAAAGGATTTGGTGAATGAATTTCCTGGACTTTTTGTACGCCAGTCACGTTTTATAGCTGGACGCCCCAGTAGACGCAATATACGCTTTAAACCATGGTTTATCCCAGGAGTCATTAATGAAATCTCGCTCACGAATAATGAACTTTACATCAATAACCTGTTTGTAACCCCTGAAATACACAACCTTTTTGTAAAACGCGTTCGCTTTTCGCTGATACGTGTCCATAAAACGCAGGTGACCCACACCAACAATAACCACCACGATGAAAAACTAATGTCTGCTCTTAAATGGCCCATTGAATATATGTTTATAGGATTAAAACCTACCTGGAACATCTCCG	SQKDLVNEFPGLFVRQSRFIAGRPSRRNIRFKPWFIPGVINEISLTNNELYINNLFVTPEIHNLFVKRVRFSLIRVHKTQVTHTNNNHHDEKLMSALKWPIEYMFIGLKPTWNIS	346	115	2	Exact Match to Reference
DQ875935	Morondava/02	TCGCAAAAGGATTTGGTGAATGAATTTCCTGGACTTTTTGTACGCCAGTCACGTTTTATAGCTGGACGCCCCAGTAGACGCAATATACGCTTTAAACCATGGTTTATCCCAGGAGTCATTAATGAAATCTCGCTCACGAATAATGAACTTTACATCAATAACCTGTTTGTAACCCCTGAAATACACAACCTTTTTGTAAAACGCGTTCGCTTTTCGCTGATACGTGTCCATAAAACGCAGGTGACCCACACCAACAATAACCACCACGATGAAAAACTAATGTCTGCTCTTAAATGGCCCATTGAATATATGTTTATAGGATTAAAACCTACCTGGAACATCTCCG	SQKDLVNEFPGLFVRQSRFIAGRPSRRNIRFKPWFIPGVINEISLTNNELYINNLFVTPEIHNLFVKRVRFSLIRVHKTQVTHTNNNHHDEKLMSALKWPIEYMFIGLKPTWNIS	346	115	2	Exact Match to Reference
EF121428	BEN/1/97	ATGGCATCAGGAGGAGCTTTTTGTCTTATTGCTAACGATGGGAAGGCCGACAAGATTATATTGGCCCAAGACTTGCTTAATAGCAGGATTTCTAACATTAAAAATGTGAACAAAAGTTATGGGAAACCCGACCCCGAACCCACTTTGAGTCAAATCGAAGAAACACATTTGGTTCATTTTAATGCGCATTTTAAGCCTTATGTTCCAGTAGGGTTTGAATACAATAAAGTACGCCCGCATACGGGTACCCCCACCTTGGGAAACAAGCTTACCTTTGGTATTCCCCAGTACGGAGACTTTTTCCATGATATGGTGGGCCACCATATATTGGGTGCATGTCATTCGTCCTGGCAGGATGCTCCGATTCAGGGCACGGCCCAGATGGGGGCCCATGGTCAG…	MASGGAFCLIANDGKADKIILAQDLLNSRISNIKNVNKSYGKPDPEPTLSQIEETHLVHFNAHFKPYVPVGFEYNKVRPHTGTPTLGNKLTFGIPQYGDFFHDMVGHHILGACHSSWQDAPIQGTAQMGAHGQLQTFPRNGYDWDNQTPLEGAVYTLVDPFGRPIVPGTKNAYRNLVYYCEYPGERLYENVRFDVNGNSLDEYSSDVTTLVRKFCIPGDKMTGYKHLVGQEVSVEGTSGPLLCNIHDLHKPHQSKPILTDENDTQRTCSHTNPKFLSQHFPENSHNIQTAGKQDITPITDATYLDIRRNVHYSCNGPQTPKYYQPPLALWIKLRFWFNENVNLAIPSVSIPFGERFITIKLASQKDLVNEFPGLFIRQSRFIPGRPSRRNIRFKPWFIP…	1938	646	1	Exact Match to Reference
EF121429	UgH03	ATGGCATCAGGAGGAGCTTTTTGTCTTATTGCTAACGATGGGAAGGCCGACAAGATCATTTTGGCCCAAGACTTGCTTAATAGCAGGATCTCTAACATTAAAAGTGTTAACAAAAGTTATGGGAAACCCGACCCCGAACCCACTTTGAGTCAAATCGAAGAAACACATATGGTGCATTTTAACGCACATTTTAAGCCTTACGTCCCAATAGGGTTTGAATACAATAAAGTACGTCCACATACGGGTACCCCCACATTGGGCAACAAGCTTACCTCTGGTATTCCCCAGTACGGAGACTTTTTCCATGATATGGTAGGCCACCATATATTGGGCGCGTGTCATTCCTCCTGGCAGGATGCTCCGATTCAGGGCTCATCCCAGATGGGGGCCCATGGTCAG…	MASGGAFCLIANDGKADKIILAQDLLNSRISNIKSVNKSYGKPDPEPTLSQIEETHMVHFNAHFKPYVPIGFEYNKVRPHTGTPTLGNKLTSGIPQYGDFFHDMVGHHILGACHSSWQDAPIQGSSQMGAHGQLQTFPRNGYDWDNQTPLEGAVYTLVDPFGRPIVPGTKNAYRNLVYYCEYPGERLYENVRFDVNGNSLDEYSSDVTTLVRKFCIPGDKMTGYKHLVGQEVSVEGTSGPLLCNIHDLHKPHQSKPILTDENDTQRTCSHTNPKFLSQHFPENSHNIQTAGKQDITPITDATYLDIRRNVHYSCNGPQTPKYYQPPLALWIKLRFWFNENVNLAIPSVSIPFGERFITIKLASQKDLVNEFPGLFIRQSRFIPGRPSRRNIRFKPWFIP…	1938	646	not defined	not defined
AM999764	Georgia 2007	ATGCAGCCCACTCACCACGCAGAGATAAGCTTTCAGGATAGAGATACAGCTCTTCCAGACGCATGTTCATCTATATCTGATATTAGCCCCGTTACGTATCCGATCACATTACCTATTATTAAAAACATTTCCGTAACTGCTCATGGTATCAATCTTATCGATAAATTTCCATCAAAGTTCTGCAGCTCTTACATACCCTTCCACTACGGAGGCAATGCGATTAAAACCCCCGATGATCCGGGTGCGATGATGATTACCTTTGCTTTGAAGCCACGGGAGGAATACCAACCCAGTGGTCATATTAACGTATCCAGAGCAAGAGAATTTTATATTAGTTGGGACACGGATTACGTGGGGTCTATCACTACGGCTGATCTTGTGGTATCGGCATCTGCTATT…	MQPTHHAEISFQDRDTALPDACSSISDISPVTYPITLPIIKNISVTAHGINLIDKFPSKFCSSYIPFHYGGNAIKTPDDPGAMMITFALKPREEYQPSGHINVSRAREFYISWDTDYVGSITTADLVVSASAINF	407	135	1 or 2	Exact Match to Reference
FJ238537	Brazil78	ATGCAGCCTACTCACCACGCAGAGATAAGCTTTCAGGATAGAGATACAGCTCTTCCAGACGCATGTTCATCTATATCGGATATTAGCCCCGTTACGTATCCGATCACATTACCTATTATTAAAAACATTTCCGTAACTGCTCATGGTATCAATCTTATCGATAAGTTTCCATCAAAGTTCTGCAGCTCTTACATACCCTTCCACTACGGAGGCAATGCAATTAAAACCCCCGATGATCCGGGTGCGATGATGATTACCTTTGCTTTGAAGCCACGGGAGGAATACCAACCCAGTGGTCATATTAACGTATCCAGAGCAAGAGAATTTTATATTAGTTGGGACACGGATTACGTGGGGTCTATCACTACGGCTGATCTTGTGGTATCGGCATCTGCTATT…	MQPTHHAEISFQDRDTALPDACSSISDISPVTYPITLPIIKNISVTAHGINLIDKFPSKFCSSYIPFHYGGNAIKTPDDPGAMMITFALKPREEYQPSGHINVSRAREFYISWDTDYVGSITTADLVVSASAIN	404	134	1 or 2	Exact Match to Reference
FJ238538	Co68	ATGCAGCCTACTCACCACGCAGAGATAAGCTTTCAGGATAGAGATACAGCTCTTCCAGACGCATGTTCATCTATATCGGATATTAGCCCCGTTACGTATCCGATCACATTACCTATTATTAAAAACATTTCCGTAACTGCTCATGGTATCAATCTTATCGATAAGTTTCCATCAAAGTTCTGCAGCTCTTACATACCCTTCCACTACGGAGGCAATGCAATTAAAACCCCCGATGATCCGGGTGCGATGATGATTACCTTTGCTTTGAAGCCACGGGAGGAATACCAACCCAGTGGTCATATTAACGTATCCAGAGCAAGAGAATTTTATATTAGTTGGGACACGGATTACGTGGGGTCTATCACTACGGCTGATCTTGTGGTATCGGCATCTGCTATT…	MQPTHHAEISFQDRDTALPDACSSISDISPVTYPITLPIIKNISVTAHGINLIDKFPSKFCSSYIPFHYGGNAIKTPDDPGAMMITFALKPREEYQPSGHINVSRAREFYISWDTDYVGSITTADLVVSASAIN	404	134	1 or 2	Exact Match to Reference
FJ174345	M61	ATGCAGCCTACTCACCACGCAGAGATAAGCTTTCAGGATAGAGATACAGCTCTTCCAGACGCATGTTCATCTATATCGGATATTAGCCCCGTTACGTATCCGATCACATTACCTATTATTAAAAACATTTCCGTAACTGCTCATGGTATCAATCTTATCGATAAGTTTCCATCAAAGTTCTGCAGCTCTTACATACCCTTCCACTACGGAGGCAATGCAATTAAAACCCCCGATGATCCGGGTGCGATGATGATTACCTTTGCTTTGAAGCCACGGGAGGAATACCAACCCAGTGGTCATATTAACGTATCCAGAGCAAGAGAATTTTATATTAGTTGGGACACGGATTACGTGGGGTCTATCACTACGGCTGATCTTGTGGTATCGGCATCTGCTATT…	MQPTHHAEISFQDRDTALPDACSSISDISPVTYPITLPIIKNISVTAHGINLIDKFPSKFCSSYIPFHYGGNAIKTPDDPGAMMITFALKPREEYQPSGHINVSRAREFYISWDTDYVGSITTADLVVSASAIN	404	134	1 or 2	Exact Match to Reference
FJ174346	Co61	ATGCAGCCTACTCACCACGCAGAGATAAGCTTTCAGGATAGAGATACAGCTCTTCCAGACGCATGTTCATCTATATCGGATATTAGCCCCGTTACGTATCCGATCACATTACCTATTATTAAAAACATTTCCGTAACTGCTCATGGTATCAATCTTATCGATAAGTTTCCATCAAAGTTCTGCAGCTCTTACATACCCTTCCACTACGGAGGCAATGCAATTAAAACCCCCGATGATCCGGGTGCGATGATGATTACCTTTGCTTTGAAGCCACGGGAGGAATACCAACCCAGTGGTCATATTAACGTATCCAGAGCAAGAGAATTTTATATTAGTTGGGACACGGATTACGTGGGGTCTATCACTACGGCTGATCTTGTGGTATCGGCATCTGCTATT…	MQPTHHAEISFQDRDTALPDACSSISDISPVTYPITLPIIKNISVTAHGINLIDKFPSKFCSSYIPFHYGGNAIKTPDDPGAMMITFALKPREEYQPSGHINVSRAREFYISWDTDYVGSITTADLVVSASAIN	404	134	1 or 2	Exact Match to Reference
FJ174347	Co62	ATGCAGCCTACTCACCACGCAGAGATAAGCTTTCAGGATAGAGATACAGCTCTTCCAGACGCATGTTCATCTATATCGGATATTAGCCCCGTTACGTATCCGATCACATTACCTATTATTAAAAACATTTCCGTAACTGCTCATGGTATCAATCTTATCGATAAGTTTCCATCAAAGTTCTGCAGCTCTTACATACCCTTCCACTACGGAGGCAATGCAATTAAAACCCCCGATGATCCGGGTGCGATGATGATTACCTTTGCTTTGAAGCCACGGGAGGAATACCAACCCAGTGGTCATATTAACGTATCCAGAGCAAGAGAATTTTATATTAGTTGGGACACGGATTACGTGGGGTCTATCACTACGGCTGATCTTGTGGTATCGGCATCTGCTATT…	MQPTHHAEISFQDRDTALPDACSSISDISPVTYPITLPIIKNISVTAHGINLIDKFPSKFCSSYIPFHYGGNAIKTPDDPGAMMITFALKPREEYQPSGHINVSRAREFYISWDTDYVGSITTADLVVSASAIN	404	134	1 or 2	Exact Match to Reference
FJ174348	Ba71	ATGCAGCCTACTCACCACGCAGAGATAAGCTTTCAGGATAGAGATACAGCTCTTCCAGACGCATGTTCATCTATATCGGATATTAGCCCCGTTACGTATCCGATCACATTACCTATTATTAAAAACATTTCCGTAACTGCTCATGGTATCAATCTTATCGATAAGTTTCCATCAAAGTTCTGCAGCTCTTACATACCCTTCCACTACGGAGGCAATGCAATTAAAACCCCCGATGATCCGGGTGCGATGATGATTACCTTTGCTTTGAAGCCACGGGAGGAATACCAACCCAGTGGTCATATTAACGTATCCAGAGCAAGAGAATTTTATATTAGTTGGGACACGGATTACGTGGGGTCTATCACTACGGCTGATCTTGTGGTATCGGCATCTGCTATT…	MQPTHHAEISFQDRDTALPDACSSISDISPVTYPITLPIIKNISVTAHGINLIDKFPSKFCSSYIPFHYGGNAIKTPDDPGAMMITFALKPREEYQPSGHINVSRAREFYISWDTDYVGSITTADLVVSASAIN	404	134	1 or 2	Exact Match to Reference
FJ174349	Av71	ATGCAGCCTACTCACCACGCAGAGATAAGCTTTCAGGATAGAGATACAGCTCTTCCAGACGCATGTTCATCTATATCGGATATTAGCCCCGTTACGTATCCGATCACATTACCTATTATTAAAAACATTTCCGTAACTGCTCATGGTATCAATCTTATCGATAAGTTTCCATCAAAGTTCTGCAGCTCTTACATACCCTTCCACTACGGAGGCAATGCAATTAAAACCCCCGATGATCCGGGTGCGATGATGATTACCTTTGCTTTGAAGCCACGGGAGGAATACCAACCCAGTGGTCATATTAACGTATCCAGAGCAAGAGAATTTTATATTAGTTGGGACACGGATTACGTGGGGTCTATCACTACGGCTGATCTTGTGGTATCGGCATCTGCTATT…	MQPTHHAEISFQDRDTALPDACSSISDISPVTYPITLPIIKNISVTAHGINLIDKFPSKFCSSYIPFHYGGNAIKTPDDPGAMMITFALKPREEYQPSGHINVSRAREFYISWDTDYVGSITTADLVVSASAIN	404	134	1 or 2	Exact Match to Reference
FJ174350	B74	ATGCAGCCTACTCACCACGCAGAGATAAGCTTTCAGGATAGAGATACAGCTCTTCCAGACGCATGTTCATCTATATCGGATATTAGCCCCGTTACGTATCCGATCACATTACCTATTATTAAAAACATTTCCGTAACTGCTCATGGTATCAATCTTATCGATAAGTTTCCATCAAAGTTCTGCAGCTCTTACATACCCTTCCACTACGGAGGCAATGCAATTAAAACCCCCGATGATCCGGGTGCGATGATGATTACCTTTGCTTTGAAGCCACGGGAGGAATACCAACCCAGTGGTCATATTAACGTATCCAGAGCAAGAGAATTTTATATTAGTTGGGACACGGATTACGTGGGGTCTATCACTACGGCTGATCTTGTGGTATCGGCATCTGCTATT…	MQPTHHAEISFQDRDTALPDACSSISDISPVTYPITLPIIKNISVTAHGINLIDKFPSKFCSSYIPFHYGGNAIKTPDDPGAMMITFALKPREEYQPSGHINVSRAREFYISWDTDYVGSITTADLVVSASAIN	404	134	1 or 2	Exact Match to Reference
FJ174351	646	ATGCAGCCTACTCACCACGCAGAGATAAGCTTTCAGGATAGAGATACAGCTCTTCCAGACGCATGTTCATCTATATCGGATATTAGCCCCGTTACGTATCCGATCACATTACCTATTATTAAAAACATTTCCGTAACTGCTCATGGTATCAATCTTATCGATAAGTTTCCATCAAAGTTCTGCAGCTCTTACATACCCTTCCACTACGGAGGCAATGCAATTAAAACCCCCGATGATCCGGGTGCGATGATGATTACCTTTGCTTTGAAGCCACGGGAGGAATACCAACCCAGTGGTCATATTAACGTATCCAGAGCAAGAGAATTTTATATTAGTTGGGACACGGATTACGTGGGGTCTATCACTACGGCTGATCTTGTGGTATCGGCATCTGCTATT…	MQPTHHAEISFQDRDTALPDACSSISDISPVTYPITLPIIKNISVTAHGINLIDKFPSKFCSSYIPFHYGGNAIKTPDDPGAMMITFALKPREEYQPSGHINVSRAREFYISWDTDYVGSITTADLVVSASAIN	404	134	1 or 2	Exact Match to Reference
FJ174352	Mu82	ATGCAGCCTACTCACCACGCAGAGATAAGCTTTCAGGATAGAGATACAGCTCTTCCAGACGCATGTTCATCTATATCGGATATTAGCCCCGTTACGTATCCGATCACATTACCTATTATTAAAAACATTTCCGTAACTGCTCATGGTATCAATCTTATCGATAAGTTTCCATCAAAGTTCTGCAGCTCTTACATACCCTTCCACTACGGAGGCAATGCAATTAAAACCCCCGATGATCCGGGTGCGATGATGATTACCTTTGCTTTGAAGCCACGGGAGGAATACCAACCCAGTGGTCATATTAACGTATCCAGAGCAAGAGAATTTTATATTAGTTGGGACACGGATTACGTGGGGTCTATCACTACGGCTGATCTTGTGGTATCGGCATCTGCTATT…	MQPTHHAEISFQDRDTALPDACSSISDISPVTYPITLPIIKNISVTAHGINLIDKFPSKFCSSYIPFHYGGNAIKTPDDPGAMMITFALKPREEYQPSGHINVSRAREFYISWDTDYVGSITTADLVVSASAIN	404	134	1 or 2	Exact Match to Reference
FJ174353	Sa88	ATGCAGCCTACTCACCACGCAGAGATAAGCTTTCAGGATAGAGATACAGCTCTTCCAGACGCATGTTCATCTATATCGGATATTAGCCCCGTTACGTATCCGATCACATTACCTATTATTAAAAACATTTCCGTAACTGCTCATGGTATCAATCTTATCGATAAGTTTCCATCAAAGTTCTGCAGCTCTTACATACCCTTCCACTACGGAGGCAATGCAATTAAAACCCCCGATGATCCGGGTGCGATGATGATTACCTTTGCTTTGAAGCCACGGGAGGAATACCAACCCAGTGGTCATATTAACGTATCCAGAGCAAGAGAATTTTATATTAGTTGGGACACGGATTACGTGGGGTCTATCACTACGGCTGATCTTGTGGTATCGGCATCTGCTATT…	MQPTHHAEISFQDRDTALPDACSSISDISPVTYPITLPIIKNISVTAHGINLIDKFPSKFCSSYIPFHYGGNAIKTPDDPGAMMITFALKPREEYQPSGHINVSRAREFYISWDTDYVGSITTADLVVSASAIN	404	134	1 or 2	Exact Match to Reference
FJ174354	Se88	ATGCAGCCTACTCACCACGCAGAGATAAGCTTTCAGGATAGAGATACAGCTCTTCCAGACGCATGTTCATCTATATCGGATATTAGCCCCGTTACGTATCCGATCACATTACCTATTATTAAAAACATTTCCGTAACTGCTCATGGTATCAATCTTATCGATAAGTTTCCATCAAAGTTCTGCAGCTCTTACATACCCTTCCACTACGGAGGCAATGCAATTAAAACCCCCGATGATCCGGGTGCGATGATGATTACCTTTGCTTTGAAGCCACGGGAGGAATACCAACCCAGTGGTCATATTAACGTATCCAGAGCAAGAGAATTTTATATTAGTTGGGACACGGATTACGTGGGGTCTATCACTACGGCTGATCTTGTGGTATCGGCATCTGCTATT…	MQPTHHAEISFQDRDTALPDACSSISDISPVTYPITLPIIKNISVTAHGINLIDKFPSKFCSSYIPFHYGGNAIKTPDDPGAMMITFALKPREEYQPSGHINVSRAREFYISWDTDYVGSITTADLVVSASAIN	404	134	1 or 2	Exact Match to Reference
FJ174355	Hu90	ATGCAGCCTACTCACCACGCAGAGATAAGCTTTCAGGATAGAGATACAGCTCTTCCAGACGCATGTTCATCTATATCGGATATTAGCCCCGTTACGTATCCGATCACATTACCTATTATTAAAAACATTTCCGTAACTGCTCATGGTATCAATCTTATCGATAAGTTTCCATCAAAGTTCTGCAGCTCTTACATACCCTTCCACTACGGAGGCAATGCAATTAAAACCCCCGATGATCCGGGTGCGATGATGATTACCTTTGCTTTGAAGCCACGGGAGGAATACCAACCCAGTGGTCATATTAACGTATCCAGAGCAAGAGAATTTTATATTAGTTGGGACACGGATTACGTGGGGTCTATCACTACGGCTGATCTTGTGGTATCGGCATCTGCTATT…	MQPTHHAEISFQDRDTALPDACSSISDISPVTYPITLPIIKNISVTAHGINLIDKFPSKFCSSYIPFHYGGNAIKTPDDPGAMMITFALKPREEYQPSGHINVSRAREFYISWDTDYVGSITTADLVVSASAIN	404	134	1 or 2	Exact Match to Reference
FJ174356	Hu94	ATGCAGCCTACTCACCACGCAGAGATAAGCTTTCAGGATAGAGATACAGCTCTTCCAGACGCATGTTCATCTATATCGGATATTAGCCCCGTTACGTATCCGATCACATTACCTATTATTAAAAACATTTCCGTAACTGCTCATGGTATCAATCTTATCGATAAGTTTCCATCAAAGTTCTGCAGCTCTTACATACCCTTCCACTACGGAGGCAATGCAATTAAAACCCCCGATGATCCGGGTGCGATGATGATTACCTTTGCTTTGAAGCCACGGGAGGAATACCAACCCAGTGGTCATATTAACGTATCCAGAGCAAGAGAATTTTATATTAGTTGGGACACGGATTACGTGGGGTCTATCACTACGGCTGATCTTGTGGTATCGGCATCTGCTATT…	MQPTHHAEISFQDRDTALPDACSSISDISPVTYPITLPIIKNISVTAHGINLIDKFPSKFCSSYIPFHYGGNAIKTPDDPGAMMITFALKPREEYQPSGHINVSRAREFYISWDTDYVGSITTADLVVSASAIN	404	134	1 or 2	Exact Match to Reference
FJ174357	Ca78	ATGCAGCCTACTCACCACGCAGAGATAAGCTTTCAGGATAGAGATACAGCTCTTCCAGACGCATGTTCATCTATATCGGATATTAGCCCCGTTACGTATCCGATCACATTACCTATTATTAAAAACATTTCCGTAACTGCTCATGGTATCAATCTTATCGATAAGTTTCCATCAAAGTTCTGCAGCTCTTACATACCCTTCCACTACGGAGGCAATGCAATTAAAACCCCCGATGATCCGGGTGCGATGATGATTACCTTTGCTTTGAAGCCACGGGAGGAATACCAACCCAGTGGTCATATTAACGTATCCAGAGCAAGAGAATTTTATATTAGTTGGGACACGGATTACGTGGGGTCTATCACTACGGCTGATCTTGTGGTATCGGCATCTGCTATT…	MQPTHHAEISFQDRDTALPDACSSISDISPVTYPITLPIIKNISVTAHGINLIDKFPSKFCSSYIPFHYGGNAIKTPDDPGAMMITFALKPREEYQPSGHINVSRAREFYISWDTDYVGSITTADLVVSASAIN	404	134	1 or 2	Exact Match to Reference
FJ174358	Nu81	ATGCAGCCTACTCACCACGCAGAGATAAGCTTTCAGGATAGAGATACAGCTCTTCCAGACGCATGTTCATCTATATCGGATATTAGCCCCGTTACGTATCCGATCACATTACCTATTATTAAAAACATTTCCGTAACTGCTCATGGTATCAATCTTATCGATAAGTTTCCATCAAAGTTCTGCAGCTCTTACATACCCTTCCACTACGGAGGCAATGCAATTAAAACCCCCGATGATCCGGGTGCGATGATGATTACCTTTGCTTTGAAGCCACGGGAGGAATACCAACCCAGTGGTCATATTAACGTATCCAGAGCAAGAGAATTTTATATTAGTTGGGACACGGATTACGTGGGGTCTATCACTACGGCTGATCTTGTGGTATCGGCATCTGCTATT…	MQPTHHAEISFQDRDTALPDACSSISDISPVTYPITLPIIKNISVTAHGINLIDKFPSKFCSSYIPFHYGGNAIKTPDDPGAMMITFALKPREEYQPSGHINVSRAREFYISWDTDYVGSITTADLVVSASAIN	404	134	1 or 2	Exact Match to Reference
FJ174359	SS81	ATGCAGCCTACTCACCACGCAGAGATAAGCTTTCAGGATAGAGATACAGCTCTTCCAGACGCATGTTCATCTATATCGGATATTAGCCCCGTTACGTATCCGATCACATTACCTATTATTAAAAACATTTCCGTAACTGCTCATGGTATCAATCTTATCGATAAGTTTCCATCAAAGTTCTGCAGCTCTTACATACCCTTCCACTACGGAGGCAATGCAATTAAAACCCCCGATGATCCGGGTGCGATGATGATTACCTTTGCTTTGAAGCCACGGGAGGAATACCAACCCAGTGGTCATATTAACGTATCCAGAGCAAGAGAATTTTATATTAGTTGGGACACGGATTACGTGGGGTCTATCACTACGGCTGATCTTGTGGTATCGGCATCTGCTATT…	MQPTHHAEISFQDRDTALPDACSSISDISPVTYPITLPIIKNISVTAHGINLIDKFPSKFCSSYIPFHYGGNAIKTPDDPGAMMITFALKPREEYQPSGHINVSRAREFYISWDTDYVGSITTADLVVSASAIN	404	134	1 or 2	Exact Match to Reference
FJ174360	Ori84	ATGCAGCCTACTCACCACGCAGAGATAAGCTTTCAGGATAGAGATACAGCTCTTCCAGACGCATGTTCATCTATATCGGATATTAGCCCCGTTACGTATCCGATCACATTACCTATTATTAAAAACATTTCCGTAACTGCTCATGGTATCAATCTTATCGATAAGTTTCCATCAAAGTTCTGCAGCTCTTACATACCCTTCCACTACGGAGGCAATGCAATTAAAACCCCCGATGATCCGGGTGCGATGATGATTACCTTTGCTTTGAAGCCACGGGAGGAATACCAACCCAGTGGTCATATTAACGTATCCAGAGCAAGAGAATTTTATATTAGTTGGGACACGGATTACGTGGGGTCTATCACTACGGCTGATCTTGTGGTATCGGCATCTGCTATT…	MQPTHHAEISFQDRDTALPDACSSISDISPVTYPITLPIIKNISVTAHGINLIDKFPSKFCSSYIPFHYGGNAIKTPDDPGAMMITFALKPREEYQPSGHINVSRAREFYISWDTDYVGSITTADLVVSASAIN	404	134	1 or 2	Exact Match to Reference
FJ174361	Ori85	ATGCAGCCTACTCACCACGCAGAGATAAGCTTTCAGGATAGAGATACAGCTCTTCCAGACGCATGTTCATCTATATCGGATATTAGCCCCGTTACGTATCCGATCACATTACCTATTATTAAAAACATTTCCGTAACTGCTCATGGTATCAATCTTATCGATAAGTTTCCATCAAAGTTCTGCAGCTCTTACATACCCTTCCACTACGGAGGCAATGCAATTAAAACCCCCGATGATCCGGGTGCGATGATGATTACCTTTGCTTTGAAGCCACGGGAGGAATACCAACCCAGTGGTCATATTAACGTATCCAGAGCAAGAGAATTTTATATTAGTTGGGACACGGATTACGTGGGGTCTATCACTACGGCTGATCTTGTGGTATCGGCATCTGCTATT…	MQPTHHAEISFQDRDTALPDACSSISDISPVTYPITLPIIKNISVTAHGINLIDKFPSKFCSSYIPFHYGGNAIKTPDDPGAMMITFALKPREEYQPSGHINVSRAREFYISWDTDYVGSITTADLVVSASAIN	404	134	1 or 2	Exact Match to Reference
FJ174362	Ss88	ATGCAGCCTACTCACCACGCAGAGATAAGCTTTCAGGATAGAGATACAGCTCTTCCAGACGCATGTTCATCTATATCGGATATTAGCCCCGTTACGTATCCGATCACATTACCTATTATTAAAAACATTTCCGTAACTGCTCATGGTATCAATCTTATCGATAAGTTTCCATCAAAGTTCTGCAGCTCTTACATACCCTTCCACTACGGAGGCAATGCAATTAAAACCCCCGATGATCCGGGTGCGATGATGATTACCTTTGCTTTGAAGCCACGGGAGGAATACCAACCCAGTGGTCATATTAACGTATCCAGAGCAAGAGAATTTTATATTAGTTGGGACACGGATTACGTGGGGTCTATCACTACGGCTGATCTTGTGGTATCGGCATCTGCTATT…	MQPTHHAEISFQDRDTALPDACSSISDISPVTYPITLPIIKNISVTAHGINLIDKFPSKFCSSYIPFHYGGNAIKTPDDPGAMMITFALKPREEYQPSGHINVSRAREFYISWDTDYVGSITTADLVVSASAIN	404	134	1 or 2	Exact Match to Reference
FJ174363	Ori90	ATGCAGCCTACTCACCACGCAGAGATAAGCTTTCAGGATAGAGATACAGCTCTTCCAGACGCATGTTCATCTATATCGGATATTAGCCCCGTTACGTATCCGATCACATTACCTATTATTAAAAACATTTCCGTAACTGCTCATGGTATCAATCTTATCGATAAGTTTCCATCAAAGTTCTGCAGCTCTTACATACCCTTCCACTACGGAGGCAATGCAATTAAAACCCCCGATGATCCGGGTGCGATGATGATTACCTTTGCTTTGAAGCCACGGGAGGAATACCAACCCAGTGGTCATATTAACGTATCCAGAGCAAGAGAATTTTATATTAGTTGGGACACGGATTACGTGGGGTCTATCACTACGGCTGATCTTGTGGTATCGGCATCTGCTATT…	MQPTHHAEISFQDRDTALPDACSSISDISPVTYPITLPIIKNISVTAHGINLIDKFPSKFCSSYIPFHYGGNAIKTPDDPGAMMITFALKPREEYQPSGHINVSRAREFYISWDTDYVGSITTADLVVSASAIN	404	134	1 or 2	Exact Match to Reference
FJ174364	Nu91.3	ATGCAGCCTACTCACCACGCAGAGATAAGCTTTCAGGATAGAGATACAGCTCTTCCAGACGCATGTTCATCTATATCGGATATTAGCCCCGTTACGTATCCGATCACATTACCTATTATTAAAAACATTTCCGTAACTGCTCATGGTATCAATCTTATCGATAAGTTTCCATCAAAGTTCTGCAGCTCTTACATACCCTTCCACTACGGAGGCAATGCAATTAAAACCCCCGATGATCCGGGTGCGATGATGATTACCTTTGCTTTGAAGCCACGGGAGGAATACCAACCCAGTGGTCATATTAACGTATCCAGAGCAAGAGAATTTTATATTAGTTGGGACACGGATTACGTGGGGTCTATCACTACGGCTGATCTTGTGGTATCGGCATCTGCTATT…	MQPTHHAEISFQDRDTALPDACSSISDISPVTYPITLPIIKNISVTAHGINLIDKFPSKFCSSYIPFHYGGNAIKTPDDPGAMMITFALKPREEYQPSGHINVSRAREFYISWDTDYVGSITTADLVVSASAIN	404	134	1 or 2	Exact Match to Reference
FJ174365	Nu91.5	ATGCAGCCTACTCACCACGCAGAGATAAGCTTTCAGGATAGAGATACAGCTCTTCCAGACGCATGTTCATCTATATCGGATATTAGCCCCGTTACGTATCCGATCACATTACCTATTATTAAAAACATTTCCGTAACTGCTCATGGTATCAATCTTATCGATAAGTTTCCATCAAAGTTCTGCAGCTCTTACATACCCTTCCACTACGGAGGCAATGCAATTAAAACCCCCGATGATCCGGGTGCGATGATGATTACCTTTGCTTTGAAGCCACGGGAGGAATACCAACCCAGTGGTCATATTAACGTATCCAGAGCAAGAGAATTTTATATTAGTTGGGACACGGATTACGTGGGGTCTATCACTACGGCTGATCTTGTGGTATCGGCATCTGCTATT…	MQPTHHAEISFQDRDTALPDACSSISDISPVTYPITLPIIKNISVTAHGINLIDKFPSKFCSSYIPFHYGGNAIKTPDDPGAMMITFALKPREEYQPSGHINVSRAREFYISWDTDYVGSITTADLVVSASAIN	404	134	1 or 2	Exact Match to Reference
FJ174366	Nu93	ATGCAGCCTACTCACCACGCAGAGATAAGCTTTCAGGATAGAGATACAGCTCTTCCAGACGCATGTTCATCTATATCGGATATTAGCCCCGTTACGTATCCGATCACATTACCTATTATTAAAAACATTTCCGTAACTGCTCATGGTATCAATCTTATCGATAAGTTTCCATCAAAGTTCTGCAGCTCTTACATACCCTTCCACTACGGAGGCAATGCAATTAAAACCCCCGATGATCCGGGTGCGATGATGATTACCTTTGCTTTGAAGCCACGGGAGGAATACCAACCCAGTGGTCATATTAACGTATCCAGAGCAAGAGAATTTTATATTAGTTGGGACACGGATTACGTGGGGTCTATCACTACGGCTGATCTTGTGGTATCGGCATCTGCTATT…	MQPTHHAEISFQDRDTALPDACSSISDISPVTYPITLPIIKNISVTAHGINLIDKFPSKFCSSYIPFHYGGNAIKTPDDPGAMMITFALKPREEYQPSGHINVSRAREFYISWDTDYVGSITTADLVVSASAIN	404	134	1 or 2	Exact Match to Reference
FJ174367	Ori93	ATGCAGCCTACTCACCACGCAGAGATAAGCTTTCAGGATAGAGATACAGCTCTTCCAGACGCATGTTCATCTATATCGGATATTAGCCCCGTTACGTATCCGATCACATTACCTATTATTAAAAACATTTCCGTAACTGCTCATGGTATCAATCTTATCGATAAGTTTCCATCAAAGTTCTGCAGCTCTTACATACCCTTCCACTACGGAGGCAATGCAATTAAAACCCCCGATGATCCGGGTGCGATGATGATTACCTTTGCTTTGAAGCCACGGGAGGAATACCAACCCAGTGGTCATATTAACGTATCCAGAGCAAGAGAATTTTATATTAGTTGGGACACGGATTACGTGGGGTCTATCACTACGGCTGATCTTGTGGTATCGGCATCTGCTATT…	MQPTHHAEISFQDRDTALPDACSSISDISPVTYPITLPIIKNISVTAHGINLIDKFPSKFCSSYIPFHYGGNAIKTPDDPGAMMITFALKPREEYQPSGHINVSRAREFYISWDTDYVGSITTADLVVSASAIN	404	134	1 or 2	Exact Match to Reference
FJ174368	Nu95.1	ATGCAGCCTACTCACCACGCAGAGATAAGCTTTCAGGATAGAGATACAGCTCTTCCAGACGCATGTTCATCTATATCGGATATTAGCCCCGTTACGTATCCGATCACATTACCTATTATTAAAAACATTTCCGTAACTGCTCATGGTATCAATCTTATCGATAAGTTTCCATCAAAGTTCTGCAGCTCTTACATACCCTTCCACTACGGAGGCAATGCAATTAAAACCCCCGATGATCCGGGTGCGATGATGATTACCTTTGCTTTGAAGCCACGGGAGGAATACCAACCCAGTGGTCATATTAACGTATCCAGAGCAAGAGAATTTTATATTAGTTGGGACACGGATTACGTGGGGTCTATCACTACGGCTGATCTTGTGGTATCGGCATCTGCTATT…	MQPTHHAEISFQDRDTALPDACSSISDISPVTYPITLPIIKNISVTAHGINLIDKFPSKFCSSYIPFHYGGNAIKTPDDPGAMMITFALKPREEYQPSGHINVSRAREFYISWDTDYVGSITTADLVVSASAIN	404	134	1 or 2	Exact Match to Reference
FJ174369	Nu96	ATGCAGCCTACTCACCACGCAGAGATAAGCTTTCAGGATAGAGATACAGCTCTTCCAGACGCATGTTCATCTATATCGGATATTAGCCCCGTTACGTATCCGATCACATTACCTATTATTAAAAACATTTCCGTAACTGCTCATGGTATCAATCTTATCGATAAGTTTCCATCAAAGTTCTGCAGCTCTTACATACCCTTCCACTACGGAGGCAATGCAATTAAAACCCCCGATGATCCGGGTGCGATGATGATTACCTTTGCTTTGAAGCCACGGGAGGAATACCAACCCAGTGGTCATATTAACGTATCCAGAGCAAGAGAATTTTATATTAGTTGGGACACGGATTACGTGGGGTCTATCACTACGGCTGATCTTGTGGTATCGGCATCTGCTATT…	MQPTHHAEISFQDRDTALPDACSSISDISPVTYPITLPIIKNISVTAHGINLIDKFPSKFCSSYIPFHYGGNAIKTPDDPGAMMITFALKPREEYQPSGHINVSRAREFYISWDTDYVGSITTADLVVSASAIN	404	134	1 or 2	Exact Match to Reference
FJ174370	Nu97	ATGCAGCCTACTCACCACGCAGAGATAAGCTTTCAGGATAGAGATACAGCTCTTCCAGACGCATGTTCATCTATATCGGATATTAGCCCCGTTACGTATCCGATCACATTACCTATTATTAAAAACATTTCCGTAACTGCTCATGGTATCAATCTTATCGATAAGTTTCCATCAAAGTTCTGCAGCTCTTACATACCCTTCCACTACGGAGGCAATGCAATTAAAACCCCCGATGATCCGGGTGCGATGATGATTACCTTTGCTTTGAAGCCACGGGAGGAATACCAACCCAGTGGTCATATTAACGTATCCAGAGCAAGAGAATTTTATATTAGTTGGGACACGGATTACGTGGGGTCTATCACTACGGCTGATCTTGTGGTATCGGCATCTGCTATT…	MQPTHHAEISFQDRDTALPDACSSISDISPVTYPITLPIIKNISVTAHGINLIDKFPSKFCSSYIPFHYGGNAIKTPDDPGAMMITFALKPREEYQPSGHINVSRAREFYISWDTDYVGSITTADLVVSASAIN	404	134	1 or 2	Exact Match to Reference
FJ174371	Ca97	ATGCAGCCTACTCACCACGCAGAGATAAGCTTTCAGGATAGAGATACAGCTCTTCCAGACGCATGTTCATCTATATCGGATATTAGCCCCGTTACGTATCCGATCACATTACCTATTATTAAAAACATTTCCGTAACTGCTCATGGTATCAATCTTATCGATAAGTTTCCATCAAAGTTCTGCAGCTCTTACATACCCTTCCACTACGGAGGCAATGCAATTAAAACCCCCGATGATCCGGGTGCGATGATGATTACCTTTGCTTTGAAGCCACGGGAGGAATACCAACCCAGTGGTCATATTAACGTATCCAGAGCAAGAGAATTTTATATTAGTTGGGACACGGATTACGTGGGGTCTATCACTACGGCTGATCTTGTGGTATCGGCATCTGCTATT…	MQPTHHAEISFQDRDTALPDACSSISDISPVTYPITLPIIKNISVTAHGINLIDKFPSKFCSSYIPFHYGGNAIKTPDDPGAMMITFALKPREEYQPSGHINVSRAREFYISWDTDYVGSITTADLVVSASAIN	404	134	1 or 2	Exact Match to Reference
FJ174372	Nu98.3	ATGCAGCCTACTCACCACGCAGAGATAAGCTTTCAGGATAGAGATACAGCTCTTCCAGACGCATGTTCATCTATATCGGATATTAGCCCCGTTACGTATCCGATCACATTACCTATTATTAAAAACATTTCCGTAACTGCTCATGGTATCAATCTTATCGATAAGTTTCCATCAAAGTTCTGCAGCTCTTACATACCCTTCCACTACGGAGGCAATGCAATTAAAACCCCCGATGATCCGGGTGCGATGATGATTACCTTTGCTTTGAAGCCACGGGAGGAATACCAACCCAGTGGTCATATTAACGTATCCAGAGCAAGAGAATTTTATATTAGTTGGGACACGGATTACGTGGGGTCTATCACTACGGCTGATCTTGTGGTATCGGCATCTGCTATT…	MQPTHHAEISFQDRDTALPDACSSISDISPVTYPITLPIIKNISVTAHGINLIDKFPSKFCSSYIPFHYGGNAIKTPDDPGAMMITFALKPREEYQPSGHINVSRAREFYISWDTDYVGSITTADLVVSASAIN	404	134	1 or 2	Exact Match to Reference
FJ174373	Nu98.8B	ATGCAGCCTACTCACCACGCAGAGATAAGCTTTCAGGATAGAGATACAGCTCTTCCAGACGCATGTTCATCTATATCGGATATTAGCCCCGTTACGTATCCGATCACATTACCTATTATTAAAAACATTTCCGTAACTGCTCATGGTATCAATCTTATCGATAAGTTTCCATCAAAGTTCTGCAGCTCTTACATACCCTTCCACTACGGAGGCAATGCAATTAAAACCCCCGATGATCCGGGTGCGATGATGATTACCTTTGCTTTGAAGCCACGGGAGGAATACCAACCCAGTGGTCATATTAACGTATCCAGAGCAAGAGAATTTTATATTAGTTGGGACACGGATTACGTGGGGTCTATCACTACGGCTGATCTTGTGGTATCGGCATCTGCTATT…	MQPTHHAEISFQDRDTALPDACSSISDISPVTYPITLPIIKNISVTAHGINLIDKFPSKFCSSYIPFHYGGNAIKTPDDPGAMMITFALKPREEYQPSGHINVSRAREFYISWDTDYVGSITTADLVVSASAIN	404	134	1 or 2	Exact Match to Reference
FJ174374	Fr64	ATGCAGCCTACTCACCACGCAGAGATAAGCTTTCAGGATAGAGATACAGCTCTTCCAGACGCATGTTCATCTATATCGGATATTAGCCCCGTTACGTATCCGATCACATTACCTATTATTAAAAACATTTCCGTAACTGCTCATGGTATCAATCTTATCGATAAGTTTCCATCAAAGTTCTGCAGCTCTTACATACCCTTCCACTACGGAGGCAATGCAATTAAAACCCCCGATGATCCGGGTGCGATGATGATTACCTTTGCTTTGAAGCCACGGGAGGAATACCAACCCAGTGGTCATATTAACGTATCCAGAGCAAGAGAATTTTATATTAGTTGGGACACGGATTACGTGGGGTCTATCACTACGGCTGATCTTGTGGTATCGGCATCTGCTATT…	MQPTHHAEISFQDRDTALPDACSSISDISPVTYPITLPIIKNISVTAHGINLIDKFPSKFCSSYIPFHYGGNAIKTPDDPGAMMITFALKPREEYQPSGHINVSRAREFYISWDTDYVGSITTADLVVSASAIN	404	134	1 or 2	Exact Match to Reference
FJ174375	Haiti	ATGCAGCCTACTCACCACGCAGAGATAAGCTTTCAGGATAGAGATACAGCTCTTCCAGACGCATGTTCATCTATATCGGATATTAGCCCCGTTACGTATCCGATCACATTACCTATTATTAAAAACATTTCCGTAACTGCTCATGGTATCAATCTTATCGATAAGTTTCCATCAAAGTTCTGCAGCTCTTACATACCCTTCCACTACGGAGGCAATGCAATTAAAACCCCCGATGATCCGGGTGCGATGATGATTACCTTTGCTTTGAAGCCACGGGAGGAATACCAACCCAGTGGTCATATTAACGTATCCAGAGCAAGAGAATTTTATATTAGTTGGGACACGGATTACGTGGGGTCTATCACTACGGCTGATCTTGTGGTATCGGCATCTGCTATT…	MQPTHHAEISFQDRDTALPDACSSISDISPVTYPITLPIIKNISVTAHGINLIDKFPSKFCSSYIPFHYGGNAIKTPDDPGAMMITFALKPREEYQPSGHINVSRAREFYISWDTDYVGSITTADLVVSASAIN	404	134	1 or 2	Exact Match to Reference
FJ174376	Moz64	ATGCAGCCTACTCACCACGCAGAGATAAGCTTTCAGGATAGAGATACAGCTCTTCCAGACGCATGTTCATCTATATCTGATATTAGCCCCGTCACGTATCCGATTACATTACCTATTATTAAAAACATTTCCGTAACTGCTCATGGTATCAATCTTATCGATAAATTTCCATCAAAGTTCTGCAGCTCTTACATACCTTTCCACTACGGAGGCAATGCGATTAAAACCCCCGATGATCCGGGTGCAATGATGATTACCTTTGCCTTGAAGCCACGGGAGGAATACCAACCCAGTGGTCATATTAACGTATCTAGAGCAAGAGAATTTTATATTAGTTGGGATACGGATTACGTGGGGTCTATCACTACGGCTGATCTTGTGGTATCGGCATCTGCTATT…	MQPTHHAEISFQDRDTALPDACSSISDISPVTYPITLPIIKNISVTAHGINLIDKFPSKFCSSYIPFHYGGNAIKTPDDPGAMMITFALKPREEYQPSGHINVSRAREFYISWDTDYVGSITTADLVVSASAIN	404	134	1 or 2	Exact Match to Reference
FJ174377	Kat67	ATGCAGCCTACTCACCACGCAGAGATAAGCTTTCAGGATAGAGATACAGCTCTTCCAGACGCATGTTCATCTATATCGGATATTAGCCCCGTTACGTATCCGATCACATTACCTATTATTAAAAACATTTCCGTAACTGCTCATGGTATCAATCTTATCGATAAGTTTCCATCAAAGTTCTGCAGCTCTTACATACCCTTCCACTACGGAGGCAATGCAATTAAAACCCCCGATGATCCGGGTGCGATGATGATTACCTTTGCTTTGAAGCCACGGGAGGAATACCAACCCAGTGGTCATATTAACGTATCCAGAGCAAGAGAATTTTATATTAGTTGGGACACGGATTACGTGGGGTCTATCACTACGGCTGATCTTGTGGTATCGGCATCTGCTATT…	MQPTHHAEISFQDRDTALPDACSSISDISPVTYPITLPIIKNISVTAHGINLIDKFPSKFCSSYIPFHYGGNAIKTPDDPGAMMITFALKPREEYQPSGHINVSRAREFYISWDTDYVGSITTADLVVSASAIN	404	134	1 or 2	Exact Match to Reference
FJ174378	Ang72	ATGCAGCCTACTCACCACGCAGAGATAAGCTTTCAGGATAGAGATACAGCTCTTCCAGACGCATGTTCATCTATATCGGATATTAGCCCCGTTACGTATCCGATCACATTACCTATTATTAAAAACATTTCCGTAACTGCTCATGGTATCAATCTTATCGATAAGTTTCCATCAAAGTTCTGCAGCTCTTACATACCCTTCCACTACGGAGGCAATGCAATTAAAACCCCCGATGATCCGGGTGCGATGATGATTACCTTTGCTTTGAAGCCACGGGAGGAATACCAACCCAGTGGTCATATTAACGTATCCAGAGCAAGAGAATTTTATATTAGTTGGGACACGGATTACGTGGGGTCTATCACTACGGCTGATCTTGTGGTATCGGCATCTGCTATT…	MQPTHHAEISFQDRDTALPDACSSISDISPVTYPITLPIIKNISVTAHGINLIDKFPSKFCSSYIPFHYGGNAIKTPDDPGAMMITFALKPREEYQPSGHINVSRAREFYISWDTDYVGSITTADLVVSASAIN	404	134	1 or 2	Exact Match to Reference
FJ174379	IC96	ATGCAGCCTACTCACCACGCAGAGATAAGCTTTCAGGATAGAGATACAGCTCTTCCAGACGCATGTTCATCTATATCGGATATTAGCCCCGTTACGTATCCGATCACATTACCTATTATTAAAAACATTTCCGTAACTGCTCATGGTATCAATCTTATCGATAAGTTTCCATCAAAGTTCTGCAGCTCTTACATACCCTTCCACTACGGAGGCAATGCAATTAAAACCCCCGATGATCCGGGTGCGATGATGATTACCTTTGCTTTGAAGCCACGGGAGGAATACCAACCCAGTGGTCATATTAACGTATCCAGAGCAAGAGAATTTTATATTAGTTGGGACACGGATTACGTGGGGTCTATCACTACGGCTGATCTTGTGGTATCGGCATCTGCTATT…	MQPTHHAEISFQDRDTALPDACSSISDISPVTYPITLPIIKNISVTAHGINLIDKFPSKFCSSYIPFHYGGNAIKTPDDPGAMMITFALKPREEYQPSGHINVSRAREFYISWDTDYVGSITTADLVVSASAIN	404	134	1 or 2	Exact Match to Reference
FJ174380	CV97	ATGCAGCCTACTCACCACGCAGAGATAAGCTTTCAGGATAGAGATACAGCTCTTCCAGACGCATGTTCATCTATATCGGATATTAGCCCCGTTACGTATCCGATCACATTACCTATTATTAAAAACATTTCCGTAACTGCTCATGGTATCAATCTTATCGATAAGTTTCCATCAAAGTTCTGCAGCTCTTACATACCCTTCCACTACGGAGGCAATGCAATTAAAACCCCCGATGATCCGGGTGCGATGATGATTACCTTTGCTTTGAAGCCACGGGAGGAATACCAACCCAGTGGTCATATTAACGTATCCAGAGCAAGAGAATTTTATATTAGTTGGGACACGGATTACGTGGGGTCTATCACTACGGCTGATCTTGTGGTATCGGCATCTGCTATT…	MQPTHHAEISFQDRDTALPDACSSISDISPVTYPITLPIIKNISVTAHGINLIDKFPSKFCSSYIPFHYGGNAIKTPDDPGAMMITFALKPREEYQPSGHINVSRAREFYISWDTDYVGSITTADLVVSASAIN	404	134	1 or 2	Exact Match to Reference
FJ174381	CV98	ATGCAGCCTACTCACCACGCAGAGATAAGCTTTCAGGATAGAGATACAGCTCTTCCAGACGCATGTTCATCTATATCGGATATTAGCCCCGTTACGTATCCGATCACATTACCTATTATTAAAAACATTTCCGTAACTGCTCATGGTATCAATCTTATCGATAAGTTTCCATCAAAGTTCTGCAGCTCTTACATACCCTTCCACTACGGAGGCAATGCAATTAAAACCCCCGATGATCCGGGTGCGATGATGATTACCTTTGCTTTGAAGCCACGGGAGGAATACCAACCCAGTGGTCATATTAACGTATCCAGAGCAAGAGAATTTTATATTAGTTGGGACACGGATTACGTGGGGTCTATCACTACGGCTGATCTTGTGGTATCGGCATCTGCTATT…	MQPTHHAEISFQDRDTALPDACSSISDISPVTYPITLPIIKNISVTAHGINLIDKFPSKFCSSYIPFHYGGNAIKTPDDPGAMMITFALKPREEYQPSGHINVSRAREFYISWDTDYVGSITTADLVVSASAIN	404	134	1 or 2	Exact Match to Reference
FJ174382	Nig01	ATGCAGCCTACTCACCACGCAGAGATAAGCTTTCAGGATAGAGATACAGCTCTTCCAGACGCATGTTCATCTATATCGGATATTAGCCCCGTTACGTATCCGATCACATTACCTATTATTAAAAACATTTCCGTAACTGCTCATGGTATCAATCTTATCGATAAGTTTCCATCAAAGTTCTGCAGCTCTTACATACCCTTCCACTACGGAGGCAATGCAATTAAAACCCCCGATGATCCGGGTGCGATGATGATTACCTTTGCTTTGAAGCCACGGGAGGAATACCAACCCAGTGGTCATATTAACGTATCCAGAGCAAGAGAATTTTATATTAGTTGGGACACGGATTACGTGGGGTCTATCACTACGGCTGATCTTGTGGTATCGGCATCTGCTATT…	MQPTHHAEISFQDRDTALPDACSSISDISPVTYPITLPIIKNISVTAHGINLIDKFPSKFCSSYIPFHYGGNAIKTPDDPGAMMITFALKPREEYQPSGHINVSRAREFYISWDTDYVGSITTADLVVSASAIN	404	134	1 or 2	Exact Match to Reference
FJ174383	Ug64	ATGCAGCCTACCCACCACGCAGAGGTAAGCTTTCAGGATAGAGATACAGCTCTTCCAGATGCATGTTCATCCATATCAGATATTTCTCCCATTACTTATCCGATCACGTTACCTATTATTAAAAACATTTCCGTCACTGCTCATGGTATCAATCTTATCGATAAATTTCCATCAAAGTTCTGCAGCTCTTACATACCCTTTCACTACGGAGGCAATTCGATTAAAACCCCCGACGATCCGGGGGGGATGATGATTACCTTTGCTTTGAAACCACGGGAGGAATACCAACCTAGTGGTCATATTAACGTATCCAGAGCAAGAGAGTTTTATATTAGCTGGGACACAGATTATGTGGGGTCTATCACCACGGCCGATCTTGTGGTATCGGCATCCGCTATT…	MQPTHHAEVSFQDRDTALPDACSSISDISPITYPITLPIIKNISVTAHGINLIDKFPSKFCSSYIPFHYGGNSIKTPDDPGGMMITFALKPREEYQPSGHINVSRAREFYISWDTDYVGSITTADLVVSASAIN	404	134	9	Exact Match to Reference
FJ154428	Ug03H.1	ATGCAGCCTACCCACCACGCAGAGGTAAGCTTTCAGGATAGAGATACAGCTCTTCCAGATGCATGTTCATCCATATCTGATATTACCCCCATTACTTATCCGATCACATTACCTATTATTAAAAACATTTCCGTTACTGCTCACGGTATCAATCTTATCGATAAATTTCCATCAAAGTTCTGCAGCTCTTACATACCCTTCCACTACGGAGGCAATTCGATTAAAACCCCCGACGATCCGGGCGCGATGATGATTACCTTTGCTTTGAAACCACGGGAGGAATACCAACCCAGCGGTCATATTAACGTATCCAGAGCAAGAGAATTTTATATTAGCTGGGACACAGATTATGTGGGGTCTATCACCACGGCTGATCTTGTGGTATCGGCATCCGCTATT…	MQPTHHAEVSFQDRDTALPDACSSISDITPITYPITLPIIKNISVTAHGINLIDKFPSKFCSSYIPFHYGGNSIKTPDDPGAMMITFALKPREEYQPSGHINVSRAREFYISWDTDYVGSITTADLVVSASAIN	404	134	9	Exact Match to Reference
FJ154429	Ug03H.2	ATGCAGCCTACCCACCACGCAGAGGTAAGCTTTCAGGATAGAGATACAGCTCTTCCAGATGCATGTTCATCCATATCTGATATTACCCCCATTACTTATCCGATCACATTACCTATTATTAAAAACATTTCCGTTACTGCTCACGGTATCAATCTTATCGATAAATTTCCATCAAAGTTCTGCAGCTCTTACATACCCTTCCACTACGGAGGCAATTCGATTAAAACCCCCGACGATCCGGGCGCGATGATGATTACCTTTGCTTTGAAACCACGGGAGGAATACCAACCCAGCGGTCATATTAACGTATCCAGAGCAAGAGAATTTTATATTAGCTGGGACACAGATTATGTGGGGTCTATCACCACGGCTGATCTTGTGGTATCGGCATCCGCTATT…	MQPTHHAEVSFQDRDTALPDACSSISDITPITYPITLPIIKNISVTAHGINLIDKFPSKFCSSYIPFHYGGNSIKTPDDPGAMMITFALKPREEYQPSGHINVSRAREFYISWDTDYVGSITTADLVVSASAIN	404	134	9	Exact Match to Reference
FJ154430	Ug03H.3	ATGCAGCCTACCCACCACGCAGAGGTAAGCTTTCAGGATAGAGATACAGCTCTTCCAGATGCATGTTCATCCATATCTGATATTACCCCCATTACTTATCCGATCACATTACCTATTATTAAAAACATTTCCGTTACTGCTCACGGTATCAATCTTATCGATAAATTTCCATCAAAGTTCTGCAGCTCTTACATACCCTTCCACTACGGAGGCAATTCGATTAAAACCCCCGACGATCCGGGCGCGATGATGATTACCTTTGCTTTGAAACCACGGGAGGAATACCAACCCAGCGGTCATATTAACGTATCCAGAGCAAGAGAATTTTATATTAGCTGGGACACAGATTATGTGGGGTCTATCACCACGGCTGATCTTGTGGTATCGGCATCCGCTATT…	MQPTHHAEVSFQDRDTALPDACSSISDITPITYPITLPIIKNISVTAHGINLIDKFPSKFCSSYIPFHYGGNSIKTPDDPGAMMITFALKPREEYQPSGHINVSRAREFYISWDTDYVGSITTADLVVSASAIN	404	134	9	Exact Match to Reference
FJ154431	Ug03P.1	ATGCAGCCTACCCACCACGCAGAGGTAAGCTTTCAGGATAGAGATACAGCTCTTCCAGATGCATGTTCATCCATATCTGATATTACCCCCATTACTTATCCGATCACATTACCTATTATTAAAAACATTTCCGTTACTGCTCACGGTATCAATCTTATCGATAAATTTCCATCAAAGTTCTGCAGCTCTTACATACCCTTCCACTACGGAGGCAATTCGATTAAAACCCCCGACGATCCGGGCGCGATGATGATTACCTTTGCTTTGAAACCACGGGAGGAATACCAACCCAGCGGTCATATTAACGTATCCAGAGCAAGAGAATTTTATATTAGCTGGGACACAGATTATGTGGGGTCTATCACCACGGCTGATCTTGTGGTATCGGCATCCGCTATT…	MQPTHHAEVSFQDRDTALPDACSSISDITPITYPITLPIIKNISVTAHGINLIDKFPSKFCSSYIPFHYGGNSIKTPDDPGAMMITFALKPREEYQPSGHINVSRAREFYISWDTDYVGSITTADLVVSASAIN	404	134	9	Exact Match to Reference
FJ154432	Ug03P.2	ATGCAGCCTACCCACCACGCAGAGGTAAGCTTTCAGGATAGAGATACAGCTCTTCCAGATGCATGTTCATCCATATCTGATATTACCCCCATTACTTATCCGATCACATTACCTATTATTAAAAACATTTCCGTTACTGCTCACGGTATCAATCTTATCGATAAATTTCCATCAAAGTTCTGCAGCTCTTACATACCCTTCCACTACGGAGGCAATTCGATTAAAACCCCCGACGATCCGGGCGCGATGATGATTACCTTTGCTTTGAAACCACGGGAGGAATACCAACCCAGCGGTCATATTAACGTATCCAGAGCAAGAGAATTTTATATTAGCTGGGACACAGATTATGTGGGGTCTATCACCACGGCTGATCTTGTGGTATCGGCATCCGCTATT…	MQPTHHAEVSFQDRDTALPDACSSISDITPITYPITLPIIKNISVTAHGINLIDKFPSKFCSSYIPFHYGGNSIKTPDDPGAMMITFALKPREEYQPSGHINVSRAREFYISWDTDYVGSITTADLVVSASAIN	404	134	9	Exact Match to Reference
FJ154433	Ug03P.6	ATGCAGCCTACCCACCACGCAGAGGTAAGCTTTCAGGATAGAGATACAGCTCTTCCAGATGCATGTTCATCCATATCTGATATTACCCCCATTACTTATCCGATCACATTACCTATTATTAAAAACATTTCCGTTACTGCTCACGGTATCAATCTTATCGATAAATTTCCATCAAAGTTCTGCAGCTCTTACATACCCTTCCACTACGGAGGCAATTCGATTAAAACCCCCGACGATCCGGGCGCGATGATGATTACCTTTGCTTTGAAACCACGGGAGGAATACCAACCCAGCGGTCATATTAACGTATCCAGAGCAAGAGAATTTTATATTAGCTGGGACACAGATTATGTGGGGTCTATCACCACGGCTGATCTTGTGGTATCGGCATCCGCTATT…	MQPTHHAEVSFQDRDTALPDACSSISDITPITYPITLPIIKNISVTAHGINLIDKFPSKFCSSYIPFHYGGNSIKTPDDPGAMMITFALKPREEYQPSGHINVSRAREFYISWDTDYVGSITTADLVVSASAIN	404	134	9	Exact Match to Reference
FJ154434	Ken06.B1	ATGCAGCCTACCCACCACGCAGAGGTAAGCTTTCAGGATAGAGATACAGCTCTTCCAGATGCATGTTCATCCATATCTGATATTACCCCCATTACTTATCCGATCACATTACCTATTATTAAAAACATTTCCGTTACTGCTCACGGTATCAATCTTATCGATAAATTTCCATCAAAGTTCTGCAGCTCTTACATACCCTTCCACTACGGAGGCAATTCGATTAAAACCCCCGACGATCCGGGCGCGATGATGATTACCTTTGCTTTGAAACCACGGGAGGAATACCAACCCAGCGGTCATATTAACGTATCCAGAGCAAGAGAATTTTATATTAGCTGGGACACAGATTATGTGGGGTCTATCACCACGGCTGATCTTGTGGTATCGGCATCCGCTATT…	MQPTHHAEVSFQDRDTALPDACSSISDITPITYPITLPIIKNISVTAHGINLIDKFPSKFCSSYIPFHYGGNSIKTPDDPGAMMITFALKPREEYQPSGHINVSRAREFYISWDTDYVGSITTADLVVSASAIN	404	134	9	Exact Match to Reference
FJ154435	Ken06.B2	ATGCAGCCTACCCACCACGCAGAGGTAAGCTTTCAGGATAGAGATACAGCTCTTCCAGATGCATGTTCATCCATATCTGATATTACCCCCATTACTTATCCGATCACATTACCTATTATTAAAAACATTTCCGTTACTGCTCACGGTATCAATCTTATCGATAAATTTCCATCAAAGTTCTGCAGCTCTTACATACCCTTCCACTACGGAGGCAATTCGATTAAAACCCCCGACGATCCGGGCGCGATGATGATTACCTTTGCTTTGAAACCACGGGAGGAATACCAACCCAGCGGTCATATTAACGTATCCAGAGCAAGAGAATTTTATATTAGCTGGGACACAGATTATGTGGGGTCTATCACCACGGCTGATCTTGTGGTATCGGCATCCGCTATT…	MQPTHHAEVSFQDRDTALPDACSSISDITPITYPITLPIIKNISVTAHGINLIDKFPSKFCSSYIPFHYGGNSIKTPDDPGAMMITFALKPREEYQPSGHINVSRAREFYISWDTDYVGSITTADLVVSASAIN	404	134	9	Exact Match to Reference
FJ154436	Ken06.B3	ATGCAGCCTACCCACCACGCAGAGGTAAGCTTTCAGGATAGAGATACAGCTCTTCCAGATGCATGTTCATCCATATCTGATATTACCCCCATTACTTATCCGATCACATTACCTATTATTAAAAACATTTCCGTTACTGCTCACGGTATCAATCTTATCGATAAATTTCCATCAAAGTTCTGCAGCTCTTACATACCCTTCCACTACGGAGGCAATTCGATTAAAACCCCCGACGATCCGGGCGCGATGATGATTACCTTTGCTTTGAAACCACGGGAGGAATACCAACCCAGCGGTCATATTAACGTATCCAGAGCAAGAGAATTTTATATTAGCTGGGACACAGATTATGTGGGGTCTATCACCACGGCTGATCTTGTGGTATCGGCATCCGCTATT…	MQPTHHAEVSFQDRDTALPDACSSISDITPITYPITLPIIKNISVTAHGINLIDKFPSKFCSSYIPFHYGGNSIKTPDDPGAMMITFALKPREEYQPSGHINVSRAREFYISWDTDYVGSITTADLVVSASAIN	404	134	9	Exact Match to Reference
FJ154437	Ken06.B4	ATGCAGCCTACCCACCACGCAGAGGTAAGCTTTCAGGATAGAGATACAGCTCTTCCAGATGCATGTTCATCCATATCTGATATTACCCCCATTACTTATCCGATCACATTACCTATTATTAAAAACATTTCCGTTACTGCTCACGGTATCAATCTTATCGATAAATTTCCATCAAAGTTCTGCAGCTCTTACATACCCTTCCACTACGGAGGCAATTCGATTAAAACCCCCGACGATCCGGGCGCGATGATGATTACCTTTGCTTTGAAACCACGGGAGGAATACCAACCCAGCGGTCATATTAACGTATCCAGAGCAAGAGAATTTTATATTAGCTGGGACACAGATTATGTGGGGTCTATCACCACGGCTGATCTTGTGGTATCGGCATCCGCTATT…	MQPTHHAEVSFQDRDTALPDACSSISDITPITYPITLPIIKNISVTAHGINLIDKFPSKFCSSYIPFHYGGNSIKTPDDPGAMMITFALKPREEYQPSGHINVSRAREFYISWDTDYVGSITTADLVVSASAIN	404	134	9	Exact Match to Reference
FJ154438	Ken06.B5	ATGCAGCCTACCCACCACGCAGAGGTAAGCTTTCAGGATAGAGATACAGCTCTTCCAGATGCATGTTCATCCATATCTGATATTACCCCCATTACTTATCCGATCACATTACCTATTATTAAAAACATTTCCGTTACTGCTCACGGTATCAATCTTATCGATAAATTTCCATCAAAGTTCTGCAGCTCTTACATACCCTTCCACTACGGAGGCAATTCGATTAAAACCCCCGACGATCCGGGCGCGATGATGATTACCTTTGCTTTGAAACCACGGGAGGAATACCAACCCAGCGGTCATATTAACGTATCCAGAGCAAGAGAATTTTATATTAGCTGGGACACAGATTATGTGGGGTCTATCACCACGGCTGATCTTGTGGTATCGGCATCCGCTATT…	MQPTHHAEVSFQDRDTALPDACSSISDITPITYPITLPIIKNISVTAHGINLIDKFPSKFCSSYIPFHYGGNSIKTPDDPGAMMITFALKPREEYQPSGHINVSRAREFYISWDTDYVGSITTADLVVSASAIN	404	134	9	Exact Match to Reference
FJ154439	Ken06. Bus	ATGCAGCCTACCCACCACGCAGAGGTAAGCTTTCAGGATAGAGATACAGCTCTTCCAGATGCATGTTCATCCATATCTGATATTACCCCCATTACTTATCCGATCACATTACCTATTATTAAAAACATTTCCGTTACTGCTCACGGTATCAATCTTATCGATAAATTTCCATCAAAGTTCTGCAGCTCTTACATACCCTTCCACTACGGAGGCAATTCGATTAAAACCCCCGACGATCCGGGCGCGATGATGATTACCTTTGCTTTGAAACCACGGGAGGAATACCAACCCAGCGGTCATATTAACGTATCCAGAGCAAGAGAATTTTATATTAGCTGGGACACAGATTATGTGGGGTCTATCACCACGGCTGATCTTGTGGTATCGGCATCCGCTATT…	MQPTHHAEVSFQDRDTALPDACSSISDITPITYPITLPIIKNISVTAHGINLIDKFPSKFCSSYIPFHYGGNSIKTPDDPGAMMITFALKPREEYQPSGHINVSRAREFYISWDTDYVGSITTADLVVSASAIN	404	134	9	Exact Match to Reference
FJ154440	Ken06.Kis	ATGCAGCCTACCCACCACGCAGAGGTAAGCTTTCAGGATAGAGATACAGCTCTTCCAGATGCATGTTCATCCATATCTGATATTACCCCCATTACTTATCCGATCACATTACCTATTATTAAAAACATTTCCGTTACTGCTCACGGTATCAATCTTATCGATAAATTTCCATCAAAGTTCTGCAGCTCTTACATACCCTTCCACTACGGAGGCAATTCGATTAAAACCCCCGACGATCCGGGCGCGATGATGATTACCTTTGCTTTGAAACCACGGGAGGAATACCAACCCAGCGGTCATATTAACGTATCCAGAGCAAGAGAATTTTATATTAGCTGGGACACAGATTATGTGGGGTCTATCACCACGGCTGATCTTGTGGTATCGGCATCCGCTATT…	MQPTHHAEVSFQDRDTALPDACSSISDITPITYPITLPIIKNISVTAHGINLIDKFPSKFCSSYIPFHYGGNSIKTPDDPGAMMITFALKPREEYQPSGHINVSRAREFYISWDTDYVGSITTADLVVSASAIN	404	134	9	Exact Match to Reference
FJ154441	Ken07.Eld1	ATGCAGCCTACCCACCACGCAGAGGTAAGCTTTCAGGATAGAGATACAGCTCTTCCAGATGCATGTTCATCCATATCTGATATTACCCCCATTACTTATCCGATCACATTACCTATTATTAAAAACATTTCCGTTACTGCTCACGGTATCAATCTTATCGATAAATTTCCATCAAAGTTCTGCAGCTCTTACATACCCTTCCACTACGGAGGCAATTCGATTAAAACCCCCGACGATCCGGGCGCGATGATGATTACCTTTGCTTTGAAACCACGGGAGGAATACCAACCCAGCGGTCATATTAACGTATCCAGAGCAAGAGAATTTTATATTAGCTGGGACACAGATTATGTGGGGTCTATCACCACGGCTGATCTTGTGGTATCGGCATCCGCTATT…	MQPTHHAEVSFQDRDTALPDACSSISDITPITYPITLPIIKNISVTAHGINLIDKFPSKFCSSYIPFHYGGNSIKTPDDPGAMMITFALKPREEYQPSGHINVSRAREFYISWDTDYVGSITTADLVVSASAIN	404	134	9	Exact Match to Reference
FJ154442	Ken07.Eld2	ATGCAGCCTACCCACCACGCAGAGGTAAGCTTTCAGGATAGAGATACAGCTCTTCCAGATGCATGTTCATCCATATCTGATATTACCCCCATTACTTATCCGATCACATTACCTATTATTAAAAACATTTCCGTTACTGCTCACGGTATCAATCTTATCGATAAATTTCCATCAAAGTTCTGCAGCTCTTACATACCCTTCCACTACGGAGGCAATTCGATTAAAACCCCCGACGATCCGGGCGCGATGATGATTACCTTTGCTTTGAAACCACGGGAGGAATACCAACCCAGCGGTCATATTAACGTATCCAGAGCAAGAGAATTTTATATTAGCTGGGACACAGATTATGTGGGGTCTATCACCACGGCTGATCTTGTGGTATCGGCATCCGCTATT…	MQPTHHAEVSFQDRDTALPDACSSISDITPITYPITLPIIKNISVTAHGINLIDKFPSKFCSSYIPFHYGGNSIKTPDDPGAMMITFALKPREEYQPSGHINVSRAREFYISWDTDYVGSITTADLVVSASAIN	404	134	9	Exact Match to Reference
FJ154443	Ken07.Kia	ATGCAGCCTACCCACCACGCAGAGGTAAGCTTTCAGGATAGAGATACAGCTCTTCCAGATGCATGTTCATCCATATCTGATATTACCCCCATTACTTATCCGATCACATTACCTATTATTAAAAACATTTCCGTTACTGCTCACGGTATCAATCTTATCGATAAATTTCCATCAAAGTTCTGCAGCTCTTACATACCCTTCCACTACGGAGGCAATTCGATTAAAACCCCCGACGATCCGGGCGCGATGATGATTACCTTTGCTTTGAAACCACGGGAGGAATACCAACCCAGCGGTCATATTAACGTATCCAGAGCAAGAGAATTTTATATTAGCTGGGACACAGATTATGTGGGGTCTATCACCACGGCTGATCTTGTGGTATCGGCATCCGCTATT…	MQPTHHAEVSFQDRDTALPDACSSISDITPITYPITLPIIKNISVTAHGINLIDKFPSKFCSSYIPFHYGGNSIKTPDDPGAMMITFALKPREEYQPSGHINVSRAREFYISWDTDYVGSITTADLVVSASAIN	404	134	9	Exact Match to Reference
FJ154444	Ken07.Nak	ATGCAGCCTACCCACCACGCAGAGGTAAGCTTTCAGGATAGAGATACAGCTCTTCCAGATGCATGTTCATCCATATCTGATATTACCCCCATTACTTATCCGATCACATTACCTATTATTAAAAACATTTCCGTTACTGCTCACGGTATCAATCTTATCGATAAATTTCCATCAAAGTTCTGCAGCTCTTACATACCCTTCCACTACGGAGGCAATTCGATTAAAACCCCCGACGATCCGGGCGCGATGATGATTACCTTTGCTTTGAAACCACGGGAGGAATACCAACCCAGCGGTCATATTAACGTATCCAGAGCAAGAGAATTTTATATTAGCTGGGACACAGATTATGTGGGGTCTATCACCACGGCTGATCTTGTGGTATCGGCATCCGCTATT…	MQPTHHAEVSFQDRDTALPDACSSISDITPITYPITLPIIKNISVTAHGINLIDKFPSKFCSSYIPFHYGGNSIKTPDDPGAMMITFALKPREEYQPSGHINVSRAREFYISWDTDYVGSITTADLVVSASAIN	404	134	9	Exact Match to Reference
FJ154445	Ali61	ATGCAGCCTACTCACCACGCAGAGATAAGCTTTCAGGATAGAGATACAGCTCTTCCAGACGCATGTTCATCTATATCGGATATTAGCCCCGTTACGTATCCGATCACATTACCTATTATTAAAAACATTTCCGTAACTGCTCATGGTATCAATCTTATCGATAAGTTTCCATCAAAGTTCTGCAGCTCTTACATACCCTTCCACTACGGAGGCAATGCAATTAAAACCCCCGATGATCCGGGTGCGATGATGATTACCTTTGCTTTGAAGCCACGGGAGGAATACCAACCCAGTGGTCATATTAACGTATCCAGAGCAAGAGAATTTTATATTAGTTGGGACACGGATTACGTGGGGTCTATCACTACGGCTGATCTTGTGGTATCGGCATCTGCTATT…	MQPTHHAEISFQDRDTALPDACSSISDISPVTYPITLPIIKNISVTAHGINLIDKFPSKFCSSYIPFHYGGNAIKTPDDPGAMMITFALKPREEYQPSGHINVSRAREFYISWDTDYVGSITTADLVVSASAIN	404	134	1 or 2	Exact Match to Reference
FJ175199	Moz 1/03	CAGCCCACTCACCACGCAGAGATAAGCTTTCAGGATAGAGATACAGCTCTTCCAGACGCATGTTCATCTATATCTGATATTAGCCCCGTTACGTATCCGATCACATTACCTATTATTAAAAACATTTCCGTAACTGCTCATGGTATCAATCTTATCGATAAATTTCCATCAAAGTTCTGCAGCTCTTACATACCCTTCCACTACGGAGGCAATGCGATTAAAACCCCCGATGATCCGGGTGCGATGATGATTACCTTTGCTTTGAAGCCACGGGAGGAATACCAACCCAGTGGTCATATTAACGTATCCAGAGCAAGAGAATTTTATATTAGTTGGGACACGGATTACGTGGGGTCTATCACCACGGCTGATCTTGTGGTATCGGCATCTGCTATTAAC	QPTHHAEISFQDRDTALPDACSSISDISPVTYPITLPIIKNISVTAHGINLIDKFPSKFCSSYIPFHYGGNAIKTPDDPGAMMITFALKPREEYQPSGHINVSRAREFYISWDTDYVGSITTADLVVSASAIN	399	133	1 or 2	Exact Match to Reference
FJ175200	Moz 1/05	CAGCCCACTCACCACGCAGAGATAAGCTTTCAGGATAGAGATACAGCTCTTCCAGACGCATGTTCATCTATATCTGATATTAGCCCCGTTACGTATCCGATCACATTACCTATTATTAAAAACATTTCCGTAACTGCTCATGGTATCAATCTTATCGATAAATTTCCATCAAAGTTCTGCAGCTCTTACATACCCTTCCACTACGGAGGCAATGCGATTAAAACCCCCGATGATCCGGGTGCGATGATGATTACCTTTGCTTTGAAGCCACGGGAGGAATACCAACCCAGTGGTCATATTAACGTATCCAGAGCAAGAGAATTTTATATTAGTTGGGACACGGATTACGTGGGGTCTATCACTACGGCTGATCTTGTGGTATCGGCATCTGCTATTAAC	QPTHHAEISFQDRDTALPDACSSISDISPVTYPITLPIIKNISVTAHGINLIDKFPSKFCSSYIPFHYGGNAIKTPDDPGAMMITFALKPREEYQPSGHINVSRAREFYISWDTDYVGSITTADLVVSASAIN	399	133	1 or 2	Exact Match to Reference
FJ897727	N-W/Iran.1	TGTTAACGCCATTATGCAGCCCACTCACCACGCAGAGATAAGCTTTCAGGATAGAGATACAGCTCTTCCAGACGCATGTTCATCTATATCTGATATTAGCCCCGTTACGTATCCGATCACATTACCTATTATTAAAAACATTTCCGTAACTGCTCATGGTATCAATCTTATCGATAAATTTCCATCAAAGTTCTGCAGCTCTTACATACCCTTCCACTACGGAGGCAATGCGATTAAAACCCCCGATGATCCGGGTGCGATGATGATTACCTTTGCTTTGAAGCCACGGGAGGAATACCAACCCAGTGGTCATATTAACGTATCCAGAGCAAGAGAATTTTATATTAGTTGGGACACGGATTACGTGGGGTCTATCACTACGGCTGATCTTGTGGTATC…	VNAIMQPTHHAEISFQDRDTALPDACSSISDISPVTYPITLPIIKNISVTAHGINLIDKFPSKFCSSYIPFHYGGNAIKTPDDPGAMMITFALKPREEYQPSGHINVSRAREFYISWDTDYVGSITTADLVVSA	405	134	1 or 2	Exact Match to Reference
FJ455835	GR44A2	CAGCCTACTCACCACGCAGAGATAAGCTTTCAGGATAGAGATACAGCTCTTCCAGACGCATGTTCATCTATATCTGATATTAGCCCCGTTACGTATCCGATCACATTACCTATTATTAAAAACATTTCCGTAACTGCTCATGGTATCAATCTTATCGATAAATTTCCATCAAAGTTCTGCAGCTCTTACATACCCTTCCACTACGGAGGCAGTGCGATTAAAACCCCTGACGATCCTGGTGCGATGATGATTACCTTTGCTTTGAAGCCACGGGAGGAATACCAACCCAGTGGTCATATTAATGTATCTAGAGCAAGAGAATTTTATATTAGTTGGGATACGGATTACGTGGGGTCTATCACCACGGCTGATCTTGTGGTATCGGCATCTGCTATTAAC…	QPTHHAEISFQDRDTALPDACSSISDISPVTYPITLPIIKNISVTAHGINLIDKFPSKFCSSYIPFHYGGSAIKTPDDPGAMMITFALKPREEYQPSGHINVSRAREFYISWDTDYVGSITTADLVVSASAIN	401	133	1 or 2	Exact Match to Reference
FJ455836	GR21-11	CAGCCTACTCACCACGCAGAGATAAGCTTTCAGGATAGAGATACAGCTCTTCCAGACGCATGTTCATCTATATCTGATATTAGCCCCGTTACGTATCCGATCACGTTACCTATTATTAAAAACATTTCCGTAACTGCTCATGGTATCAATCTTATCGATAAATTTCCATCAAAGTTCTGCAGCTCTTACATACCCTTCCACTACGGAGGCAATGCGATTAAAACCCCCGACGATCCGGGTGCGATGATGATTACCTTTGCTTTGAAGCCACGGGAGGAATACCAACCCAGTGGTCATATTAACGTATCTAGAGCAAGAGAATTTTATATTAGTTGGGATACGGATTACGTGGGGTCTATCACTACGGCTGATCTTGTGGTATCGGCATCTGCTATTAAC…	QPTHHAEISFQDRDTALPDACSSISDISPVTYPITLPIIKNISVTAHGINLIDKFPSKFCSSYIPFHYGGNAIKTPDDPGAMMITFALKPREEYQPSGHINVSRAREFYISWDTDYVGSITTADLVVSASAIN	401	133	1 or 2	Exact Match to Reference
FJ455837	GR21-23	CAGCCTACTCACCACGCAGAGATAAGCTTTCAGGATAGAGATACAGCTCTTCCAGACGCATGTTCATCTATATCTGATATTAGCCCCGTTACGTATCCGATCACGTTACCTATTATTAAAAACATTTCCGTAACTGCTCATGGTATCAATCTTATCGATAAATTTCCATCAAAGTTCTGCAGCTCTTACATACCCTTCCACTACGGAGGCAATGCGATTAAAACCCCCGACGATCCGGGTGCGATGATGATTACCTTTGCTTTGAAGCCACGGGAGGAATACCAACCCAGTGGTCATATTAACGTATCTAGAGCAAGAGAATTTTATATTAGTTGGGATACGGATTACGTGGGGTCTATCACTACGGCTGATCTTGTGGTATCGGCATCTGCTATTAAC…	QPTHHAEISFQDRDTALPDACSSISDISPVTYPITLPIIKNISVTAHGINLIDKFPSKFCSSYIPFHYGGNAIKTPDDPGAMMITFALKPREEYQPSGHINVSRAREFYISWDTDYVGSITTADLVVSASAIN	401	133	1 or 2	Exact Match to Reference
FJ455838	GR22-6	CAGCCTACTCACCACGCAGAGATAAGCTTTCAGGATAGAGATACAGCTCTTCCAGACGCATGTTCATCTATATCTGATATTAGCCCCGTTACGTATCCGATCACGTTACCTATTATTAAAAACATTTCCGTAACTGCTCATGGTATCAATCTTATCGATAAATTTCCATCAAAGTTCTGCAGCTCTTACATACCCTTCCACTACGGAGGCAATGCGATTAAAACCCCCGACGATCCGGGTGCGATGATGATTACCTTTGCTTTGAAGCCACGGGAGGAATACCAACCCAGTGGTCATATTAACGTATCTAGAGCAAGAGAATTTTATATTAGTTGGGATACGGATTACGTGGGGTCTATCACTACGGCTGATCTTGTGGTATCGGCATCTGCTATTAAC…	QPTHHAEISFQDRDTALPDACSSISDISPVTYPITLPIIKNISVTAHGINLIDKFPSKFCSSYIPFHYGGNAIKTPDDPGAMMITFALKPREEYQPSGHINVSRAREFYISWDTDYVGSITTADLVVSASAIN	401	133	1 or 2	Exact Match to Reference
FJ455839	SPEC57	CAGCCTACTCACCACGCAGAGATAAGCTTTCAGGATAGAGATACAGCTCTTCCAGACGCATGTTCATCTATATCTGATATTAGCCCCGTTACGTATCCGATCACGTTACCTATTATTAAAAACATTTCCGTAACTGCTCATGGTATCAATCTTATCGATAAATTTCCATCAAAGTTCTGCAGCTCTTACATACCCTTCCACTACGGAGGCAATGCGATTAAAACCCCCGACGATCCGGGTGCGATGATGATTACCTTTGCTTTGAAGCCACGGGAGGAATACCAACCCAGTGGTCATATTAACGTATCCAGAGCAAGAGAATTTTATATTAGTTGGGATACGGATTACGTGGGGTCTATCACCACGGCTGATCTTGTGGTATCGGCATCTGCTATTAAC…	QPTHHAEISFQDRDTALPDACSSISDISPVTYPITLPIIKNISVTAHGINLIDKFPSKFCSSYIPFHYGGNAIKTPDDPGAMMITFALKPREEYQPSGHINVSRAREFYISWDTDYVGSITTADLVVSASAIN	401	133	1 or 2	Exact Match to Reference
FJ455840	SPEC140	CAGCCTACTCACCACGCAGAGATAAGCTTTCAGGATAGAGATACAGCTCTTCCAGACGCATGTTCATCTATATCTGATATTAGCCCCGTTACGTATCCGATCACGTTACCTATTATTAAAAACATTTCCGTAACTGCTCATGGTATCAATCTTATCGATAAATTTCCATCAAAGTTCTGCAGCTCTTACATACCCTTCCACTACGGAGGCAATGCGATTAAAACCCCCGACGATCCGGGTGCGATGATGATTACCTTTGCTTTGAAGCCACGGGAGGAATACCAACCCAGTGGTCATATTAACGTATCCAGAGCAAGAGAATTTTATATTAGTTGGGATACGGATTACGTGGGGTCTATCACCACGGCTGATCTTGTGGTATCGGCATCTGCTATTAAC…	QPTHHAEISFQDRDTALPDACSSISDISPVTYPITLPIIKNISVTAHGINLIDKFPSKFCSSYIPFHYGGNAIKTPDDPGAMMITFALKPREEYQPSGHINVSRAREFYISWDTDYVGSITTADLVVSASAIN	401	133	1 or 2	Exact Match to Reference
FJ528594	MAU/2007/1	CAGCCCACTCACCACGCAGAGATAAGCTTTCAGGATAGAGATACAGCTCTTCCAGACGCATGTTCATCTATATCTGATATTAGCCCCGTTACGTATCCGATCACATTACCTATTATTAAAAACATTTCCGTAACTGCTCATGGTATCAATCTTATCGATAAATTTCCATCAAAGTTCTGCAGCTCTTACATACCCTTCCACTACGGAGGCAATGCGATTAAAACCCCCGATGATCCGGGTGCGATGATGATTACCTTTGCTTTGAAGCCACGGGAGGAATACCAACCCAGTGGTCATATTAACGTATCCAGAGCAAGAGAATTTTATATTAGTTGGGACACGGATTACGTGGGGTCTATCACTACGGCTGATCTTGTGGTATCGGCATCTGCTATTAAC	QPTHHAEISFQDRDTALPDACSSISDISPVTYPITLPIIKNISVTAHGINLIDKFPSKFCSSYIPFHYGGNAIKTPDDPGAMMITFALKPREEYQPSGHINVSRAREFYISWDTDYVGSITTADLVVSASAIN	399	133	1 or 2	Exact Match to Reference
FJ528595	MAU/2008/1	CAGCCCACTCACCACGCAGAGATAAGCTTTCAGGATAGAGATACAGCTCTTCCAGACGCATGTTCATCTATATCTGATATTAGCCCCGTTACGTATCCGATCACATTACCTATTATTAAAAACATTTCCGTAACTGCTCATGGTATCAATCTTATCGATAAATTTCCATCAAAGTTCTGCAGCTCTTACATACCCTTCCACTACGGAGGCAATGCGATTAAAACCCCCGATGATCCGGGTGCGATGATGATTACCTTTGCTTTGAAGCCACGGGAGGAATACCAACCCAGTGGTCATATTAACGTATCCAGAGCAAGAGAATTTTATATTAGTTGGGACACGGATTACGTGGGGTCTATCACTACGGCTGATCTTGTGGTATCGGCATCTGCTATTAAC	QPTHHAEISFQDRDTALPDACSSISDISPVTYPITLPIIKNISVTAHGINLIDKFPSKFCSSYIPFHYGGNAIKTPDDPGAMMITFALKPREEYQPSGHINVSRAREFYISWDTDYVGSITTADLVVSASAIN	399	133	1 or 2	Exact Match to Reference
GQ477138	UG07.Wak1	ATGCAGCCTACCCACCACGCAGAGGTAAGCTTTCAGGATAGAGATACAGCTCTTCCAGATGCATGTTCATCCATATCTGATATTACCCCCATTACTTATCCGATCACATTACCTATTATTAAAAACATTTCCGTTACTGCTCACGGTATCAATCTTATCGATAAATTTCCATCAAAGTTCTGCAGCTCTTACATACCCTTCCACTACGGAGGCAATTCGATTAAAACCCCCGACGATCCGGGCGCGATGATGATTACCTTTGCTTTGAAACCACGGGAGGAATACCAACCCAGCGGTCATATTAACGTATCCAGAGCAAGAGAATTTTATATTAGCTGGGACACAGATTATGTGGGGTCTATCACCACGGCTGATCTTGTGGTATCGGCATCCGCTATT…	MQPTHHAEVSFQDRDTALPDACSSISDITPITYPITLPIIKNISVTAHGINLIDKFPSKFCSSYIPFHYGGNSIKTPDDPGAMMITFALKPREEYQPSGHINVSRAREFYISWDTDYVGSITTADLVVSASAIN	404	134	9	Exact Match to Reference
GQ477139	UG07.Wak2	ATGCAGCCTACCCACCACGCAGAGGTAAGCTTTCAGGATAGAGATACAGCTCTTCCAGATGCATGTTCATCCATATCTGATATTACCCCCATTACTTATCCGATCACATTACCTATTATTAAAAACATTTCCGTTACTGCTCACGGTATCAATCTTATCGATAAATTTCCATCAAAGTTCTGCAGCTCTTACATACCCTTCCACTACGGAGGCAATTCGATTAAAACCCCCGACGATCCGGGCGCGATGATGATTACCTTTGCTTTGAAACCACGGGAGGAATACCAACCCAGCGGTCATATTAACGTATCCAGAGCAAGAGAATTTTATATTAGCTGGGACACAGATTATGTGGGGTCTATCACCACGGCTGATCTTGTGGTATCGGCATCCGCTATT…	MQPTHHAEVSFQDRDTALPDACSSISDITPITYPITLPIIKNISVTAHGINLIDKFPSKFCSSYIPFHYGGNSIKTPDDPGAMMITFALKPREEYQPSGHINVSRAREFYISWDTDYVGSITTADLVVSASAIN	404	134	9	Exact Match to Reference
GQ477140	UG07.Wak3	ATGCAGCCTACCCACCACGCAGAGGTAAGCTTTCAGGATAGAGATACAGCTCTTCCAGATGCATGTTCATCCATATCTGATATTACCCCCATTACTTATCCGATCACATTACCTATTATTAAAAACATTTCCGTTACTGCTCACGGTATCAATCTTATCGATAAATTTCCATCAAAGTTCTGCAGCTCTTACATACCCTTCCACTACGGAGGCAATTCGATTAAAACCCCCGACGATCCGGGCGCGATGATGATTACCTTTGCTTTGAAACCACGGGAGGAATACCAACCCAGCGGTCATATTAACGTATCCAGAGCAAGAGAATTTTATATTAGCTGGGACACAGATTATGTGGGGTCTATCACCACGGCTGATCTTGTGGTATCGGCATCCGCTATT…	MQPTHHAEVSFQDRDTALPDACSSISDITPITYPITLPIIKNISVTAHGINLIDKFPSKFCSSYIPFHYGGNSIKTPDDPGAMMITFALKPREEYQPSGHINVSRAREFYISWDTDYVGSITTADLVVSASAIN	404	134	9	Exact Match to Reference
GQ477141	UG07.Wak4	ATGCAGCCTACCCACCACGCAGAGGTAAGCTTTCAGGATAGAGATACAGCTCTTCCAGATGCATGTTCATCCATATCTGATATTACCCCCATTACTTATCCGATCACATTACCTATTATTAAAAACATTTCCGTTACTGCTCACGGTATCAATCTTATCGATAAATTTCCATCAAAGTTCTGCAGCTCTTACATACCCTTCCACTACGGAGGCAATTCGATTAAAACCCCCGACGATCCGGGCGCGATGATGATTACCTTTGCTTTGAAACCACGGGAGGAATACCAACCCAGCGGTCATATTAACGTATCCAGAGCAAGAGAATTTTATATTAGCTGGGACACAGATTATGTGGGGTCTATCACCACGGCTGATCTTGTGGTATCGGCATCCGCTATT…	MQPTHHAEVSFQDRDTALPDACSSISDITPITYPITLPIIKNISVTAHGINLIDKFPSKFCSSYIPFHYGGNSIKTPDDPGAMMITFALKPREEYQPSGHINVSRAREFYISWDTDYVGSITTADLVVSASAIN	404	134	9	Exact Match to Reference
GQ477142	UG07.Mukono	ATGCAGCCTACCCACCACGCAGAGGTAAGCTTTCAGGATAGAGATACAGCTCTTCCAGATGCATGTTCATCCATATCTGATATTACCCCCATTACTTATCCGATCACATTACCTATTATTAAAAACATTTCCGTTACTGCTCACGGTATCAATCTTATCGATAAATTTCCATCAAAGTTCTGCAGCTCTTACATACCCTTCCACTACGGAGGCAATTCGATTAAAACCCCCGACGATCCGGGCGCGATGATGATTACCTTTGCTTTGAAACCACGGGAGGAATACCAACCCAGCGGTCATATTAACGTATCCAGAGCAAGAGAATTTTATATTAGCTGGGACACAGATTATGTGGGGTCTATCACCACGGCTGATCTTGTGGTATCGGCATCCGCTATT…	MQPTHHAEVSFQDRDTALPDACSSISDITPITYPITLPIIKNISVTAHGINLIDKFPSKFCSSYIPFHYGGNSIKTPDDPGAMMITFALKPREEYQPSGHINVSRAREFYISWDTDYVGSITTADLVVSASAIN	404	134	9	Exact Match to Reference
GQ477143	UG07.F7	ATGCAGCCTACCCACCACGCAGAGGTAAGCTTTCAGGATAGAGATACAGCTCTTCCAGATGCATGTTCATCCATATCTGATATTACCCCCATTACTTATCCGATCACATTACCTATTATTAAAAACATTTCCGTTACTGCTCACGGTATCAATCTTATCGATAAATTTCCATCAAAGTTCTGCAGCTCTTACATACCCTTCCACTACGGAGGCAATTCGATTAAAACCCCCGACGATCCGGGCGCGATGATGATTACCTTTGCTTTGAAACCACGGGAGGAATACCAACCCAGCGGTCATATTAACGTATCCAGAGCAAGAGAATTTTATATTAGCTGGGACACAGATTATGTGGGGTCTATCACCACGGCTGATCTTGTGGTATCGGCATCCGCTATT…	MQPTHHAEVSFQDRDTALPDACSSISDITPITYPITLPIIKNISVTAHGINLIDKFPSKFCSSYIPFHYGGNSIKTPDDPGAMMITFALKPREEYQPSGHINVSRAREFYISWDTDYVGSITTADLVVSASAIN	404	134	9	Exact Match to Reference
GQ477144	UG07.F8	ATGCAGCCTACCCACCACGCAGAGGTAAGCTTTCAGGATAGAGATACAGCTCTTCCAGATGCATGTTCATCCATATCTGATATTACCCCCATTACTTATCCGATCACATTACCTATTATTAAAAACATTTCCGTTACTGCTCACGGTATCAATCTTATCGATAAATTTCCATCAAAGTTCTGCAGCTCTTACATACCCTTCCACTACGGAGGCAATTCGATTAAAACCCCCGACGATCCGGGCGCGATGATGATTACCTTTGCTTTGAAACCACGGGAGGAATACCAACCCAGCGGTCATATTAACGTATCCAGAGCAAGAGAATTTTATATTAGCTGGGACACAGATTATGTGGGGTCTATCACCACGGCTGATCTTGTGGTATCGGCATCCGCTATT…	MQPTHHAEVSFQDRDTALPDACSSISDITPITYPITLPIIKNISVTAHGINLIDKFPSKFCSSYIPFHYGGNSIKTPDDPGAMMITFALKPREEYQPSGHINVSRAREFYISWDTDYVGSITTADLVVSASAIN	404	134	9	Exact Match to Reference
GQ916926	UG07.Wak1	AGTTATGGGAAACCCGACCCCGAACCCACTTTGAGTCAAATCGAAGAAACACATATGGTGCATTTTAACGCACATTTTAAGCCTTACGTCCCAATAGGGTTTGAATACAATAAAGTACGTCCACATACGGGTACCCCCACATTGGGCAACAAGCTTACCTTTGGTATTCCCCAGTACGGAGACTTTTTCCATGATATGGTAGGCCACCATATATTGGGCGCGTGTCATTCCTCCTGGCAGGATGCTCCGATTCAGGG	SYGKPDPEPTLSQIEETHMVHFNAHFKPYVPIGFEYNKVRPHTGTPTLGNKLTFGIPQYGDFFHDMVGHHILGACHSSWQDAPIQ	257	85	9 or 23	Exact Match to Reference
GQ916927	UG07.Wak2	AGTTATGGGAAACCCGACCCCGAACCCACTTTGAGTCAAATCGAAGAAACACATATGGTGCATTTTAACGCACATTTTAAGCCTTACGTCCCAATAGGGTTTGAATACAATAAAGTACGTCCACATACGGGTACCCCCACATTGGGCAACAAGCTTACCTTTGGTATTCCCCAGTACGGAGACTTTTTCCATGATATGGTAGGCCACCATATATTGGGCGCGTGTCATTCCTCCTGGCAGGATGCTCCGATTCAGGG	SYGKPDPEPTLSQIEETHMVHFNAHFKPYVPIGFEYNKVRPHTGTPTLGNKLTFGIPQYGDFFHDMVGHHILGACHSSWQDAPIQ	257	85	9 or 23	Exact Match to Reference
GQ916928	UG07.Wak3	AGTTATGGGAAACCCGACCCCGAACCCACTTTGAGTCAAATCGAAGAAACACATATGGTGCATTTTAACGCACATTTTAAGCCTTACGTCCCAATAGGGTTTGAATACAATAAAGTACGTCCACATACGGGTACCCCCACATTGGGCAACAAGCTTACCTTTGGTATTCCCCAGTACGGAGACTTTTTCCATGATATGGTAGGCCACCATATATTGGGCGCGTGTCATTCCTCCTGGCAGGATGCTCCGATTCAGGG	SYGKPDPEPTLSQIEETHMVHFNAHFKPYVPIGFEYNKVRPHTGTPTLGNKLTFGIPQYGDFFHDMVGHHILGACHSSWQDAPIQ	257	85	9 or 23	Exact Match to Reference
GQ916929	UG07.Wak4	AGTTATGGGAAACCCGACCCCGAACCCACTTTGAGTCAAATCGAAGAAACACATATGGTGCATTTTAACGCACATTTTAAGCCTTACGTCCCAATAGGGTTTGAATACAATAAAGTACGTCCACATACGGGTACCCCCACATTGGGCAACAAGCTTACCTTTGGTATTCCCCAGTACGGAGACTTTTTCCATGATATGGTAGGCCACCATATATTGGGCGCGTGTCATTCCTCCTGGCAGGATGCTCCGATTCAGGG	SYGKPDPEPTLSQIEETHMVHFNAHFKPYVPIGFEYNKVRPHTGTPTLGNKLTFGIPQYGDFFHDMVGHHILGACHSSWQDAPIQ	257	85	9 or 23	Exact Match to Reference
GQ916930	UG07.Mukono	AGTTATGGGAAACCCGACCCCGAACCCACTTTGAGTCAAATCGAAGAAACACATATGGTGCATTTTAACGCACATTTTAAGCCTTACGTCCCAATAGGGTTTGAATACAATAAAGTACGTCCACATACGGGTACCCCCACATTGGGCAACAAGCTTACCTTTGGTATTCCCCAGTACGGAGACTTTTTCCATGATATGGTAGGCCACCATATATTGGGCGCGTGTCATTCCTCCTGGCAGGATGCTCCGATTCAGGG	SYGKPDPEPTLSQIEETHMVHFNAHFKPYVPIGFEYNKVRPHTGTPTLGNKLTFGIPQYGDFFHDMVGHHILGACHSSWQDAPIQ	257	85	9 or 23	Exact Match to Reference
GQ916931	UG07.F7	AGTTATGGGAAACCCGACCCCGAACCCACTTTGAGTCAAATCGAAGAAACACATATGGTGCATTTTAACGCACATTTTAAGCCTTACGTCCCAATAGGGTTTGAATACAATAAAGTACGTCCACATACGGGTACCCCCACATTGGGCAACAAGCTTACCTTTGGTATTCCCCAGTACGGAGACTTTTTCCATGATATGGTAGGCCACCATATATTGGGCGCGTGTCATTCCTCCTGGCAGGATGCTCCGATTCAGGG	SYGKPDPEPTLSQIEETHMVHFNAHFKPYVPIGFEYNKVRPHTGTPTLGNKLTFGIPQYGDFFHDMVGHHILGACHSSWQDAPIQ	257	85	9 or 23	Exact Match to Reference
GQ916933	Ug03H.1	AGTTATGGGAAACCCGACCCCGAACCCACTTTGAGTCAAATCGAAGAAACACATATGGTGCATTTTAACGCACATTTTAAGCCTTACGTCCCAATAGGGTTTGAATACAATAAAGTACGTCCACATACGGGTACCCCCACATTGGGCAACAAGCTTACCTTTGGTATTCCCCAGTACGGAGACTTTTTCCATGATATGGTAGGCCACCATATATTGGGCGCGTGTCATTCCTCCTGGCAGGATGCTCCGATTCAGGG	SYGKPDPEPTLSQIEETHMVHFNAHFKPYVPIGFEYNKVRPHTGTPTLGNKLTFGIPQYGDFFHDMVGHHILGACHSSWQDAPIQ	257	85	9 or 23	Exact Match to Reference
GQ916932	UG07.F8	AGTTATGGGAAACCCGACCCCGAACCCACTTTGAGTCAAATCGAAGAAACACATATGGTGCATTTTAACGCACATTTTAAGCCTTACGTCCCAATAGGGTTTGAATACAATAAAGTACGTCCACATACGGGTACCCCCACATTGGGCAACAAGCTTACCTTTGGTATTCCCCAGTACGGAGACTTTTTCCATGATATGGTAGGCCACCATATATTGGGCGCGTGTCATTCCTCCTGGCAGGATGCTCCGATTCAGGG	SYGKPDPEPTLSQIEETHMVHFNAHFKPYVPIGFEYNKVRPHTGTPTLGNKLTFGIPQYGDFFHDMVGHHILGACHSSWQDAPIQ	257	85	9 or 23	Exact Match to Reference
GQ916934	Ug03P.4	AGTTATGGGAAACCCGACCCCGAACCCACTTTGAGTCAAATCGAAGAAACACATATGGTGCATTTTAACGCACATTTTAAGCCTTACGTCCCAATAGGGTTTGAATACAATAAAGTACGTCCACATACGGGTACCCCCACATTGGGCAACAAGCTTACCTTTGGTATTCCCCAGTACGGAGACTTTTTCCATGATATGGTAGGCCACCATATATTGGGCGCGTGTCATTCCTCCTGGCAGGATGCTCCGATTCAGGG	SYGKPDPEPTLSQIEETHMVHFNAHFKPYVPIGFEYNKVRPHTGTPTLGNKLTFGIPQYGDFFHDMVGHHILGACHSSWQDAPIQ	257	85	9 or 23	Exact Match to Reference
GQ916935	Ken06.B1	AGTTATGGGAAACCCGACCCCGAACCCACTTTGAGTCAAATCGAAGAAACACATATGGTGCATTTTAACGCACATTTTAAGCCTTACGTCCCAATAGGGTTTGAATACAATAAAGTACGTCCACATACGGGTACCCCCACATTGGGCAACAAGCTTACCTTTGGTATTCCCCAGTACGGAGACTTTTTCCATGATATGGTAGGCCACCATATATTGGGCGCGTGTCATTCCTCCTGGCAGGATGCTCCGATTCAGGG	SYGKPDPEPTLSQIEETHMVHFNAHFKPYVPIGFEYNKVRPHTGTPTLGNKLTFGIPQYGDFFHDMVGHHILGACHSSWQDAPIQ	257	85	9 or 23	Exact Match to Reference
GQ916936	Ken06.B2	AGTTATGGGAAACCCGACCCCGAACCCACTTTGAGTCAAATCGAAGAAACACATATGGTGCATTTTAACGCACATTTTAAGCCTTACGTCCCAATAGGGTTTGAATACAATAAAGTACGTCCACATACGGGTACCCCCACATTGGGCAACAAGCTTACCTTTGGTATTCCCCAGTACGGAGACTTTTTCCATGATATGGTAGGCCACCATATATTGGGCGCGTGTCATTCCTCCTGGCAGGATGCTCCGATTCAGGG	SYGKPDPEPTLSQIEETHMVHFNAHFKPYVPIGFEYNKVRPHTGTPTLGNKLTFGIPQYGDFFHDMVGHHILGACHSSWQDAPIQ	257	85	9 or 23	Exact Match to Reference
GQ916937	Ken06.B3	AGTTATGGGAAACCCGACCCCGAACCCACTTTGAGTCAAATCGAAGAAACACATATGGTGCATTTTAACGCACATTTTAAGCCTTACGTCCCAATAGGGTTTGAATACAATAAAGTACGTCCACATACGGGTACCCCCACATTGGGCAACAAGCTTACCTTTGGTATTCCCCAGTACGGAGACTTTTTCCATGATATGGTAGGCCACCATATATTGGGCGCGTGTCATTCCTCCTGGCAGGATGCTCCGATTCAGGG	SYGKPDPEPTLSQIEETHMVHFNAHFKPYVPIGFEYNKVRPHTGTPTLGNKLTFGIPQYGDFFHDMVGHHILGACHSSWQDAPIQ	257	85	9 or 23	Exact Match to Reference
GQ916938	Ken06.B4	AGTTATGGGAAACCCGACCCCGAACCCACTTTGAGTCAAATCGAAGAAACACATATGGTGCATTTTAACGCACATTTTAAGCCTTACGTCCCAATAGGGTTTGAATACAATAAAGTACGTCCACATACGGGTACCCCCACATTGGGCAACAAGCTTACCTTTGGTATTCCCCAGTACGGAGACTTTTTCCATGATATGGTAGGCCACCATATATTGGGCGCGTGTCATTCCTCCTGGCAGGATGCTCCGATTCAGGG	SYGKPDPEPTLSQIEETHMVHFNAHFKPYVPIGFEYNKVRPHTGTPTLGNKLTFGIPQYGDFFHDMVGHHILGACHSSWQDAPIQ	257	85	9 or 23	Exact Match to Reference
GQ916939	Ken06.B5	AGTTATGGGAAACCCGACCCCGAACCCACTTTGAGTCAAATCGAAGAAACACATATGGTGCATTTTAACGCACATTTTAAGCCTTACGTCCCAATAGGGTTTGAATACAATAAAGTACGTCCACATACGGGTACCCCCACATTGGGCAACAAGCTTACCTTTGGTATTCCCCAGTACGGAGACTTTTTCCATGATATGGTAGGCCACCATATATTGGGCGCGTGTCATTCCTCCTGGCAGGATGCTCCGATTCAGGG	SYGKPDPEPTLSQIEETHMVHFNAHFKPYVPIGFEYNKVRPHTGTPTLGNKLTFGIPQYGDFFHDMVGHHILGACHSSWQDAPIQ	257	85	9 or 23	Exact Match to Reference
GQ916940	Ken06.Bus	AGTTATGGGAAACCCGACCCCGAACCCACTTTGAGTCAAATCGAAGAAACACATATGGTGCATTTTAACGCACATTTTAAGCCTTACGTCCCAATAGGGTTTGAATACAATAAAGTACGTCCACATACGGGTACCCCCACATTGGGCAACAAGCTTACCTTTGGTATTCCCCAGTACGGAGACTTTTTCCATGATATGGTAGGCCACCATATATTGGGCGCGTGTCATTCCTCCTGGCAGGATGCTCCGATTCAGGG	SYGKPDPEPTLSQIEETHMVHFNAHFKPYVPIGFEYNKVRPHTGTPTLGNKLTFGIPQYGDFFHDMVGHHILGACHSSWQDAPIQ	257	85	9 or 23	Exact Match to Reference
GQ916941	Ken06.Kis	AGTTATGGGAAACCCGACCCCGAACCCACTTTGAGTCAAATCGAAGAAACACATATGGTGCATTTTAACGCACATTTTAAGCCTTACGTCCCAATAGGGTTTGAATACAATAAAGTACGTCCACATACGGGTACCCCCACATTGGGCAACAAGCTTACCTTTGGTATTCCCCAGTACGGAGACTTTTTCCATGATATGGTAGGCCACCATATATTGGGCGCGTGTCATTCCTCCTGGCAGGATGCTCCGATTCAGGG	SYGKPDPEPTLSQIEETHMVHFNAHFKPYVPIGFEYNKVRPHTGTPTLGNKLTFGIPQYGDFFHDMVGHHILGACHSSWQDAPIQ	257	85	9 or 23	Exact Match to Reference
GQ916942	Ken07.Eld1	AGTTATGGGAAACCCGACCCCGAACCCACTTTGAGTCAAATCGAAGAAACACATATGGTGCATTTTAACGCACATTTTAAGCCTTACGTCCCAATAGGGTTTGAATACAATAAAGTACGTCCACATACGGGTACCCCCACATTGGGCAACAAGCTTACCTTTGGTATTCCCCAGTACGGAGACTTTTTCCATGATATGGTAGGCCACCATATATTGGGCGCGTGTCATTCCTCCTGGCAGGATGCTCCGATTCAGGG	SYGKPDPEPTLSQIEETHMVHFNAHFKPYVPIGFEYNKVRPHTGTPTLGNKLTFGIPQYGDFFHDMVGHHILGACHSSWQDAPIQ	257	85	9 or 23	Exact Match to Reference
GQ916943	Ken07.Eld2	AGTTATGGGAAACCCGACCCCGAACCCACTTTGAGTCAAATCGAAGAAACACATATGGTGCATTTTAACGCACATTTTAAGCCTTACGTCCCAATAGGGTTTGAATACAATAAAGTACGTCCACATACGGGTACCCCCACATTGGGCAACAAGCTTACCTTTGGTATTCCCCAGTACGGAGACTTTTTCCATGATATGGTAGGCCACCATATATTGGGCGCGTGTCATTCCTCCTGGCAGGATGCTCCGATTCAGGG	SYGKPDPEPTLSQIEETHMVHFNAHFKPYVPIGFEYNKVRPHTGTPTLGNKLTFGIPQYGDFFHDMVGHHILGACHSSWQDAPIQ	257	85	9 or 23	Exact Match to Reference
GQ916944	Ken07.Kia	AGTTATGGGAAACCCGACCCCGAACCCACTTTGAGTCAAATCGAAGAAACACATATGGTGCATTTTAACGCACATTTTAAGCCTTACGTCCCAATAGGGTTTGAATACAATAAAGTACGTCCACATACGGGTACCCCCACATTGGGCAACAAGCTTACCTTTGGTATTCCCCAGTACGGAGACTTTTTCCATGATATGGTAGGCCACCATATATTGGGCGCGTGTCATTCCTCCTGGCAGGATGCTCCGATTCAGGG	SYGKPDPEPTLSQIEETHMVHFNAHFKPYVPIGFEYNKVRPHTGTPTLGNKLTFGIPQYGDFFHDMVGHHILGACHSSWQDAPIQ	257	85	9 or 23	Exact Match to Reference
GQ916945	Ken07.Nak	AGTTATGGGAAACCCGACCCCGAACCCACTTTGAGTCAAATCGAAGAAACACATATGGTGCATTTTAACGCACATTTTAAGCCTTACGTCCCAATAGGGTTTGAATACAATAAAGTACGTCCACATACGGGTACCCCCACATTGGGCAACAAGCTTACCTTTGGTATTCCCCAGTACGGAGACTTTTTCCATGATATGGTAGGCCACCATATATTGGGCGCGTGTCATTCCTCCTGGCAGGATGCTCCGATTCAGGG	SYGKPDPEPTLSQIEETHMVHFNAHFKPYVPIGFEYNKVRPHTGTPTLGNKLTFGIPQYGDFFHDMVGHHILGACHSSWQDAPIQ	257	85	9 or 23	Exact Match to Reference
GQ427180	#na	ATGCAGCCTACTCACCACGCAGAGATAAGCTTTCAGGATAGAGATACAGCTCTTCCAGACGCATGTTCATCTATATCGGATATTAGCCCCGTTACGTATCCGATCACATTACCTATTATTAAAAACATTTCCGTAACTGCTCATGGTATCAATCTTATCGATAAGTTTCCATCAAAGTTCTGCAGCTCTTACATACCCTTCCACTACGGAGGCAATGCAATTAAAACCCCCGATGATCCGGGTGCGATGATGATTACCTTTGCTTTGAAGCCACGGGAGGAATACCAACCCAGTGGTCATATTAACGTATCCAGAGCAAGAGAATTTTATATTAGTTGGGACACGGATTACGTGGGGTCTATCACTACGGCTGATCTTGTGGTATCGGCATCTGCTATT…	MQPTHHAEISFQDRDTALPDACSSISDISPVTYPITLPIIKNISVTAHGINLIDKFPSKFCSSYIPFHYGGNAIKTPDDPGAMMITFALKPREEYQPSGHINVSRAREFYISWDTDYVGSITTADLVVSASAIN	404	134	1 or 2	Exact Match to Reference
GQ427181	#na	ATGCAGCCTACTCACCACGCAGAGATAAGCTTTCAGGATAGAGATACAGCTCTTCCAGACGCATGTTCATCTATATCGGATATTAGCCCCGTTACGTATCCGATCACATTACCTATTATTAAAAACATTTCCGTAACTGCTCATGGTATCAATCTTATCGATAAGTTTCCATCAAAGTTCTGCAGCTCTTACATACCCTTCCACTACGGAGGCAATGCAATTAAAACCCCCGATGATCCGGGTGCGATGATGATTACCTTTGCTTTGAAGCCACGGGAGGAATACCAACCCAGTGGTCATATTAACGTATCCAGAGCAAGAGAATTTTATATTAGTTGGGACACGGATTACGTGGGGTCTATCACTACGGCTGATCTTGTGGTATCGGCATCTGCTATT…	MQPTHHAEISFQDRDTALPDACSSISDISPVTYPITLPIIKNISVTAHGINLIDKFPSKFCSSYIPFHYGGNAIKTPDDPGAMMITFALKPREEYQPSGHINVSRAREFYISWDTDYVGSITTADLVVSASAIN	404	134	1 or 2	Exact Match to Reference
GQ427182	#na	ATGCAGCCTACTCACCACGCAGAGATAAGCTTTCAGGATAGAGATACAGCTCTTCCAGACGCATGTTCATCTATATCGGATATTAGCCCCGTTACGTATCCGATCACATTACCTATTATTAAAAACATTTCCGTAACTGCTCATGGTATCAATCTTATCGATAAGTTTCCATCAAAGTTCTGCAGCTCTTACATACCCTTCCACTACGGAGGCAATGCAATTAAAACCCCCGATGATCCGGGTGCGATGATGATTACCTTTGCTTTGAAGCCACGGGAGGAATACCAACCCAGTGGTCATATTAACGTATCCAGAGCAAGAGAATTTTATATTAGTTGGGACACGGATTACGTGGGGTCTATCACTACGGCTGATCTTGTGGTATCGGCATCTGCTATT…	MQPTHHAEISFQDRDTALPDACSSISDISPVTYPITLPIIKNISVTAHGINLIDKFPSKFCSSYIPFHYGGNAIKTPDDPGAMMITFALKPREEYQPSGHINVSRAREFYISWDTDYVGSITTADLVVSASAIN	404	134	1 or 2	Exact Match to Reference
GQ427183	#na	ATGCAGCCTACTCACCACGCAGAGATAAGCTTTCAGGATAGAGATACAGCTCTTCCAGACGCATGTTCATCTATATCGGATATTAGCCCCGTTACGTATCCGATCACATTACCTATTATTAAAAACATTTCCGTAACTGCTCATGGTATCAATCTTATCGATAAGTTTCCATCAAAGTTCTGCAGCTCTTACATACCCTTCCACTACGGAGGCAATGCAATTAAAACCCCCGATGATCCGGGTGCGATGATGATTACCTTTGCTTTGAAGCCACGGGAGGAATACCAACCCAGTGGTCATATTAACGTATCCAGAGCAAGAGAATTTTATATTAGTTGGGACACGGATTACGTGGGGTCTATCACTACGGCTGATCTTGTGGTATCGGCATCTGCTATT…	MQPTHHAEISFQDRDTALPDACSSISDISPVTYPITLPIIKNISVTAHGINLIDKFPSKFCSSYIPFHYGGNAIKTPDDPGAMMITFALKPREEYQPSGHINVSRAREFYISWDTDYVGSITTADLVVSASAIN	404	134	1 or 2	Exact Match to Reference
GQ427184	#na	ATGCAGCCTACTCACCACGCAGAGATAAGCTTTCAGGATAGAGATACAGCTCTTCCAGACGCATGTTCATCTATATCGGATATTAGCCCCGTTACGTATCCGATCACATTACCTATTATTAAAAACATTTCCGTAACTGCTCATGGTATCAATCTTATCGATAAGTTTCCATCAAAGTTCTGCAGCTCTTACATACCCTTCCACTACGGAGGCAATGCAATTAAAACCCCCGATGATCCGGGTGCGATGATGATTACCTTTGCTTTGAAGCCACGGGAGGAATACCAACCCAGTGGTCATATTAACGTATCCAGAGCAAGAGAATTTTATATTAGTTGGGACACGGATTACGTGGGGTCTATCACTACGGCTGATCTTGTGGTATCGGCATCTGCTATT…	MQPTHHAEISFQDRDTALPDACSSISDISPVTYPITLPIIKNISVTAHGINLIDKFPSKFCSSYIPFHYGGNAIKTPDDPGAMMITFALKPREEYQPSGHINVSRAREFYISWDTDYVGSITTADLVVSASAIN	404	134	1 or 2	Exact Match to Reference
GQ427190	#na	ATGGCATCAGGAGGAGCTTTTTGTCTTATTGCTAACGATGGGAAGGCCGACAAGATTATATTGGCCCAAGACTTGCTTAATAGCAGGATTTCTAACATTAAAAATGTGAACAAAAGTTATGGGAAACCCGACCCCGAACCCACTTTGAGTCAAATCGAAGAAACACATTTGGTTCATTTTAATGCGCATTTTAAGCCTTATGTTCCAGTAGGGTTTGAATACAATAAAGTACGCCCGCATACGGGTACCCCCACCTTGGGAAACAAGCTTACCTTTGGTATTCCCCAGTACGGAGACTTTTTCCATGATATGGTGGGCCACCATATATTGGGTGCATGTCATTCGTCCTGGCAGGATGCTCCGATTCAGGGCACGGCCCAGATGGGGGCCCATGGTCAG	MASGGAFCLIANDGKADKIILAQDLLNSRISNIKNVNKSYGKPDPEPTLSQIEETHLVHFNAHFKPYVPVGFEYNKVRPHTGTPTLGNKLTFGIPQYGDFFHDMVGHHILGACHSSWQDAPIQGTAQMGAHGQ	399	133	1	Exact Match to Reference
GQ427191	#na	ATGGCATCAGGAGGAGCTTTTTGTCTTATTGCTAACGATGGGAAGGCCGACAAGATTATATTGGCCCAAGACTTGCTTAATAGCAGGATTTCTAACATTAAAAATGTGAACAAAAGTTATGGGAAACCCGACCCCGAACCCACTTTGAGTCAAATCGAAGAAACACATTTGGTTCATTTTAATGCGCATTTTAAGCCTTATGTTCCAGTAGGGTTTGAATACAATAAAGTACGCCCGCATACGGGTACCCCCACCTTGGGAAACAAGCTTACCTTTGGTATTCCCCAGTACGGAGACTTTTTCCATGATATGGTGGGCCACCATATATTGGGTGCATGTCATTCGTCCTGGCAGGATGCTCCGATTCAGGGCACGGCCCAGATGGGGGCCCATGGTCAG	MASGGAFCLIANDGKADKIILAQDLLNSRISNIKNVNKSYGKPDPEPTLSQIEETHLVHFNAHFKPYVPVGFEYNKVRPHTGTPTLGNKLTFGIPQYGDFFHDMVGHHILGACHSSWQDAPIQGTAQMGAHGQ	399	133	1	Exact Match to Reference
GQ427192	#na	ATGGCATCAGGAGGAGCTTTTTGTCTTATTGCTAACGATGGGAAGGCCGACAAGATTATATTGGCCCAAGACTTGCTTAATAGCAGGATTTCTAACATTAAAAATGTGAACAAAAGTTATGGGAAACCCGACCCCGAACCCACTTTGAGTCAAATCGAAGAAACACATTTGGTTCATTTTAATGCGCATTTTAAGCCTTATGTTCCAGTAGGGTTTGAATACAATAAAGTACGCCCGCATACGGGTACCCCCACCTTGGGAAACAAGCTTACCTTTGGTATTCCCCAGTACGGAGACTTTTTCCATGATATGGTGGGCCACCATATATTGGGTGCATGTCATTCGTCCTGGCAGGATGCTCCGATTCAGGGCACGGCCCAGATGGGGGCCCATGGTCAG	MASGGAFCLIANDGKADKIILAQDLLNSRISNIKNVNKSYGKPDPEPTLSQIEETHLVHFNAHFKPYVPVGFEYNKVRPHTGTPTLGNKLTFGIPQYGDFFHDMVGHHILGACHSSWQDAPIQGTAQMGAHGQ	399	133	1	Exact Match to Reference
GQ427193	#na	ATGGCATCAGGAGGAGCTTTTTGTCTTATTGCTAACGATGGGAAGGCCGACAAGATTATATTGGCCCAAGACTTGCTTAATAGCAGGATTTCTAACATTAAAAATGTGAACAAAAGTTATGGGAAACCCGACCCCGAACCCACTTTGAGTCAAATCGAAGAAACACATTTGGTTCATTTTAATGCGCATTTTAAGCCTTATGTTCCAGTAGGGTTTGAATACAATAAAGTACGCCCGCATACGGGTACCCCCACCTTGGGAAACAAGCTTACCTTTGGTATTCCCCAGTACGGAGACTTTTTCCATGATATGGTGGGCCACCATATATTGGGTGCATGTCATTCGTCCTGGCAGGATGCTCCGATTCAGGGCACGGCCCAGATGGGGGCCCATGGTCAG	MASGGAFCLIANDGKADKIILAQDLLNSRISNIKNVNKSYGKPDPEPTLSQIEETHLVHFNAHFKPYVPVGFEYNKVRPHTGTPTLGNKLTFGIPQYGDFFHDMVGHHILGACHSSWQDAPIQGTAQMGAHGQ	399	133	1	Exact Match to Reference
GQ427194	#na	ATGGCATCAGGAGGAGCTTTTTGTCTTATTGCTAACGATGGGAAGGCCGACAAGATTATATTGGCCCAAGACTTGCTTAATAGCAGGATTTCTAACATTAAAAATGTGAACAAAAGTTATGGGAAACCCGACCCCGAACCCACTTTGAGTCAAATCGAAGAAACACATTTGGTTCATTTTAATGCGCATTTTAAGCCTTATGTTCCAGTAGGGTTTGAATACAATAAAGTACGCCCGCATACGGGTACCCCCACCTTGGGAAACAAGCTTACCTTTGGTATTCCCCAGTACGGAGACTTTTTCCATGATATGGTGGGCCACCATATATTGGGTGCATGTCATTCGTCCTGGCAGGATGCTCCGATTCAGGGCACGGCCCAGATGGGGGCCCATGGTCAG	MASGGAFCLIANDGKADKIILAQDLLNSRISNIKNVNKSYGKPDPEPTLSQIEETHLVHFNAHFKPYVPVGFEYNKVRPHTGTPTLGNKLTFGIPQYGDFFHDMVGHHILGACHSSWQDAPIQGTAQMGAHGQ	399	133	1	Exact Match to Reference
GQ410765	TAN/08/MAZIMBU	ATGCAGCCTACTCACCACGCAGAAATAAGCTTTCAGGACAGAGATACAGCTCTTCCAGACGCATGTTCATCTATATCTGATATTAATCCCGTTACTTATCCGATCACATTACCTATTATTAAAAACATTTCCGTAACAGCTCATGGGATCAATCTTATCGATAAGTTTCCATCAAAGTTCTGCAGCTCTTACATACCCTTCCACTACGGAGGCAATTCGATTAAAACCCCTGACGATCCGGGCGCGATGATGATTACCTTCGCTTTGAAGCCACGGGAGGAATACCAACCCAGTGGTCATATTAACGTATCCAGAGCAAGAGAATTTTATATTAGCTGGGACACGGATTATGTGGGATCTATCACCACGGCTGATCTTGTGGTATCGGCATCTGCTATT…	MQPTHHAEISFQDRDTALPDACSSISDINPVTYPITLPIIKNISVTAHGINLIDKFPSKFCSSYIPFHYGGNSIKTPDDPGAMMITFALKPREEYQPSGHINVSRAREFYISWDTDYVGSITTADLVVSASAINFLLLQNGS	427	142	8 or 15	Exact Match to Reference
GQ410766	TAN/08/MABIBO	ATGCAGCCTACTCACCACGCAGAAATAAGCTTTCAGGACAGAGATACAGCTCTTCCAGACGCATGTTCATCTATATCTGATATTAATCCCGTTACTTATCCGATCACATTACCTATTATTAAAAACATTTCCGTAACAGCTCATGGGATCAATCTTATCGATAAGTTTCCATCAAAGTTCTGCAGCTCTTACATACCCTTCCACTACGGAGGCAATTCGATTAAAACCCCTGACGATCCGGGCGCGATGATGATTACCTTCGCTTTGAAGCCACGGGAGGAATACCAACCCAGTGGTCATATTAACGTATCCAGAGCAAGAGAATTTTATATTAGCTGGGACACGGATTATGTGGGATCTATCACCACGGCTGATCTTGTGGTATCGGCA	MQPTHHAEISFQDRDTALPDACSSISDINPVTYPITLPIIKNISVTAHGINLIDKFPSKFCSSYIPFHYGGNSIKTPDDPGAMMITFALKPREEYQPSGHINVSRAREFYISWDTDYVGSITTADLVVSA	390	130	8 or 15	Exact Match to Reference
FR668262	Nu04.3	ATGCAGCCTACTCACCACGCAGAGATAAGCTTTCAGGATAGAGATACAGCTCTTCCAGACGCATGTTCATCTATATCGGATATTAGCCCCGTTACGTATCCGATCACATTACCTATTATTAAAAACATTTCCGTAACTGCTCATGGTATCAATCTTATCGATAAGTTTCCATCAAAGTTCTGCAGCTCTTACATACCCTTCCACTACGGAGGCAATGCAATTAAAACCCCCGATGATCCGGGTGCGATGATGATTACCTTTGCTTTGAAGCCACGGGAGGAATACCAACCCAGTGGTCATATTAACGTATCCAGAGCAAGAGAATTTTATATTAGTTGGGACACGGATTACGTGGGGTCTATCACTACGGCTGATCTTGTGGTATCGGCATCTGCTATT…	MQPTHHAEISFQDRDTALPDACSSISDISPVTYPITLPIIKNISVTAHGINLIDKFPSKFCSSYIPFHYGGNAIKTPDDPGAMMITFALKPREEYQPSGHINVSRAREFYISWDTDYVGSITTADLVVSASAIN	404	134	1 or 2	Exact Match to Reference
FR668263	Nu04.4	ATGCAGCCTACTCACCACGCAGAGATAAGCTTTCAGGATAGAGATACAGCTCTTCCAGACGCATGTTCATCTATATCGGATATTAGCCCCGTTACGTATCCGATCACATTACCTATTATTAAAAACATTTCCGTAACTGCTCATGGTATCAATCTTATCGATAAGTTTCCATCAAAGTTCTGCAGCTCTTACATACCCTTCCACTACGGAGGCAATGCAATTAAAACCCCCGATGATCCGGGTGCGATGATGATTACCTTTGCTTTGAAGCCACGGGAGGAATACCAACCCAGTGGTCATATTAACGTATCCAGAGCAAGAGAATTTTATATTAGTTGGGACACGGATTACGTGGGGTCTATCACTACGGCTGATCTTGTGGTATCGGCATCTGCTATT…	MQPTHHAEISFQDRDTALPDACSSISDISPVTYPITLPIIKNISVTAHGINLIDKFPSKFCSSYIPFHYGGNAIKTPDDPGAMMITFALKPREEYQPSGHINVSRAREFYISWDTDYVGSITTADLVVSASAIN	404	134	1 or 2	Exact Match to Reference
FR668264	Nu04.6a	ATGCAGCCTACTCACCACGCAGAGATAAGCTTTCAGGATAGAGATACAGCTCTTCCAGACGCATGTTCATCTATATCGGATATTAGCCCCGTTACGTATCCGATCACATTACCTATTATTAAAAACATTTCCGTAACTGCTCATGGTATCAATCTTATCGATAAGTTTCCATCAAAGTTCTGCAGCTCTTACATACCCTTCCACTACGGAGGCAATGCAATTAAAACCCCCGATGATCCGGGTGCGATGATGATTACCTTTGCTTTGAAGCCACGGGAGGAATACCAACCCAGTGGTCATATTAACGTATCCAGAGCAAGAGAATTTTATATTAGTTGGGACACGGATTACGTGGGGTCTATCACTACGGCTGATCTTGTGGTATCGGCATCTGCTATT…	MQPTHHAEISFQDRDTALPDACSSISDISPVTYPITLPIIKNISVTAHGINLIDKFPSKFCSSYIPFHYGGNAIKTPDDPGAMMITFALKPREEYQPSGHINVSRAREFYISWDTDYVGSITTADLVVSASAIN	404	134	1 or 2	Exact Match to Reference
FR668265	Nu04.6b	ATGCAGCCTACTCACCACGCAGAGATAAGCTTTCAGGATAGAGATACAGCTCTTCCAGACGCATGTTCATCTATATCGGATATTAGCCCCGTTACGTATCCGATCACATTACCTATTATTAAAAACATTTCCGTAACTGCTCATGGTATCAATCTTATCGATAAGTTTCCATCAAAGTTCTGCAGCTCTTACATACCCTTCCACTACGGAGGCAATGCAATTAAAACCCCCGATGATCCGGGTGCGATGATGATTACCTTTGCTTTGAAGCCACGGGAGGAATACCAACCCAGTGGTCATATTAACGTATCCAGAGCAAGAGAATTTTATATTAGTTGGGACACGGATTACGTGGGGTCTATCACTACGGCTGATCTTGTGGTATCGGCATCTGCTATT…	MQPTHHAEISFQDRDTALPDACSSISDISPVTYPITLPIIKNISVTAHGINLIDKFPSKFCSSYIPFHYGGNAIKTPDDPGAMMITFALKPREEYQPSGHINVSRAREFYISWDTDYVGSITTADLVVSASAIN	404	134	1 or 2	Exact Match to Reference
FR668266	Ss04.10	ATGCAGCCTACTCACCACGCAGAGATAAGCTTTCAGGATAGAGATACAGCTCTTCCAGACGCATGTTCATCTATATCGGATATTAGCCCCGTTACGTATCCGATCACATTACCTATTATTAAAAACATTTCCGTAACTGCTCATGGTATCAATCTTATCGATAAGTTTCCATCAAAGTTCTGCAGCTCTTACATACCCTTCCACTACGGAGGCAATGCAATTAAAACCCCCGATGATCCGGGTGCGATGATGATTACCTTTGCTTTGAAGCCACGGGAGGAATACCAACCCAGTGGTCATATTAACGTATCCAGAGCAAGAGAATTTTATATTAGTTGGGACACGGATTACGTGGGGTCTATCACTACGGCTGATCTTGTGGTATCGGCATCTGCTATT…	MQPTHHAEISFQDRDTALPDACSSISDISPVTYPITLPIIKNISVTAHGINLIDKFPSKFCSSYIPFHYGGNAIKTPDDPGAMMITFALKPREEYQPSGHINVSRAREFYISWDTDYVGSITTADLVVSASAIN	404	134	1 or 2	Exact Match to Reference
FR668267	Ss05.3a	ATGCAGCCTACTCACCACGCAGAGATAAGCTTTCAGGATAGAGATACAGCTCTTCCAGACGCATGTTCATCTATATCGGATATTAGCCCCGTTACGTATCCGATCACATTACCTATTATTAAAAACATTTCCGTAACTGCTCATGGTATCAATCTTATCGATAAGTTTCCATCAAAGTTCTGCAGCTCTTACATACCCTTCCACTACGGAGGCAATGCAATTAAAACCCCCGATGATCCGGGTGCGATGATGATTACCTTTGCTTTGAAGCCACGGGAGGAATACCAACCCAGTGGTCATATTAACGTATCCAGAGCAAGAGAATTTTATATTAGTTGGGACACGGATTACGTGGGGTCTATCACTACGGCTGATCTTGTGGTATCGGCATCTGCTATT…	MQPTHHAEISFQDRDTALPDACSSISDISPVTYPITLPIIKNISVTAHGINLIDKFPSKFCSSYIPFHYGGNAIKTPDDPGAMMITFALKPREEYQPSGHINVSRAREFYISWDTDYVGSITTADLVVSASAIN	404	134	1 or 2	Exact Match to Reference
FR668268	Ss05.3b	ATGCAGCCTACTCACCACGCAGAGATAAGCTTTCAGGATAGAGATACAGCTCTTCCAGACGCATGTTCATCTATATCGGATATTAGCCCCGTTACGTATCCGATCACATTACCTATTATTAAAAACATTTCCGTAACTGCTCATGGTATCAATCTTATCGATAAGTTTCCATCAAAGTTCTGCAGCTCTTACATACCCTTCCACTACGGAGGCAATGCAATTAAAACCCCCGATGATCCGGGTGCGATGATGATTACCTTTGCTTTGAAGCCACGGGAGGAATACCAACCCAGTGGTCATATTAACGTATCCAGAGCAAGAGAATTTTATATTAGTTGGGACACGGATTACGTGGGGTCTATCACTACGGCTGATCTTGTGGTATCGGCATCTGCTATT…	MQPTHHAEISFQDRDTALPDACSSISDISPVTYPITLPIIKNISVTAHGINLIDKFPSKFCSSYIPFHYGGNAIKTPDDPGAMMITFALKPREEYQPSGHINVSRAREFYISWDTDYVGSITTADLVVSASAIN	404	134	1 or 2	Exact Match to Reference
FR668269	Nu04WB	ATGCAGCCTACTCACCACGCAGAGATAAGCTTTCAGGATAGAGATACAGCTCTTCCAGACGCATGTTCATCTATATCGGATATTAGCCCCGTTACGTATCCGATCACATTACCTATTATTAAAAACATTTCCGTAACTGCTCATGGTATCAATCTTATCGATAAGTTTCCATCAAAGTTCTGCAGCTCTTACATACCCTTCCACTACGGAGGCAATGCAATTAAAACCCCCGATGATCCGGGTGCGATGATGATTACCTTTGCTTTGAAGCCACGGGAGGAATACCAACCCAGTGGTCATATTAACGTATCCAGAGCAAGAGAATTTTATATTAGTTGGGACACGGATTACGTGGGGTCTATCACTACGGCTGATCTTGTGGTATCGGCATCTGCTATT…	MQPTHHAEISFQDRDTALPDACSSISDISPVTYPITLPIIKNISVTAHGINLIDKFPSKFCSSYIPFHYGGNAIKTPDDPGAMMITFALKPREEYQPSGHINVSRAREFYISWDTDYVGSITTADLVVSASAIN	404	134	1 or 2	Exact Match to Reference
FR668270	Ca04.1	ATGCAGCCTACTCACCACGCAGAGATAAGCTTTCAGGATAGAGATACAGCTCTTCCAGACGCATGTTCATCTATATCGGATATTAGCCCCGTTACGTATCCGATCACATTACCTATTATTAAAAACATTTCCGTAACTGCTCATGGTATCAATCTTATCGATAAGTTTCCATCAAAGTTCTGCAGCTCTTACATACCCTTCCACTACGGAGGCAATGCAATTAAAACCCCCGATGATCCGGGTGCGATGATGATTACCTTTGCTTTGAAGCCACGGGAGGAATACCAACCCAGTGGTCATATTAACGTATCCAGAGCAAGAGAATTTTATATTAGTTGGGACACGGATTACGTGGGGTCTATCACTACGGCTGATCTTGTGGTATCGGCATCTGCTATT…	MQPTHHAEISFQDRDTALPDACSSISDISPVTYPITLPIIKNISVTAHGINLIDKFPSKFCSSYIPFHYGGNAIKTPDDPGAMMITFALKPREEYQPSGHINVSRAREFYISWDTDYVGSITTADLVVSASAIN	404	134	1 or 2	Exact Match to Reference
FR668398	1/Nu/97	ATGCAGCCTACTCACCACGCAGAGATAAGCTTTCAGGATAGAGATACAGCTCTTCCAGACGCATGTTCATCTATATCGGATATTAGCCCCGTTACGTATCCGATCACATTACCTATTATTAAAAACATTTCCGTAACTGCTCATGGTATCAATCTTATCGATAAGTTTCCATCAAAGTTCTGCAGCTCTTACATACCCTTCCACTACGGAGGCAATGCAATTAAAACCCCCGATGATCCGGGTGCGATGATGATTACCTTTGCTTTGAAGCCACGGGAGGAATACCAACCCAGTGGTCATATTAACGTATCCAGAGCAAGAGAATTTTATATTAGTTGGGACACGGATTACGTGGGGTCTATCACTACGGCTGATCTTGTGGTATCGGCATCTGCTATT…	MQPTHHAEISFQDRDTALPDACSSISDISPVTYPITLPIIKNISVTAHGINLIDKFPSKFCSSYIPFHYGGNAIKTPDDPGAMMITFALKPREEYQPSGHINVSRAREFYISWDTDYVGSITTADLVVSASAIN	404	134	1 or 2	Exact Match to Reference
FR668399	2/Og/97	ATGCAGCCTACTCACCACGCAGAGATAAGCTTTCAGGATAGAGATACAGCTCTTCCAGACGCATGTTCATCTATATCGGATATTAGCCCCGTTACGTATCCGATCACATTACCTATTATTAAAAACATTTCCGTAACTGCTCATGGTATCAATCTTATCGATAAGTTTCCATCAAAGTTCTGCAGCTCTTACATACCCTTCCACTACGGAGGCAATGCAATTAAAACCCCCGATGATCCGGGTGCGATGATGATTACCTTTGCTTTGAAGCCACGGGAGGAATACCAACCCAGTGGTCATATTAACGTATCCAGAGCAAGAGAATTTTATATTAGTTGGGACACGGATTACGTGGGGTCTATCACTACGGCTGATCTTGTGGTATCGGCATCTGCTATT…	MQPTHHAEISFQDRDTALPDACSSISDISPVTYPITLPIIKNISVTAHGINLIDKFPSKFCSSYIPFHYGGNAIKTPDDPGAMMITFALKPREEYQPSGHINVSRAREFYISWDTDYVGSITTADLVVSASAIN	404	134	1 or 2	Exact Match to Reference
FR668400	3/Og/98	ATGCAGCCTACTCACCACGCAGAGATAAGCTTTCAGGATAGAGATACAGCTCTTCCAGACGCATGTTCATCTATATCGGATATTAGCCCCGTTACGTATCCGATCACATTACCTATTATTAAAAACATTTCCGTAACTGCTCATGGTATCAATCTTATCGATAAGTTTCCATCAAAGTTCTGCAGCTCTTACATACCCTTCCACTACGGAGGCAATGCAATTAAAACCCCCGATGATCCGGGTGCGATGATGATTACCTTTGCTTTGAAGCCACGGGAGGAATACCAACCCAGTGGTCATATTAACGTATCCAGAGCAAGAGAATTTTATATTAGTTGGGACACGGATTACGTGGGGTCTATCACTACGGCTGATCTTGTGGTATCGGCATCTGCTATT…	MQPTHHAEISFQDRDTALPDACSSISDISPVTYPITLPIIKNISVTAHGINLIDKFPSKFCSSYIPFHYGGNAIKTPDDPGAMMITFALKPREEYQPSGHINVSRAREFYISWDTDYVGSITTADLVVSASAIN	404	134	1 or 2	Exact Match to Reference
FR668401	4/Ol/02	ATGCAGCCTACTCACCACGCAGCGATAAGCTTTCAGGATAGAGATACAGCTCTTCCAGACGCATGTTCATCTATATCGGATATTAGCCCCGTTACGTATCCGATCACATTACCTATTATTAAACACATTTCCGTAACTGCTCATGGTATCAATCTTATCGATAAGTTTCCATCAAAGTTCTGCAGCTCTTACATACCCTTCCACTACGGAGGCAATGCAATTAAAACCCCCGATGATCCGGGTGCGATGATGATTACCTTTGCTTTGAAGCCACGCGAGGAATACCAACCCAGTGGTCATATTAACGTATCCAGAGCAAGAGAATTTTATATTAGTTGGGACACGGATTACGTGGGGTCTATCACTACGGCTGATCTTGTGGTATCGGCATCTGCTATT…	MQPTHHAAISFQDRDTALPDACSSISDISPVTYPITLPIIKHISVTAHGINLIDKFPSKFCSSYIPFHYGGNAIKTPDDPGAMMITFALKPREEYQPSGHINVSRAREFYISWDTDYVGSITTADLVVSASAIT	404	134	1 or 2	Imperfect Match to Reference <3 AA differences
FR668402	5/Ca/02	ATGCAGCCTACTCACCACGCAGAGATAAGCTTTCAGGATAGAGATACAGCTCTTCCAGACGCATGTTCATCTATATCGGATATTAGCCTCGTTACGTATCCGATCACATTACCTATTATTAAAAACATTTCCGTAACTGCTCATGGTATCAATCTTATCGATAAGTTTCCATCACAGTTCTGCAGCTCTTACATACCCTTCCACTACGGAGGCAATGCAATTAAAACCCCCGATGATCCGGGTGCGATGATGATTACCTTTGCTTTGAAGCCACGGGAGGAATACCAACCCAGTGGTCATATTAACGTATCCAGAGCAAGAGAATTTTATATTAGTTGGGACACGGATTACGTGGGGTCTATCACTACGGCTGATCTTGTGGTATCGGCATCTGCTATT…	MQPTHHAEISFQDRDTALPDACSSISDISLVTYPITLPIIKNISVTAHGINLIDKFPSQFCSSYIPFHYGGNAIKTPDDPGAMMITFALKPREEYQPSGHINVSRAREFYISWDTDYVGSITTADLVVSASAIN	404	134	1 or 2	Imperfect Match to Reference <3 AA differences
FR668403	11/Og/04	ATGCAGCCTACTCACCACGCAGAAATAAGCTTTCAGGATAGAGATACAGCTCTTCCAGACGCATGTTCATCTATATCGGATATTAGCCCCGTTACGTATCCGATCACATTACCTATTATTAAAAACATTTCCGTAACTGCTCATGGTATCAATCTTATCGATAAGTTTCCATCAAAGTTCTGCAGCTCTTACATACCCTTCCACTACGGAGGCAATGCAATTAAAACCCCCGATGATCCGGGTGCGATGATGATTACCTTTGCTTTGAAGCCACGGGAGGAATACCAACCCAGTGGTCATATTAACGTATCCAGAGCAAGAGAATTTTATATTAGTTGGGACACGGATTACGTGGGGTCTATCACTACGGCTGATCTTGTGGTATCGGCATCTGCTATT…	MQPTHHAEISFQDRDTALPDACSSISDISPVTYPITLPIIKNISVTAHGINLIDKFPSKFCSSYIPFHYGGNAIKTPDDPGAMMITFALKPREEYQPSGHINVSRAREFYISWDTDYVGSITTADLVVSASAIN	404	134	1 or 2	Exact Match to Reference
FR668404	13/Nu/04	ATGCAGCCTACTCACCACGCAAGAGTGGCCTTTCGTTATTTAGGTCCAGCTCCTCCCAGCACTTTTTTTCCCAGGGTGGATTGCAGGTGCGGGTCCTATGCGATCACATTACCTATTATTAAAAACATTTCCGTAACTGCTCATGGTATCAATCTTATCGATAAGTTTCCATCAAAGTTCTGCAGCTCTTACATACCCTTCCACTACGGAGGCAATGCAATTAAAACCCCCGATGATCCGGGTGCGATGATGATTACCTTTGCTTTGAAGCCACGGGAGGAATACCAACCCAGTGGTCATATTAACGTATCCAGAGCAAGAGAATTTTATATTAGTTGGGACACGGATTACGTGGGGTCTATCACTACGGCTGATCTTGTGGTATCGGCATCTGCTATT…	MQPTHHARVAFRYLGPAPPSTFFPRVDCRCGSYAITLPIIKNISVTAHGINLIDKFPSKFCSSYIPFHYGGNAIKTPDDPGAMMITFALKPREEYQPSGHINVSRAREFYISWDTDYVGSITTADLVVSASAIN	404	134	1	Used Previous Assigned Genotype (>2 AA differences compared to Match)
FR668405	22/Nu/04	ATGCAGCCTACTCACCACGCAGAGATAAGCTTTCAGGATAGAGATACAGCTCTTCCAGACGCATGTTCATCTATATCGGATATTAGCCCCGTTACGTATCCGATCACATTACCTATTATTAAAAACATTTCCGTAACTGCTCATGGTATCAATCTTATCGATAAGTTTCCATCAAAGTTCTGCAGCTCTTACATACCCTTCCACTACGGAGGCAATGCAATTAAAACCCCCGATGATCCGGGTGCGATGATGATTACCTTTGCTTTGAAGCCACGGGAGGAATACCAACCCAGTGGTCATATTAACGTATCCAGAGCAAGAGAATTTTATATTAGTTGGGACACGGATTACGTGGGGTCTATCACTACGGCTGATCTTGTGGTATCGGCATCTGCTATT…	MQPTHHAEISFQDRDTALPDACSSISDISPVTYPITLPIIKNISVTAHGINLIDKFPSKFCSSYIPFHYGGNAIKTPDDPGAMMITFALKPREEYQPSGHINVSRAREFYISWDTDYVGSITTADLVVSASAIN	404	134	1 or 2	Exact Match to Reference
FR668406	23/Or/04	ATGCAGCCCACTCACCACGCAGAGATAAGCTTTCAGGATAGAGATACAGCTCTTCCAGACGCATGTTCATCTATATCGGATATTAGCCCCGTTACGTATCCGATCACATTACCTATTATTAAAAACATCTCCGTAACTGCTCATGGTATCAATCTTATCGATAAGTTTCCATCAAAGTTCTGCAGCTCTTACATACCCTTCCACTACGGAGGCAATGCAATTAAAACCCCCGATGATCCGGGTGCGATGATGATTACCTTTGCTTTGAAGCCACGGGAGGAATACCAACCCAGTGGTCATATTAACGTATCCAGAGCAAGAGAATTTTATATTAGTTGGGACACGGATTACGTGGGGTCTATCACTACGGCTGATCTTGTGGTATCGGCATCTGCTATT…	MQPTHHAEISFQDRDTALPDACSSISDISPVTYPITLPIIKNISVTAHGINLIDKFPSKFCSSYIPFHYGGNAIKTPDDPGAMMITFALKPREEYQPSGHINVSRAREFYISWDTDYVGSITTADLVVSASAIN	404	134	1 or 2	Exact Match to Reference
FR668407	24/Or/04	ATGCAGCCCACTCACCACGCAGAGATAAGCTTTCAGGAAAGAGATACAGCTCTTCCAGACGCATGTTCATCCATATCGGATATTAGCCCCGTTACGTATCCGATCACATTACCTATTATTAAAAACATTTTCGTAACTGCTCATGGTATCAATCTTATCGATACGTTTCCATCAAAGTTCTGCAGCTCTTACATACACTTCCACTACGGAGGCAATGCAATTAAAACCCCCGATGATCCGGGTGCGATGATGATTACCTTTGCTTTGAAGCCACGGGAGGAATACCAACCCAGTGGTCATATTAACGTATCCAGAGCAAGAGAATTTTATATTAGTTGGGACACGGATTACGTGGGGTCTATCACTACGGCTGATCTTGTGGTATCGGCATCTGCTATT…	MQPTHHAEISFQERDTALPDACSSISDISPVTYPITLPIIKNIFVTAHGINLIDTFPSKFCSSYIHFHYGGNAIKTPDDPGAMMITFALKPREEYQPSGHINVSRAREFYISWDTDYVGSITTADLVVSASAIN	404	134	1	Used Previous Assigned Genotype (>2 AA differences compared to Match)
FR668408	25/Nu/04	ATGCAGCCCACTCACCACGCAGAGATAAGCTTTCAGGAAAGAGATACAGCTCTTCCAGACGCATGTTCATCTATATCGGATATTAGCCCCGTTACGTATCCGATCACATTACCTATTATTAAAAACATTTTCGTAACTGCTCATGGTATCAATCTTATCGATAAGTTTCCATCAAAGTTCTGCAGCTCTTACATACCCTTCCACTACGGAGGCAATGCAATTAAAACCCCCGATGATCCGGGTGCGATGATGATTACCTTTGCTTTGAAGCCACGGGAGGAATACCAACCCAGTGGTCATATTAACGTATCCAGAGCAAGAGAATTTTATATTAGTTGGGACACGGATTACGTGGGGTCTATCACTACGGCTGATCTTGTGGTATCGGCATCTGCTATT…	MQPTHHAEISFQERDTALPDACSSISDISPVTYPITLPIIKNIFVTAHGINLIDKFPSKFCSSYIPFHYGGNAIKTPDDPGAMMITFALKPREEYQPSGHINVSRAREFYISWDTDYVGSITTADLVVSASAIN	404	134	1 or 2	Imperfect Match to Reference <3 AA differences
FR668409	26/Ss/04	ATGCAGCCTACTCACCACGCAAGAGTAAGCTTTCAGGGTAGAGATACAGCTCTTCCAGACGCATGTTCATCTATATCGGATATTAGCCCCGTTACGTATCCGATCACATTACCTATTATTAAAAACATTTCCGTAACTGCTCATGGTATCAATCTTATCGATAAGTTTCCATCAAAGTTCTGCAGCTCTTACATACCCTTCCACTACGGAGGCAATGCAATTAAAACCCCCGATGATCCGGGTGCGATGATGATTACCTTTGCTTTGAAGCCACGGGAGGAATACCAACCCAGTGGTCATATTAACGTATCCAGAGCAAGAGAATTTTATATTAGTTGGGACACTGTTTACGTGGGGGCTATCACTACGGGTGATCTTGTGGAAAAAGCATCTGCTATT…	MQPTHHARVSFQGRDTALPDACSSISDISPVTYPITLPIIKNISVTAHGINLIDKFPSKFCSSYIPFHYGGNAIKTPDDPGAMMITFALKPREEYQPSGHINVSRAREFYISWDTVYVGAITTGDLVEKASAIN	404	134	1	Used Previous Assigned Genotype (>2 AA differences compared to Match)
FR668410	30/Ol/04	ATGCAGCCTACTCACCACGCAGAGATAAGCTTTCAGAATAGAGATACAGCTCTTCCAGACGCATGTTCATCTATATCGGATATTAGCCTCGTTACGTATCCGATCACATTACCTATTATTAACAACATTTCCGTAACTGCTCATGGTATCAATCTTATCGATAAGTTTCCATCAAAGTTCTGCAGCTCTTACATACCCTTCCACTACGGAGGCAATGCAATTAAAACCTCCGATGATCCGGGTGCGATGATGATTACCTTTGCTTTGAAGCCACGGGAGGAATACCAACCCAGTGGTCATATTAACGTATCCAGAGCAAGAGAATTTTATATTAGTTGGGACACGGATTACGTGGGGTCTATCACTACGGCTGATCTTGTGGTATCGGCATCTGCTATT…	MQPTHHAEISFQNRDTALPDACSSISDISLVTYPITLPIINNISVTAHGINLIDKFPSKFCSSYIPFHYGGNAIKTSDDPGAMMITFALKPREEYQPSGHINVSRAREFYISWDTDYVGSITTADLVVSASAIN	404	134	1	Used Previous Assigned Genotype (>2 AA differences compared to Match)
FR668411	36/Ss/05	ATGCAGCCTACTCACCACGCAGAGATAAGCTTTCAGGATAGAGATACAGCTCTTCCAGACGCATGTTCATCTATATCGGATATTAGCCCCGTTACGTATCCGATCACATTACCTATTATTAAAAACATTTCCGTAACTGCTCATGGTATCAATCTTATCGATAAGTTTCCATCAAAGTTCTGCAGCTCTTACATACCCTTCCACTACGGAGGCAATGCAATTAAAACCCCCGATGATCCGGGTGCGATGATGATTACCTTTGCTTTGAAGCCACGGGAGGAATACCAACCCAGTGGTCATATTAACGTATCCAGAGCAAGAGAATTTTATATTAGTTGGGACACGGATTACGTGGGGTCTATCACTACGGCTGATCTTGTGGTATCGGCATCTGCTATT…	MQPTHHAEISFQDRDTALPDACSSISDISPVTYPITLPIIKNISVTAHGINLIDKFPSKFCSSYIPFHYGGNAIKTPDDPGAMMITFALKPREEYQPSGHINVSRAREFYISWDTDYVGSITTADLVVSASAIN	404	134	1 or 2	Exact Match to Reference
FR668412	38/Ss/07	ATGCAGCCTACTCACCACGCAGAGATAAGCTTTCAGGATAGAGATACAGCTCTTCCAGACGCATGTTCATCTATATCGGATATTAGCCCCGTTACGTATCCGATCACATTACCTATTATTAAAAACATTTCCGTAACTGCTCATGGTATCAATCTTATCGATAAGTTTCCATCAAAGTTCTGCAGCTCTTACATACCCTTCCACTACGGAGGCAATGCAATTAAAACCCCCGATGATCCGGGTGCGATGATGATTACCTTTGCTTTGAAGCCACGGGAGGAATACCAACCCAGTGGTCATATTAACGTATCCAGAGCAAGAGAATTTTATATTAGTTGGGACACGGATTACGTGGGGTCTATCACTACGGCTGATCTTGTGGTATCGGCATCTGCTATT…	MQPTHHAEISFQDRDTALPDACSSISDISPVTYPITLPIIKNISVTAHGINLIDKFPSKFCSSYIPFHYGGNAIKTPDDPGAMMITFALKPREEYQPSGHINVSRAREFYISWDTDYVGSITTADLVVSASAIN	404	134	1 or 2	Exact Match to Reference
FR668413	41/Og/07	ATGCAGCCTACTCACCACGCAGAGATAAGCTTTCAGGATAGAGATACAGCTCTTCCAGACGCATGTTCATCTATATCGGATATTAGCCCCGTTACGTATCCGATCACATTACCTATTATTAAAAACATTTCCGTAACTGCTCATGGTATCAATCTTATCGATAAGTTTCCATCAAAGTTCTGCAGCTCTTACATACCCTTCCACTACGGAGGCAATGCAATTAAAACCCCCGATGATCCGGGTGCGATGATGATTACCTTTGCTTTGAAGCCACGGGAGGAATACCAACCCAGTGGTCATATTAACGTATCCAGAGCAAGAGAATTTTATATTAGTTGGGACACGGATTACGTGGGGTCTATCACTACGGCTGATCTTGTGGTATCGGCATCTGCTATT…	MQPTHHAEISFQDRDTALPDACSSISDISPVTYPITLPIIKNISVTAHGINLIDKFPSKFCSSYIPFHYGGNAIKTPDDPGAMMITFALKPREEYQPSGHINVSRAREFYISWDTDYVGSITTADLVVSASAIN	404	134	1 or 2	Exact Match to Reference
FR668414	42/Og/07	ATGCAGCCTACTCACCACGCAGAGATAAGCTTTCAGGATAGAGATACAGCTCTTCCAGACGCATGTTCATCTATATCGGATATTAGCCCCGTTACGTATCCGATCACATTACCTATTATTAAAAACATTTCCGTAACTGCTCATGGTATCAATCTTATCGATAAGTTTCCATCAAAGTTCTGCAGCTCTTACATACCCTTCCACTACGGAGGCAATGCAATTAAAACCCCCGATGATCCGGGTGCGATGATGATTACCTTTGCTTTGAAGCCACGGGAGGAATACCAACCCAGTGGTCATATTAACGTATCCAGAGCAAGAGAATTTTATATTAGTTGGGACACGGATTACGTGGGGTCTATCACTACGGCTGATCTTGTGGTATCGGCATCTGCTATT…	MQPTHHAEISFQDRDTALPDACSSISDISPVTYPITLPIIKNISVTAHGINLIDKFPSKFCSSYIPFHYGGNAIKTPDDPGAMMITFALKPREEYQPSGHINVSRAREFYISWDTDYVGSITTADLVVSASAIN	404	134	1 or 2	Exact Match to Reference
FR668415	43/Og/07	ATGCAGCCTACTCACCACGCAGAGATAAGCTTTCAGGATAGAGATACAGCTCTTCCAGACGCATGTTCATCTATATCGGATATTAGCCCCGTTACGTATCCGATCACATTACCTATTATTAAAAACATTTCCGTAACTGCTCATGGTATCAATCTTATCGATAAGTTTCCATCAAAGTTCTGCAGCTCTTACATACCCTTCCACTACGGAGGCAATGCAATTAAAACCCCCGATGATCCGGGTGCGATGATGATTACCTTTGCTTTGAAGCCACGGGAGGAATACCAACCCAGTGGTCATATTAACGTATCCAGAGCAAGAGAATTTTATATTAGTTGGGACACGGATTACGTGGGGTCTATCACTACGGCTGATCTTGTGGTATCGGCATCTGCTATT…	MQPTHHAEISFQDRDTALPDACSSISDISPVTYPITLPIIKNISVTAHGINLIDKFPSKFCSSYIPFHYGGNAIKTPDDPGAMMITFALKPREEYQPSGHINVSRAREFYISWDTDYVGSITTADLVVSASAIN	404	134	1 or 2	Exact Match to Reference
FR668416	46/Ca/08	ATGCAGCCTACTCACCACGCAAGAGTAAGCTTTCAGGATAGAGATACAGCTCTTCCAGACGCATGTTCATCTATATCGGATATTAGCCCCGTTACGTATCCGATCACATTACCTATTATTAAAAACATTTCCGTAACTGCTCATGGTATCAATCTTATCGATAAGTTTCCATCAAAGTTCTGCAGCTCTTACATACCCTTCCACTACGGAGGCAAGGCAATTAAAACCCCCGATGATCCGGGTGCGATGATGATTACCTTTGCTTTGAAGCCACGGGAGGAATACCAACCCAGTGGTCATATTAACGTATCCAGAGCAAGAGAATTTTATATTAGTTGGGACACGGATTACGTGGGGTCTATCACTACGGCTGATCTTGTGGTATCGGCATCTGCTATT…	MQPTHHARVSFQDRDTALPDACSSISDISPVTYPITLPIIKNISVTAHGINLIDKFPSKFCSSYIPFHYGGKAIKTPDDPGAMMITFALKPREEYQPSGHINVSRAREFYISWDTDYVGSITTADLVVSASAIN	404	134	1 or 2	Imperfect Match to Reference <3 AA differences
FR668417	47/Ss/08	ATGCAGCCTACTCACCACGCAAGAGTAAGCTTTCAGGATAGAGATACAGCTCTTCCAGACGCATGTTCATCTCTGTCGGATATTAGCCCCGTTACGTATCCGATCACATTACCTATTATTAAAAACATTTCCGTAACTGCTCATGGTATCAATCTTATCGATAAGTTTCCATCAAAGTTCTGCAGCTCTTACATACCCTTCCACTACGGAGGCAATGCAATTAAAACCCCCGATGATCCGGGTGCGATGATGATTACCTTTGCTTTGAAGCCACGGGAGGAATACCAACCCAGTGGTCATATTAACGTATCCAGAGCAAGAGAATTTTATATTAGTTGGGACACGGATTACGTGGGGTCTATCACTACGGCTGATCTTGTGGTATCGGCATCTGCTATT…	MQPTHHARVSFQDRDTALPDACSSLSDISPVTYPITLPIIKNISVTAHGINLIDKFPSKFCSSYIPFHYGGNAIKTPDDPGAMMITFALKPREEYQPSGHINVSRAREFYISWDTDYVGSITTADLVVSASAIN	404	134	1 or 2	Imperfect Match to Reference <3 AA differences
FR668418	48/Ss/08	ATGCAGCCTACTCACCACGCAAGAGTGGCCTTTCGTTATTTAGGTCCAGCTCCTCCCAGCACTTTTTTTCCCAGGGTGGATTGCAGGTGCGGGTCCTATGCGATCACATTACCTATTATTAAAAACATTTCCGTAACTGCTCATGGTATCAATCTTATCGATAAGTTTCCATCAAAGTTCTGCAGCTCTTACATACCCTTCCACTACGGAGGCAATGCAATTAAAACCCCCGATGATCCGGGTGCGATGATGATTACCTTTGCTTTGAAGCCACGGGAGGAATACCAACCCAGTGGTCATATTAACGTATCCAGAGCAAGAGAATTTTATATTAGTTGGGACACGGATTACGTGGGGTCTATCACTACGGCTGATCTTGTGGTATCGGCATCTGCTATT…	MQPTHHARVAFRYLGPAPPSTFFPRVDCRCGSYAITLPIIKNISVTAHGINLIDKFPSKFCSSYIPFHYGGNAIKTPDDPGAMMITFALKPREEYQPSGHINVSRAREFYISWDTDYVGSITTADLVVSASAIN	404	134	1	Used Previous Assigned Genotype (>2 AA differences compared to Match)
FR668419	51/Nu/09	ATGCAGCCTACTCACCACGCAGAGATAAGCTTTCAGGATAGAGATACAGCTCTTCCAGACGCATGTTCATCTATATCGGATATTAGCCCCGTTACGTATCCGATCACATTACCTATTATTAAAAACATTTCCGTAACTGCTCATGGTATCAATCTTATCGATAAGTTTCCATCAAAGTTCTGCAGCTCTTACATACCCTTCCACTACGGAGGCAATGCAATTAAAACCCCCGATGATCCGGGTGCGATGATGATTACCTTTGCTTTGAAGCCACGGGAGGAATACCAACCCAGTGGTCATATTAACGTATCCAGAGCAAGAGAATTTTATATTAGTTGGGACACGGATTACGTGGGGTCTATCACTACGGCTGATCTTGTGGTATCGGCATCTGCTATT…	MQPTHHAEISFQDRDTALPDACSSISDISPVTYPITLPIIKNISVTAHGINLIDKFPSKFCSSYIPFHYGGNAIKTPDDPGAMMITFALKPREEYQPSGHINVSRAREFYISWDTDYVGSITTADLVVSASAIN	404	134	1 or 2	Exact Match to Reference
FR668420	52/Nu/09	ATGCCCCTTACTCACCACGCAGAGATAAGCTTTCAGGATAGAGATACAGCTCTTCCAGACGCATGTTCATCTATATCGGATATTAGCCCCGTTACGTATCCGATCACATTACCTATTATTAAAAACATTTCCGTAACTGCTCATGGTATCAATCTTATCGATAAGTTTCCATCAAAGTTCTGCAGCTCTTACATACCCTTCCACTACGGAGGCAATGCAATTAAAACCCCCGATGATCCGGGTGCGATGATGATTACCTTTGCTTTGAAGCCACGGGAGGWATACCAACCCAGTGGTCATATTAACGTATCCAGAGCAAGAGAATTTTATATTAGTTGGGACACGGATTACGTGGGGTCTATCACTACGGCTGATCTTGTGGTATCGGCATCTGCTATT…	MPLTHHAEISFQDRDTALPDACSSISDISPVTYPITLPIIKNISVTAHGINLIDKFPSKFCSSYIPFHYGGNAIKTPDDPGAMMITFALKPREXYQPSGHINVSRAREFYISWDTDYVGSITTADLVVSASAIN	404	134	not defined	contains ambiguous sequence
FR677326	18/Nu/04	ATGCAGCCTACTCACCACGCAGAGATAAGCTTTCAGGATAGAGATACAGCTCTTCCAGACGCATGTTCATCTATATCGGATATTAGCCCCGTTACGTATCCGATCACATTACCTATTATTAAAAACATTTCCGTAACTGCTCATGGTATCAATCTTATCGATAAGTTTCCATCAAAGTTCTGCAGCTCTTACATACCCTTCCACTACGGAGGCAATGCAATTAAAACCCCCGATGATCCGGGTGCGATGATGATTACCTTTGCTTTGAAGCCACGGGAGGAATACCAACCCAGTGGTCATATTAACGTATCCAGAGCAAGAGAATTTTATATTAGTTGGGACACGGATTACGTGGGGTCTATCACTACGGCTGATCTTGTGGTATCGGCATCTGCTATT…	MQPTHHAEISFQDRDTALPDACSSISDISPVTYPITLPIIKNISVTAHGINLIDKFPSKFCSSYIPFHYGGNAIKTPDDPGAMMITFALKPREEYQPSGHINVSRAREFYISWDTDYVGSITTADLVVSASAIN	404	134	1 or 2	Exact Match to Reference
FR677327	53/Nu/09	ATGCAGCCTACTCACCACGCAGAGATAAGCTTTCAGGATAGAGATACAGCTCTTCCAGACGCATGTTCATCTATATCGGATATTAGCCCCGTTACGTATCCGATCACATTACCTATTATTAAAAACATTTCCGTAACTGCTCATGGTATCAATCTTATCGATAAGTTTCCATCAAAGTTCTGCAGCTCTTACATACCCTTCCACTACGGAGGCAATGCAATTAAAACCCCCGATGATCCGGGTGCGATGATGATTACCTTTGCTTTGAAGCCACGGGAGGAATACCAACCCAGTGGTCATATTAACGTATCCAGAGCAAGAGAATTTTATATTAGTTGGGACACGGATTACGTGGGGTCTATCACTACGGCTGATCTTGTGGTATCGGCATCTGCTATT…	MQPTHHAEISFQDRDTALPDACSSISDISPVTYPITLPIIKNISVTAHGINLIDKFPSKFCSSYIPFHYGGNAIKTPDDPGAMMITFALKPREEYQPSGHINVSRAREFYISWDTDYVGSITTADLVVSASAIN	404	134	1 or 2	Exact Match to Reference
FR682502	16/Og/04	ATGCAGCCTACTCACCACGCAGAGATAAGCTTTCAGGATAGAGATACAGCTCTTCCAGACGCATGTTCATCTATATCGGATATTAGCCCCGTTACGTATCCGATCACATTACCTATTATTAAAAACATTTCCGTAACTGCTCATGGTATCAATCTTATCGATAAGTTTCCATCAAAGTTCTGCAGCTCTTACATACCCTTCCACTACGGAGGCAATGCAATTAAAACCCCCGATGATCCGGGTGCGATGATGATTACCTTTGCTTTGAAGCCACGGGAGGAATACCAACCCAGTGGTCATATTAACGTATCCAGAGCAAGAGAATTTTATATTAGTTGGGACACGGATTACGTGGGGTCTATCACTACGGCTGATCTTGTGGTATCGGCATCTGCTATT…	MQPTHHAEISFQDRDTALPDACSSISDISPVTYPITLPIIKNISVTAHGINLIDKFPSKFCSSYIPFHYGGNAIKTPDDPGAMMITFALKPREEYQPSGHINVSRAREFYISWDTDYVGSITTADLVVSASAIN	404	134	1 or 2	Exact Match to Reference
FR686761	56/Ca/78	CAGCCTACTCACCACGCAGAGATAAGCTTTCAGGATAGAGATACAGCTCTTCCAGACGCATGTTCATCTATATCGGATATTAGCCCCGTTACGTATCCGATCACATTACCTATTATTAAAAACATTTCCGTAACTGCTCATGGTATCAATCTTATCGATAAGTTTCCATCAAAGTTCTGCAGCTCTTACATACCCTTCCACTACGGAGGCAATGCAATTAAAACCCCCGATGATCCGGGTGCGATGATGATTACCTTTGCTTTGAAGCCACGGGAGGAATACCAACCCAGTGGTCATATTAACGTATCCAGAGCAAGAGAATTTTATATTAGTTGGGACACGGATTACGTGGGGTCTATCACTACGGCTGATCTTGTGGTATCGGCATCTGCTATTAAC…	QPTHHAEISFQDRDTALPDACSSISDISPVTYPITLPIIKNISVTAHGINLIDKFPSKFCSSYIPFHYGGNAIKTPDDPGAMMITFALKPREEYQPSGHINVSRAREFYISWDTDYVGSITTADLVVSASAINFLLLQNGS	424	141	1 or 2	Exact Match to Reference
FR686762	57/Ca/79	CATCGCTCTCACCACGCAGAGATAAGCTTTCAGGATAGAGATACAGCTCTTCCAGACGCATGTTCATCTATATCGGATATTAGCCCCGTTACGTATCCGATCACATTACCTATTATTAAAAACATTTCCGTAACTGCTCATGGTATCAATCTTATCGATAAGTTTCCATCAAAGTTCTGCAGCTCTTACATACCCTTCCACTACGGAGGCAATGCAATTAAAACCCCCGATGATCCGGGTGCGATGATGATTACCTTTGCTTTGAAGCCACGGGAGGAATACCAACCCAGTGGTCATATTAACGTATCCAGAGCAAGAGAATTTTATATTAGTTGGGACACGGATTACGTGGGGTCTATCACTACGGCTGATCTTGTGGTATCGGCATCTGCTATTAAC…	HRSHHAEISFQDRDTALPDACSSISDISPVTYPITLPIIKNISVTAHGINLIDKFPSKFCSSYIPFHYGGNAIKTPDDPGAMMITFALKPREEYQPSGHINVSRAREFYISWDTDYVGSITTADLVVSASAINFLLLQNGS	424	141	1 or 2	Imperfect Match to Reference <3 AA differences
HM588697	MAD/T/07	TACTATCAGCCCCCTCTTGCGCTCTGGATTAAGCTGCGCTTTTGGTTTAACGAGAACGTGAACCTTGCTATTCCCTCGGTATCCATTCCCTTCGGCGAGCGCTTTATCACCATAAAGCTTGCATCGCAAAAGGATTTGGTGAATGAATTTCCTGGACTTTTTATACGCCAGTCGCGTTTTATACCTGGACGCCCCAGTAGACGCAATATACGCTTTAAACCATGGTTTATCCCAGGAGTCATT	YYQPPLALWIKLRFWFNENVNLAIPSVSIPFGERFITIKLASQKDLVNEFPGLFIRQSRFIPGRPSRRNIRFKPWFIPGVI	243	81	1 or 9 or 23	Exact Match to Reference
HM745253	Ken05/Tk1	ATGCAGCCTACCCACCACGCAGAGGTAAGCTTTCAGGATAGAGATACAGCTCTTCCAGATGCATGTTCATCCATATCTGATATTACCCCCATTACTTATCCGATCACATTACCTATTATTAAAAACATTTCCGTCACTGCTCATGGTATCAATCTTATCGATAAATTTCCATCAAAGTTCTGCAGCTCTTACATACCCTTTCACTACGGAGGCAATTCGATTAAAACCCCCGACGATCCGGGCGCGATGATGATTACCTTTGCTTTGAAACCACGGGAGGAATACCAACCCAGTGGTCATATTAACGTATCCAGAGCAAGAGAATTTTATATTAGCTGGGACACAGATTATGTGGGGTCTATCACCACGGCCGATCTTGTGGTATCGGCATCCGCTATT…	MQPTHHAEVSFQDRDTALPDACSSISDITPITYPITLPIIKNISVTAHGINLIDKFPSKFCSSYIPFHYGGNSIKTPDDPGAMMITFALKPREEYQPSGHINVSRAREFYISWDTDYVGSITTADLVVSASAIN	404	134	9	Exact Match to Reference
HM745254	Ken05/Tk2	ATGCAGCCTACCCACCACGCAGAGGTAAGCTTTCAGGATAGAGATACAGCTCTTCCAGATGCATGTTCATCCATATCTGATATTACCCCCATTACTTATCCGATCACATTACCTATTATTAAAAACATTTCCGTCACTGCTCATGGTATCAATCTTATCGATAAATTTCCATCAAAGTTCTGCAGCTCTTACATACCCTTTCACTACGGAGGCAATTCGATTAAAACCCCCGACGATCCGGGCGCGATGATGATTACCTTTGCTTTGAAACCACGGGAGGAATACCAACCCAGTGGTCATATTAACGTATCCAGAGCAAGAGAATTTTATATTAGCTGGGACACAGATTATGTGGGGTCTATCACCACGGCCGATCTTGTGGTATCGGCATCCGCTATT…	MQPTHHAEVSFQDRDTALPDACSSISDITPITYPITLPIIKNISVTAHGINLIDKFPSKFCSSYIPFHYGGNSIKTPDDPGAMMITFALKPREEYQPSGHINVSRAREFYISWDTDYVGSITTADLVVSASAIN	404	134	9	Exact Match to Reference
HM745255	Ken05/Tk3	ATGCAGCCTACCCACCACGCAGAGGTAAGCTTTCAGGATAGAGATACAGCTCTTCCAGATGCATGTTCATCCATATCTGATATTACCCCCATTACTTATCCGATCACATTACCTATTATTAAAAACATTTCCGTCACTGCTCATGGTATCAATCTTATCGATAAATTTCCATCAAAGTTCTGCAGCTCTTACATACCCTTTCACTACGGAGGCAATTCGATTAAAACCCCCGACGATCCGGGCGCGATGATGATTACCTTTGCTTTGAAACCACGGGAGGAATACCAACCCAGTGGTCATATTAACGTATCCAGAGCAAGAGAATTTTATATTAGCTGGGACACAGATTATGTGGGGTCTATCACCACGGCCGATCTTGTGGTATCGGCATCCGCTATT…	MQPTHHAEVSFQDRDTALPDACSSISDITPITYPITLPIIKNISVTAHGINLIDKFPSKFCSSYIPFHYGGNSIKTPDDPGAMMITFALKPREEYQPSGHINVSRAREFYISWDTDYVGSITTADLVVSASAIN	404	134	9	Exact Match to Reference
HM745256	Ken05/Tk4	ATGCAGCCTACCCACCACGCAGAGGTAAGCTTTCAGGATAGAGATACAGCTCTTCCAGATGCATGTTCATCCATATCTGATATTACCCCCATTACTTATCCGATCACATTACCTATTATTAAAAACATTTCCGTCACTGCTCATGGTATCAATCTTATCGATAAATTTCCATCAAAGTTCTGCAGCTCTTACATACCCTTTCACTACGGAGGCAATTCGATTAAAACCCCCGACGATCCGGGCGCGATGATGATTACCTTTGCTTTGAAACCACGGGAGGAATACCAACCCAGTGGTCATATTAACGTATCCAGAGCAAGAGAATTTTATATTAGCTGGGACACAGATTATGTGGGGTCTATCACCACGGCCGATCTTGTGGTATCGGCATCCGCTATT…	MQPTHHAEVSFQDRDTALPDACSSISDITPITYPITLPIIKNISVTAHGINLIDKFPSKFCSSYIPFHYGGNSIKTPDDPGAMMITFALKPREEYQPSGHINVSRAREFYISWDTDYVGSITTADLVVSASAIN	404	134	9	Exact Match to Reference
HM745257	Ken05/Tk5	ATGCAGCCTACCCACCACGCAGAGGTAAGCTTTCAGGATAGAGATACAGCTCTTCCAGATGCATGTTCATCCATATCAGATATTACCCCCATTACTTATCCGATCACGTTACCTATTATTAAAAACATTTCCGTCACTGCTCATGGTATCAATCTTATCGATAAATTTCCATCAAAGTTCTGCAGCTCTTACATACCCTTTCACTACGGAGGCAATTCGATTAAAACCCCCGACGATCCGGGCGCGATGATGATTACCTTTGCTTTGAAACCACGGGAGGAATACCAACCCAGTGGTCATATTAACGTATCCAGAGCAAGAGAATTTTATATTAGCTGGGACACAGATTATGTGGGGTCTATCACCACGGCCGATCTTGTGGTATCGGCATCCGCTATT…	MQPTHHAEVSFQDRDTALPDACSSISDITPITYPITLPIIKNISVTAHGINLIDKFPSKFCSSYIPFHYGGNSIKTPDDPGAMMITFALKPREEYQPSGHINVSRAREFYISWDTDYVGSITTADLVVSASAIN	404	134	9	Exact Match to Reference
HM745258	Ken05/Tk6	ATGCAGCCTACCCACCACGCAGAGGTAAGCTTTCAGGATAGAGATACAGCTCTTCCAGATGCATGTTCATCCATATCTGATATTACCCCCATTACTTATCCGATCACATTACCTATTATTAAAAACATTTCCGTCACTGCTCATGGTATCAATCTTATCGATAAATTTCCATCAAAGTTCTGCAGCTCTTACATACCCTTTCACTACGGAGGCAATTCGATTAAAACCCCCGACGATCCGGGCGCGATGATGATTACCTTTGCTTTGAAACCACGGGAGGAATACCAACCCAGTGGTCATATTAACGTATCCAGAGCAAGAGAATTTTATATTAGCTGGGACACAGATTATGTGGGGTCTATCACCACGGCCGATCTTGTGGTATCGGCATCCGCTATT…	MQPTHHAEVSFQDRDTALPDACSSISDITPITYPITLPIIKNISVTAHGINLIDKFPSKFCSSYIPFHYGGNSIKTPDDPGAMMITFALKPREEYQPSGHINVSRAREFYISWDTDYVGSITTADLVVSASAIN	404	134	9	Exact Match to Reference
HM745259	Ken05/Tk7	ATGCAGCCTACCCACCACGCAGAGGTAAGCTTTCAGGATAGAGATACAGCTCTTCCAGATGCATGTTCATCCATATCAGATATTACCCCCATTACTTATCCGATCACGTTACCTATTATTAAAAACATTTCCGTCACTGCTCATGGTATCAATCTTATCGATAAATTTCCATCAAAGTTCTGCAGCTCTTACATACCCTTTCACTACGGAGGCAATTCGATTAAAACCCCCGACGATCCGGGCGCGATGATGATTACCTTTGCTTTGAAACCACGGGAGGAATACCAACCCAGTGGTCATATTAACGTATCCAGAGCAAGAGAATTTTATATTAGCTGGGACACAGATTATGTGGGGTCTATCACCACGGCCGATCTTGTGGTATCGGCATCCGCTATT…	MQPTHHAEVSFQDRDTALPDACSSISDITPITYPITLPIIKNISVTAHGINLIDKFPSKFCSSYIPFHYGGNSIKTPDDPGAMMITFALKPREEYQPSGHINVSRAREFYISWDTDYVGSITTADLVVSASAIN	404	134	9	Exact Match to Reference
HM745260	Ken05/Tk8	ATGCAGCCTACCCACCACGCAGAGGTAAGCTTTCAGGATAGAGATACAGCTCTTCCAGATGCATGTTCATCCATATCTGATATTACCCCCATTACTTATCCGATCACATTACCTATTATTAAAAACATTTCCGTCACTGCTCATGGTATCAATCTTATCGATAAATTTCCATCAAAGTTCTGCAGCTCTTACATACCCTTTCACTACGGAGGCAATTCGATTAAAACCCCCGACGATCCGGGCGCGATGATGATTACCTTTGCTTTGAAACCACGGGAGGAATACCAACCCAGTGGTCATATTAACGTATCCAGAGCAAGAGAATTTTATATTAGCTGGGACACAGATTATGTGGGGTCTATCACCACGGCCGATCTTGTGGTATCGGCATCCGCTATT…	MQPTHHAEVSFQDRDTALPDACSSISDITPITYPITLPIIKNISVTAHGINLIDKFPSKFCSSYIPFHYGGNSIKTPDDPGAMMITFALKPREEYQPSGHINVSRAREFYISWDTDYVGSITTADLVVSASAIN	404	134	9	Exact Match to Reference
HM745261	Ken05/Tk9	ATGCAGCCTACCCACCACGCAGAGGTAAGCTTTCAGGATAGAGATACAGCTCTTCCAGATGCATGTTCATCCATATCAGATATTACCCCCATTACTTATCCGATCACGTTACCTATTATTAAAAACATTTCCGTCACTGCTCATGGTATCAATCTTATCGATAAATTTCCATCAAAGTTCTGCAGCTCTTACATACCCTTTCACTACGGAGGCAATTCGATTAAAACCCCCGACGATCCGGGCGCGATGATGATTACCTTTGCTTTGAAACCACGGGAGGAATACCAACCCAGCGGTCATATTAACGTATCCAGAGCAAGAGAATTTTATATTAGCTGGGACACAGATTATGTGGGGTCTATCACCACGGCCGATCTTGTGGTATCGGCATCCGCTATT…	MQPTHHAEVSFQDRDTALPDACSSISDITPITYPITLPIIKNISVTAHGINLIDKFPSKFCSSYIPFHYGGNSIKTPDDPGAMMITFALKPREEYQPSGHINVSRAREFYISWDTDYVGSITTADLVVSASAIN	404	134	9	Exact Match to Reference
HM745262	Ken05/Tk10	ATGCAGCCTACCCACCACGCAGAGGTAAGCTTTCAGGATAGAGATACAGCTCTTCCAGATGCATGTTCATCCATATCAGATATTACCCCCATTACTTATCCGATCACGTTACCTATTATTAAAAACATTTCCGTCACTGCTCATGGTATCAATCTTATCGATAAATTTCCATCAAAGTTCTGCAGCTCTTACATACCCTTTCACTACGGAGGCAATTCGATTAAAACCCCCGACGATCCGGGCGCGATGATGATTACCTTTGCTTTGAAACCACGGGAGGAATACCAACCCAGTGGTCATATTAACGTATCCAGAGCAAGAGAATTTTATATTAGCTGGGACACAGATTATGTGGGGTCTATCACCACGGCCGATCTTGTGGTATCGGCATCCGCTATT…	MQPTHHAEVSFQDRDTALPDACSSISDITPITYPITLPIIKNISVTAHGINLIDKFPSKFCSSYIPFHYGGNSIKTPDDPGAMMITFALKPREEYQPSGHINVSRAREFYISWDTDYVGSITTADLVVSASAIN	404	134	9	Exact Match to Reference
HM745263	Ken05.DPk2	ATGCAGCCTACCCACCACGCAGAGGTAAGCTTTCAGGATAGAGATACAGCTCTTCCAGATGCATGTTCATCCATATCAGATATTACCCCCATTACTTATCCGATCACGTTACCTATTATTAAAAACATTTCCGTCACTGCTCATGGTATCAATCTTATCGATAAATTTCCATCAAAGTTCTGCAGCTCTTACATACCCTTTCACTACGGAGGCAATTCGATTAAAACCCCCGACGATCCGGGCGCGATGATGATTACCTTTGCTTTGAAACCACGGGAGGAATACCAACCCAGTGGTCATATTAACGTATCCAGAGCAAGAGAATTTTATATTAGCTGGGACACAGATTATGTGGGGTCTATCACCACGGCCGATCTTGTGGTATCGGCATCCGCTATT…	MQPTHHAEVSFQDRDTALPDACSSISDITPITYPITLPIIKNISVTAHGINLIDKFPSKFCSSYIPFHYGGNSIKTPDDPGAMMITFALKPREEYQPSGHINVSRAREFYISWDTDYVGSITTADLVVSASAIN	404	134	9	Exact Match to Reference
HM745264	Ken05.DPk16	ATGCAGCCTACCCACCACGCAGAGGTAAGCTTTCAGGATAGAGATACAGCTCTTCCAGATGCATGTTCATCCATATCAGATATTACCCCCATTACTTATCCGATCACGTTACCTATTATTAAAAACATTTCCGTCACTGCTCATGGTATCAATCTTATCGATAAATTTCCATCAAAGTTCTGCAGCTCTTACATACCCTTTCACTACGGAGGCAATTCGATTAAAACCCCCGACGATCCGGGCGCGATGATGATTACCTTTGCTTTGAAACCACGGGAGGAATACCAACCCAGTGGTCATATTAACGTATCCAGAGCAAGAGAATTTTATATTAGCTGGGACACAGATTATGTGGGGTCTATCACCACGGCCGATCTTGTGGTATCGGCATCCGCTATT…	MQPTHHAEVSFQDRDTALPDACSSISDITPITYPITLPIIKNISVTAHGINLIDKFPSKFCSSYIPFHYGGNSIKTPDDPGAMMITFALKPREEYQPSGHINVSRAREFYISWDTDYVGSITTADLVVSASAIN	404	134	9	Exact Match to Reference
HM745265	Ken05.DPk18	ATGCAGCCTACCCACCACGCAGAGGTAAGCTTTCAGGATAGAGATACAGCTCTTCCAGATGCATGTTCATCCATATCAGATATTACCCCCATTACTTATCCGATCACGTTACCTATTATTAAAAACATTTCCGTCACTGCTCATGGTATCAATCTTATCGATAAATTTCCATCAAAGTTCTGCAGCTCTTACATACCCTTTCACTACGGAGGCAATTCGATTAAAACCCCCGACGATCCGGGCGCGATGATGATTACCTTTGCTTTGAAACCACGGGAGGAATACCAACCCAGTGGTCATATTAACGTATCCAGAGCAAGAGAATTTTATATTAGCTGGGACACAGATTATGTGGGGTCTATCACCACGGCCGATCTTGTGGTATCGGCATCCGCTATT…	MQPTHHAEVSFQDRDTALPDACSSISDITPITYPITLPIIKNISVTAHGINLIDKFPSKFCSSYIPFHYGGNSIKTPDDPGAMMITFALKPREEYQPSGHINVSRAREFYISWDTDYVGSITTADLVVSASAIN	404	134	9	Exact Match to Reference
HM745266	Ken05.DPk21	ATGCAGCCTACCCACCACGCAGAGGTAAGCTTTCAGGATAGAGATACAGCTCTTCCAGATGCATGTTCATCCATATCAGATATTACCCCCATTACTTATCCGATCACGTTACCTATTATTAAAAACATTTCCGTCACTGCTCATGGTATCAATCTTATCGATAAATTTCCATCAAAGTTCTGCAGCTCTTACATACCCTTTCACTACGGAGGCAATTCGATTAAAACCCCCGACGATCCGGGCGCGATGATGATTACCTTTGCTTTGAAACCACGGGAGGAATACCAACCCAGTGGTCATATTAACGTATCCAGAGCAAGAGAATTTTATATTAGCTGGGACACAGATTATGTGGGGTCTATCACCACGGCCGATCTTGTGGTATCGGCATCCGCTATT…	MQPTHHAEVSFQDRDTALPDACSSISDITPITYPITLPIIKNISVTAHGINLIDKFPSKFCSSYIPFHYGGNSIKTPDDPGAMMITFALKPREEYQPSGHINVSRAREFYISWDTDYVGSITTADLVVSASAIN	404	134	9	Exact Match to Reference
HM745267	Ken05.DPk27	ATGCAGCCTACCCACCACGCAGAGGTAAGCTTTCAGGATAGAGATACAGCTCTTCCAGATGCATGTTCATCCATATCAGATATTACCCCCATTACTTATCCGATCACGTTACCTATTATTAAAAACATTTCCGTCACTGCTCATGGTATCAATCTTATCGATAAATTTCCATCAAAGTTCTGCAGCTCTTACATACCCTTTCACTACGGAGGCAATTCGATTAAAACCCCCGACGATCCGGGCGCGATGATGATTACCTTTGCTTTGAAACCACGGGAGGAATACCAACCCAGTGGTCATATTAACGTATCCAGAGCAAGAGAATTTTATATTAGCTGGGACACAGATTATGTGGGGTCTATCACCACGGCCGATCTTGTGGTATCGGCATCCGCTATT…	MQPTHHAEVSFQDRDTALPDACSSISDITPITYPITLPIIKNISVTAHGINLIDKFPSKFCSSYIPFHYGGNSIKTPDDPGAMMITFALKPREEYQPSGHINVSRAREFYISWDTDYVGSITTADLVVSASAIN	404	134	9	Exact Match to Reference
HM745268	Ken05.DPN2	ATGCAGCCTACCCACCACGCAGAGGTAAGCTTTCAGGATAGAGATACAGCTCTTCCAGATGCATGTTCATCCATATCAGATATTACCCCCATTACTTATCCGATCACGTTACCTATTATTAAAAACATTTCCGTCACTGCTCATGGTATCAATCTTATCGATAAATTTCCATCAAAGTTCTGCAGCTCTTACATACCCTTTCACTACGGAGGCAATTCGATTAAAACCCCCGACGATCCGGGCGCGATGATGATTACCTTTGCTTTGAAACCACGGGAGGAATACCAACCCAGTGGTCATATTAACGTATCCAGAGCAAGAGAATTTTATATTAGCTGGGACACAGATTATGTGGGGTCTATCACCACGGCCGATCTTGTGGTATCGGCATCCGCTATT…	MQPTHHAEVSFQDRDTALPDACSSISDITPITYPITLPIIKNISVTAHGINLIDKFPSKFCSSYIPFHYGGNSIKTPDDPGAMMITFALKPREEYQPSGHINVSRAREFYISWDTDYVGSITTADLVVSASAIN	404	134	9	Exact Match to Reference
HM745269	Ken05.DPN15	ATGCAGCCTACCCACCACGCAGAGGTAAGCTTTCAGGATAGAGATACAGCTCTTCCAGATGCATGTTCATCCATATCAGATATTACCCCCATTACTTATCCGATCACGTTACCTATTATTAAAAACATTTCCGTCACTGCTCATGGTATCAATCTTATCGATAAATTTCCATCAAAGTTCTGCAGCTCTTACATACCCTTTCACTACGGAGGCAATTCGATTAAAACCCCCGACGATCCGGGCGCGATGATGATTACCTTTGCTTTGAAACCACGGGAGGAATACCAACCCAGTGGTCATATTAACGTATCCAGAGCAAGAGAATTTTATATTAGCTGGGACACAGATTATGTGGGGTCTATCACCACGGCCGATCTTGTGGTATCGGCATCCGCTATT…	MQPTHHAEVSFQDRDTALPDACSSISDITPITYPITLPIIKNISVTAHGINLIDKFPSKFCSSYIPFHYGGNSIKTPDDPGAMMITFALKPREEYQPSGHINVSRAREFYISWDTDYVGSITTADLVVSASAIN	404	134	9	Exact Match to Reference
HM745270	Ken05.DPN23	ATGCAGCCTACCCACCACGCAGAGGTAAGCTTTCAGGATAGAGATACAGCTCTTCCAGATGCATGTTCATCCATATCAGATATTACCCCCATTACTTATCCGATCACGTTACCTATTATTAAAAACATTTCCGTCACTGCTCATGGTATCAATCTTATCGATAAATTTCCATCAAAGTTCTGCAGCTCTTACATACCCTTTCACTACGGAGGCAATTCGATTAAAACCCCCGACGATCCGGGCGCGATGATGATTACCTTTGCTTTGAAACCACGGGAGGAATACCAACCCAGTGGTCATATTAACGTATCCAGAGCAAGAGAATTTTATATTAGCTGGGACACAGATTATGTGGGGTCTATCACCACGGCCGATCTTGTGGTATCGGCATCCGCTATT…	MQPTHHAEVSFQDRDTALPDACSSISDITPITYPITLPIIKNISVTAHGINLIDKFPSKFCSSYIPFHYGGNSIKTPDDPGAMMITFALKPREEYQPSGHINVSRAREFYISWDTDYVGSITTADLVVSASAIN	404	134	9	Exact Match to Reference
HM745271	Ken05.DPU1	ATGCAGCCTACCCACCACGCAGAGGTAAGCTTTCAGGATAGAGATACAGCTCTTCCAGATGCATGTTCATCCATATCAGATATTACCCCCATTACTTATCCGATCACGTTACCTATTATTAAAAACATTTCCGTCACTGCTCATGGTATCAATCTTATCGATAAATTTCCATCAAAGTTCTGCAGCTCTTACATACCCTTTCACTACGGAGGCAATTCGATTAAAACCCCCGACGATCCGGGCGCGATGATGATTACCTTTGCTTTGAAACCACGGGAGGAATACCAACCCAGTGGTCATATTAACGTATCCAGAGCAAGAGAATTTTATATTAGCTGGGACACAGATTATGTGGGGTCTATCACCACGGCCGATCTTGTGGTATCGGCATCCGCTATT…	MQPTHHAEVSFQDRDTALPDACSSISDITPITYPITLPIIKNISVTAHGINLIDKFPSKFCSSYIPFHYGGNSIKTPDDPGAMMITFALKPREEYQPSGHINVSRAREFYISWDTDYVGSITTADLVVSASAIN	404	134	9	Exact Match to Reference
HM745272	Ken05.DPU2	ATGCAGCCTACCCACCACGCAGAGGTAAGCTTTCAGGATAGAGATACAGCTCTTCCAGATGCATGTTCATCCATATCAGATATTACCCCCATTACTTATCCGATCACGTTACCTATTATTAAAAACATTTCCGTCACTGCTCATGGTATCAATCTTATCGATAAATTTCCATCAAAGTTCTGCAGCTCTTACATACCCTTTCACTACGGAGGCAATTCGATTAAAACCCCCGACGATCCGGGCGCGATGATGATTACCTTTGCTTTGAAACCACGGGAGGAATACCAACCCAGTGGTCATATTAACGTATCCAGAGCAAGAGAATTTTATATTAGCTGGGACACAGATTATGTGGGGTCTATCACCACGGCCGATCTTGTGGTATCGGCATCCGCTATT…	MQPTHHAEVSFQDRDTALPDACSSISDITPITYPITLPIIKNISVTAHGINLIDKFPSKFCSSYIPFHYGGNSIKTPDDPGAMMITFALKPREEYQPSGHINVSRAREFYISWDTDYVGSITTADLVVSASAIN	404	134	9	Exact Match to Reference
HM745273	Ken05.DPU11	ATGCAGCCTACCCACCACGCAGAGGTAAGCTTTCAGGATAGAGATACAGCTCTTCCAGATGCATGTTCATCCATATCAGATATTACCCCCATTACTTATCCGATCACGTTACCTATTATTAAAAACATTTCCGTCACTGCTCATGGTATCAATCTTATCGATAAATTTCCATCAAAGTTCTGCAGCTCTTACATACCCTTTCACTACGGAGGCAATTCGATTAAAACCCCCGACGATCCGGGCGCGATGATGATTACCTTTGCTTTGAAACCACGGGAGGAATACCAACCCAGTGGTCATATTAACGTATCCAGAGCAAGAGAATTTTATATTAGCTGGGACACAGATTATGTGGGGTCTATCACCACGGCCGATCTTGTGGTATCGGCATCCGCTATT…	MQPTHHAEVSFQDRDTALPDACSSISDITPITYPITLPIIKNISVTAHGINLIDKFPSKFCSSYIPFHYGGNSIKTPDDPGAMMITFALKPREEYQPSGHINVSRAREFYISWDTDYVGSITTADLVVSASAIN	404	134	9	Exact Match to Reference
HM745274	Ken05.DPU22	ATGCAGCCTACCCACCACGCAGAGGTAAGCTTTCAGGATAGAGATACAGCTCTTCCAGATGCATGTTCATCCATATCAGATATTACCCCCATTACTTATCCGATCACGTTACCTATTATTAAAAACATTTCCGTCACTGCTCATGGTATCAATCTTATCGATAAATTTCCATCAAAGTTCTGCAGCTCTTACATACCCTTTCACTACGGAGGCAATTCGATTAAAACCCCCGACGATCCGGGCGCGATGATGATTACCTTTGCTTTGAAACCACGGGAGGAATACCAACCCAGTGGTCATATTAACGTATCCAGAGCAAGAGAATTTTATATTAGCTGGGACACAGATTATGTGGGGTCTATCACCACGGCCGATCTTGTGGTATCGGCATCCGCTATT…	MQPTHHAEVSFQDRDTALPDACSSISDITPITYPITLPIIKNISVTAHGINLIDKFPSKFCSSYIPFHYGGNSIKTPDDPGAMMITFALKPREEYQPSGHINVSRAREFYISWDTDYVGSITTADLVVSASAIN	404	134	9	Exact Match to Reference
HM745275	Ken08Tk.2/1	ATGCAGCCTACCCACCACGCAGAGGTAAGCTTTCAGGATAGAGATACAGCTCTTCCAGATGCATGTTCATCCATATCAGATATTACCCCCATTACTTATCCGATCACGTTACCTATTATTAAAAACATTTCCGTCACTGCTCATGGTATCAATCTTATCGATAAATTTCCATCAAAGTTCTGCAGCTCTTACATACCCTTTCACTACGGAGGCAATTCGATTAAAACCCCCGACGATCCGGGCGCGATGATGATTACCTTTGCTTTGAAACCACGGGAGGAATACCAACCCAGCGGTCATATTAACGTATCCAGAGCAAGAGAATTTTATATTAGCTGGGACACAGATTATGTGGGGTCTATCACCACGGCCGATCTTGTGGTATCGGCATCCGCTATT…	MQPTHHAEVSFQDRDTALPDACSSISDITPITYPITLPIIKNISVTAHGINLIDKFPSKFCSSYIPFHYGGNSIKTPDDPGAMMITFALKPREEYQPSGHINVSRAREFYISWDTDYVGSITTADLVVSASAIN	404	134	9	Exact Match to Reference
HM745276	Ken08Tk.2/3	ATGCAGCCTACCCACCACGCAGAGGTAAGCTTTCAGGATAGAGATACAGCTCTTCCAGATGCATGTTCATCCATATCAGATATTACCCCCATTACTTATCCGATCACGTTACCTATTATTAAAAACATTTCCGTCACTGCTCATGGTATCAATCTTATCGATAAATTTCCATCAAAGTTCTGCAGCTCTTACATACCCTTTCACTACGGAGGCAATTCGATTAAAACCCCCGACGATCCGGGCGCGATGATGATTACCTTTGCTTTGAAACCACGGGAGGAATACCAACCCAGTGGTCATATTAACGTATCCAGAGCAAGAGAATTTTATATTAGCTGGGACACAGATTATGTGGGGTCTATCACCACGGCCGATCTTGTGGTATCGGCATCCGCTATT…	MQPTHHAEVSFQDRDTALPDACSSISDITPITYPITLPIIKNISVTAHGINLIDKFPSKFCSSYIPFHYGGNSIKTPDDPGAMMITFALKPREEYQPSGHINVSRAREFYISWDTDYVGSITTADLVVSASAIN	404	134	9	Exact Match to Reference
HM745277	Ken09Tk.13/1	ATGCAGCCTACCCACCACGCAGAGGTAAGCTTTCAGGATAGAGATACAGCTCTTCCAGATGCATGTTCATCCATATCAGATATTACCCCCATTACTTATCCGATCACGTTACCTATTATTAAAAACATTTCCGTCACTGCTCATGGTATCAATCTTATCGATAAATTTCCATCAAAGTTCTGCAGCTCTTACATACCCTTTCACTACGGAGGCAATTCGATTAAAACCCCCGACGATCCGGGCGCGATGATGATTACCTTTGCTTTGAAACCACGGGAGGAATACCAACCCAGTGGTCATATTAACGTATCCAGAGCAAGAGAATTTTATATTAGCTGGGACACAGATTATGTGGGGTCTATCACCACGGCCGATCTTGTGGTATCGGCATCCGCTATT…	MQPTHHAEVSFQDRDTALPDACSSISDITPITYPITLPIIKNISVTAHGINLIDKFPSKFCSSYIPFHYGGNSIKTPDDPGAMMITFALKPREEYQPSGHINVSRAREFYISWDTDYVGSITTADLVVSASAIN	404	134	9	Exact Match to Reference
HM745278	Ken09Tk.13/2	ATGCAGCCTACCCACCACGCAGAGGTAAGCTTTCAGGATAGAGATACAGCTCTTCCAGATGCATGTTCATCCATATCAGATATTACCCCCATTACTTATCCGATCACGTTACCTATTATTAAAAACATTTCCGTCACTGCTCATGGTATCAATCTTATCGATAAATTTCCATCAAAGTTCTGCAGCTCTTACATACCCTTTCACTACGGAGGCAATTCGATTAAAACCCCCGACGATCCGGGCGCGATGATGATTACCTTTGCTTTGAAACCACGGGAGGAATACCAACCCAGCGGTCATATTAACGTATCCAGAGCAAGAGAATTTTATATTAGCTGGGACACAGATTATGTGGGGTCTATCACCACGGCCGATCTTGTGGTATCGGCATCCGCTATT…	MQPTHHAEVSFQDRDTALPDACSSISDITPITYPITLPIIKNISVTAHGINLIDKFPSKFCSSYIPFHYGGNSIKTPDDPGAMMITFALKPREEYQPSGHINVSRAREFYISWDTDYVGSITTADLVVSASAIN	404	134	9	Exact Match to Reference
HM745279	Ken09Tk.15/4	ATGCAGCCTACCCACCACGCAGAGGTAAGCTTTCAGGATAGAGATACAGCTCTTCCAGATGCATGTTCATCCATATCAGATATTACCCCCATTACTTATCCGATCACGTTACCTATTATTAAAAACATTTCCGTCACTGCTCATGGTATCAATCTTATCGATAAATTTCCATCAAAGTTCTGCAGCTCTTACATACCCTTTCACTACGGAGGCAATTCGATTAAAACCCCCGACGATCCGGGCGCGATGATGATTACCTTTGCTTTGAAACCACGGGAGGAATACCAACCCAGCGGTCATATTAACGTATCCAGAGCAAGAGAATTTTATATTAGCTGGGACACAGATTATGTGGGGTCTATCACCACGGCCGATCTTGTGGTATCGGCATCCGCTATT…	MQPTHHAEVSFQDRDTALPDACSSISDITPITYPITLPIIKNISVTAHGINLIDKFPSKFCSSYIPFHYGGNSIKTPDDPGAMMITFALKPREEYQPSGHINVSRAREFYISWDTDYVGSITTADLVVSASAIN	404	134	9	Exact Match to Reference
HM745280	Ken09Tk.15/6	ATGCAGCCTACCCACCACGCAGAGGTAAGCTTTCAGGATAGAGATACAGCTCTTCCAGATGCATGTTCATCCATATCAGATATTACCCCCATTACTTATCCGATCACGTTACCTATTATTAAAAACATTTCCGTCACTGCTCATGGTATCAATCTTATCGATAAATTTCCATCAAAGTTCTGCAGCTCTTACATACCCTTTCACTACGGAGGCAATTCGATTAAAACCCCCGACGATCCGGGCGCGATGATGATTACCTTTGCTTTGAAACCACGGGAGGAATACCAACCCAGTGGTCATATTAACGTATCCAGAGCAAGAGAATTTTATATTAGCTGGGACACAGATTATGTGGGGTCTATCACCACGGCCGATCTTGTGGTATCGGCATCCGCTATT…	MQPTHHAEVSFQDRDTALPDACSSISDITPITYPITLPIIKNISVTAHGINLIDKFPSKFCSSYIPFHYGGNSIKTPDDPGAMMITFALKPREEYQPSGHINVSRAREFYISWDTDYVGSITTADLVVSASAIN	404	134	9	Exact Match to Reference
HM745281	Ken09Tk.19/2	ATGCAGCCTACCCACCACGCAGAGGTAAGCTTTCAGGATAGAGATACAGCTCTTCCAGATGCATGTTCATCCATATCAGATATTACCCCCATTACTTATCCGATCACGTTACCTATTATTAAAAACATTTCCGTCACTGCTCATGGTATCAATCTTATCGATAAATTTCCATCAAAGTTCTGCAGCTCTTACATACCCTTTCACTACGGAGGCAATTCGATTAAAACCCCCGACGATCCGGGCGCGATGATGATTACCTTTGCTTTGAAACCACGGGAGGAATACCAACCCAGCGGTCATATTAACGTATCCAGAGCAAGAGAATTTTATATTAGCTGGGACACAGATTATGTGGGGTCTATCACCACGGCCGATCTTGTGGTATCGGCATCCGCTATT…	MQPTHHAEVSFQDRDTALPDACSSISDITPITYPITLPIIKNISVTAHGINLIDKFPSKFCSSYIPFHYGGNSIKTPDDPGAMMITFALKPREEYQPSGHINVSRAREFYISWDTDYVGSITTADLVVSASAIN	404	134	9	Exact Match to Reference
HM745282	Ken09Tk.19/7	ATGCAGCCTACCCACCACGCAGAGGTAAGCTTTCAGGATAGAGATACAGCTCTTCCAGATGCATGTTCATCCATATCAGATATTACCCCCATTACTTATCCGATCACGTTACCTATTATTAAAAACATTTCCGTCACTGCTCATGGTATCAATCTTATCGATAAATTTCCATCAAAGTTCTGCAGCTCTTACATACCCTTTCACTACGGAGGCAATTCGATTAAAACCCCCGACGATCCGGGCGCGATGATGATTACCTTTGCTTTGAAACCACGGGAGGAATACCAACCCAGCGGTCATATTAACGTATCCAGAGCAAGAGAATTTTATATTAGCTGGGACACAGATTATGTGGGGTCTATCACCACGGCCGATCTTGTGGTATCGGCATCCGCTATT…	MQPTHHAEVSFQDRDTALPDACSSISDITPITYPITLPIIKNISVTAHGINLIDKFPSKFCSSYIPFHYGGNSIKTPDDPGAMMITFALKPREEYQPSGHINVSRAREFYISWDTDYVGSITTADLVVSASAIN	404	134	9	Exact Match to Reference
HM745283	Ken09Tk.19/11	ATGCAGCCTACCCACCACGCAGAGGTAAGCTTTCAGGATAGAGATACAGCTCTTCCAGATGCATGTTCATCCATATCAGATATTACCCCCATTACTTATCCGATCACGTTACCTATTATTAAAAACATTTCCGTCACTGCTCATGGTATCAATCTTATCGATAAATTTCCATCAAAGTTCTGCAGCTCTTACATACCCTTTCACTACGGAGGCAATTCGATTAAAACCCCCGACGATCCGGGCGCGATGATGATTACCTTTGCTTTGAAACCACGGGAGGAATACCAACCCAGCGGTCATATTAACGTATCCAGAGCAAGAGAATTTTATATTAGCTGGGACACAGATTATGTGGGGTCTATCACCACGGCCGATCTTGTGGTATCGGCATCCGCTATT…	MQPTHHAEVSFQDRDTALPDACSSISDITPITYPITLPIIKNISVTAHGINLIDKFPSKFCSSYIPFHYGGNSIKTPDDPGAMMITFALKPREEYQPSGHINVSRAREFYISWDTDYVGSITTADLVVSASAIN	404	134	9	Exact Match to Reference
HM745284	Ken09Tk.20/5	ATGCAGCCTACCCACCACGCAGAGGTAAGCTTTCAGGATAGAGATACAGCTCTTCCAGATGCATGTTCATCCATATCAGATATTACCCCCATTACTTATCCGATCACGTTACCTATTATTAAAAACATTTCCGTCACTGCTCATGGTATCAATCTTATCGATAAATTTCCATCAAAGTTCTGCAGCTCTTACATACCCTTTCACTACGGAGGCAATTCGATTAAAACCCCCGACGATCCGGGCGCGATGATGATTACCTTTGCTTTGAAACCACGGGAGGAATACCAACCCAGCGGTCATATTAACGTATCCAGAGCAAGAGAATTTTATATTAGCTGGGACACAGATTATGTGGGGTCTATCACCACGGCCGATCTTGTGGTATCGGCATCCGCTATT…	MQPTHHAEVSFQDRDTALPDACSSISDITPITYPITLPIIKNISVTAHGINLIDKFPSKFCSSYIPFHYGGNSIKTPDDPGAMMITFALKPREEYQPSGHINVSRAREFYISWDTDYVGSITTADLVVSASAIN	404	134	9	Exact Match to Reference
HM745285	Ken08WH/4	ATGCAGCCTACCCACCACGCAGAGGTAAGCTTTCAGGATAGAGATACAGCTCTTCCAGATGCATGTTCATCCATATCTGATATTACCCCCATTACTTATCCGATCACATTACCTATTATTAAAAACATTTCCGTTACTGCTCACGGTATCAATCTTATCGATAAATTTCCATCAAAGTTCTGCAGCTCTTACATACCCTTCCACTACGGAGGCAATTCGATTAAAACCCCCGACGATCCGGGCGCGATGATGATTACCTTTGCTTTGAAACCACGGGAGGAATACCAACCCAGCGGTCATATTAACGTATCCAGAGCAAGAGAATTTTATATTAGCTGGGACACAGATTATGTGGGGTCTATCACCACGGCTGATCTTGTGGTATCGGCATCCGCTATT…	MQPTHHAEVSFQDRDTALPDACSSISDITPITYPITLPIIKNISVTAHGINLIDKFPSKFCSSYIPFHYGGNSIKTPDDPGAMMITFALKPREEYQPSGHINVSRAREFYISWDTDYVGSITTADLVVSASAIN	404	134	9	Exact Match to Reference
HM745286	Ken08WH/5	ATGCAGCCTACCCACCACGCAGAGGTAAGCTTTCAGGATAGAGATACAGCTCTTCCAGATGCATGTTCATCCATATCTGATATTACCCCCATTACTTATCCGATCACATTACCTATTATTAAAAACATTTCCGTTACTGCTCACGGTATCAATCTTATCGATAAATTTCCATCAAAGTTCTGCAGCTCTTACATACCCTTCCACTACGGAGGCAATTCGATTAAAACCCCCGACGATCCGGGCGCGATGATGATTACCTTTGCTTTGAAACCACGGGAGGAATACCAACCCAGCGGTCATATTAACGTATCCAGAGCAAGAGAATTTTATATTAGCTGGGACACAGATTATGTGGGGTCTATCACCACGGCTGATCTTGTGGTATCGGCATCCGCTATT…	MQPTHHAEVSFQDRDTALPDACSSISDITPITYPITLPIIKNISVTAHGINLIDKFPSKFCSSYIPFHYGGNSIKTPDDPGAMMITFALKPREEYQPSGHINVSRAREFYISWDTDYVGSITTADLVVSASAIN	404	134	9	Exact Match to Reference
HM745287	Ken08WH/8	ATGCAGCCTACCCACCACGCAGAGGTAAGCTTTCAGGATAGAGATACAGCTCTTCCAGATGCATGTTCATCCATATCTGATATTACCCCCATTACTTATCCGATCACATTACCTATTATTAAAAACATTTCCGTTACTGCTCACGGTATCAATCTTATCGATAAATTTCCATCAAAGTTCTGCAGCTCTTACATACCCTTCCACTACGGAGGCAATTCGATTAAAACCCCCGACGATCCGGGCGCGATGATGATTACCTTTGCTTTGAAACCACGGGAGGAATACCAACCCAGCGGTCATATTAACGTATCCAGAGCAAGAGAATTTTATATTAGCTGGGACACAGATTATGTGGGGTCTATCACCACGGCTGATCTTGTGGTATCGGCATCCGCTATT…	MQPTHHAEVSFQDRDTALPDACSSISDITPITYPITLPIIKNISVTAHGINLIDKFPSKFCSSYIPFHYGGNSIKTPDDPGAMMITFALKPREEYQPSGHINVSRAREFYISWDTDYVGSITTADLVVSASAIN	404	134	9	Exact Match to Reference
JF260952	Rostov-08-10	ATGCAGCCCACTCACCACGCAGAGATAAGCTTTCAGGATAGAGATACAGCTCTTCCAGACGCATGTTCATCTATATCTGATATTAGCCCCGTTACGTATCCGATCACATTACCTATTATTAAAAACATTTCCGTAACTGCTCATGGTATCAATCTTATCGATAAATTTCCATCAAAGTTCTGCAGCTCTTACATACCCTTCCACTACGGAGGCAATGCGATTAAAACCCCCGATGATCCGGGTGCGATGATGATTACCTTTGCTTTGAAGCCACGGGAGGAATACCAACCCAGTGGTCATATTAACGTATCCAGAGCAAGAGAATTTTATATTAGTTGGGACACGGATTACGTGGGGTCTATCACTACGGCTGATCTTGTGGTATCGGCATCTGCTATT…	MQPTHHAEISFQDRDTALPDACSSISDISPVTYPITLPIIKNISVTAHGINLIDKFPSKFCSSYIPFHYGGNAIKTPDDPGAMMITFALKPREEYQPSGHINVSRAREFYISWDTDYVGSITTADLVVSASAIN	404	134	1 or 2	Exact Match to Reference
HQ645943	Con09/Ni16	ATGCAGCCTACTCACCACGCAGAGATAAGCTTTCAGGATAGAGATACAGCTCTTCCAGACGCATGTTCATCTATATCGGATATTAGCCCCGTTACGTATCCGATCACATTACCTATTATTAAAAACATTTCCGTAACTGCTCATGGTATCAATCTTATCGATAAGTTTCCATCAAAGTTCTGCAGCTCTTACATACCCTTCCACTACGGAGGCAATGCAATTAAAACCCCCGATGATCCGGGTGCGATGATGATTACCTTTGCTTTGAAGCCACGGGAGGAATACCAACCCAGTGGTCATATTAACGTATCCAGAGCAAGAGAATTTTATATTAGTTGGGACACGGATTACGTGGGGTCTATCACTACGGCTGATCTTGTGGTATCGGCATCTGCTATT…	MQPTHHAEISFQDRDTALPDACSSISDISPVTYPITLPIIKNISVTAHGINLIDKFPSKFCSSYIPFHYGGNAIKTPDDPGAMMITFALKPREEYQPSGHINVSRAREFYISWDTDYVGSITTADLVVSASAIN	404	134	1 or 2	Exact Match to Reference
HQ645944	Con09/Pk45	ATGCAGCCTACCCACCACGCAGAGGTAAGCTTTCAGGATAGAGATACAGCTCTTCCAGATGCATGTTCATCCATATCTGATATTACCCCCATTACTTATCCGATCACATTACCTATTATTAAAAACATTTCCGTTACTGCTCACGGTATCAATCTTATCGATAAATTTCCATCAAAGTTCTGCAGCTCTTACATACCCTTCCACTACGGAGGCAATTCGATTAAAACCCCCGACGATCCGGGCGCGATGATGATTACCTTTGCTTTGAAACCACGGGAGGAATACCAACCCAGCGGTCATATTAACGTATCCAGAGCAAGAGAATTTTATATTAGCTGGGACACAGATTATGTGGGGTCTATCACCACGGCTGATCTTGTGGTATCGGCATCCGCTATT…	MQPTHHAEVSFQDRDTALPDACSSISDITPITYPITLPIIKNISVTAHGINLIDKFPSKFCSSYIPFHYGGNSIKTPDDPGAMMITFALKPREEYQPSGHINVSRAREFYISWDTDYVGSITTADLVVSASAIN	404	134	9	Exact Match to Reference
HQ645945	Con09/Bzz020	ATGCAGCCTACCCACCACGCAGAGGTAAGCTTTCAGGATAGAGATACAGCTCTTCCAGATGCATGTTCATCCATATCTGATATTACCCCCATTACTTATCCGATCACATTACCTATTATTAAAAACATTTCCGTTACTGCTCACGGTATCAATCTTATCGATAAATTTCCATCAAAGTTCTGCAGCTCTTACATACCCTTCCACTACGGAGGCAATTCGATTAAAACCCCCGACGATCCGGGCGCGATGATGATTACCTTTGCTTTGAAACCACGGGAGGAATACCAACCCAGCGGTCATATTAACGTATCCAGAGCAAGAGAATTTTATATTAGCTGGGACACAGATTATGTGGGGTCTATCACCACGGCTGATCTTGTGGTATCGGCATCCGCTATT…	MQPTHHAEVSFQDRDTALPDACSSISDITPITYPITLPIIKNISVTAHGINLIDKFPSKFCSSYIPFHYGGNSIKTPDDPGAMMITFALKPREEYQPSGHINVSRAREFYISWDTDYVGSITTADLVVSASAIN	404	134	9	Exact Match to Reference
HQ645946	Con09/Abo	ATGCAGCCTACCCACCACGCAGAGGTAAGCTTTCAGGATAGAGATACAGCTCTTCCAGATGCATGTTCATCCATATCTGATATTACCCCCATTACTTATCCGATCACATTACCTATTATTAAAAACATTTCCGTTACTGCTCACGGTATCAATCTTATCGATAAATTTCCATCAAAGTTCTGCAGCTCTTACATACCCTTCCACTACGGAGGCAATTCGATTAAAACCCCCGACGATCCGGGCGCGATGATGATTACCTTTGCTTTGAAACCACGGGAGGAATACCAACCCAGCGGTCATATTAACGTATCCAGAGCAAGAGAATTTTATATTAGCTGGGACACAGATTATGTGGGGTCTATCACCACGGCTGATCTTGTGGTATCGGCATCCGCTATT…	MQPTHHAEVSFQDRDTALPDACSSISDITPITYPITLPIIKNISVTAHGINLIDKFPSKFCSSYIPFHYGGNSIKTPDDPGAMMITFALKPREEYQPSGHINVSRAREFYISWDTDYVGSITTADLVVSASAIN	404	134	9	Exact Match to Reference
HQ645947	Con09/PN003	ATGCAGCCTACTCACCACGCAGAGATAAGCTTTCAGGATAGAGATACAGCTCTTCCAGACGCATGTTCATCTATATCGGATATTAGCCCCGTTACGTATCCGATCACATTACCTATTATTAAAAACATTTCCGTAACTGCTCATGGTATCAATCTTATCGATAAGTTTCCATCAAAGTTCTGCAGCTCTTACATACCCTTCCACTACGGAGGCAATGCAATTAAAACCCCCGATGATCCGGGTGCGATGATGATTACCTTTGCTTTGAAGCCACGGGAGGAATACCAACCCAGTGGTCATATTAACGTATCCAGAGCAAGAGAATTTTATATTAGTTGGGACACGGATTACGTGGGGTCTATCACTACGGCTGATCTTGTGGTATCGGCATCTGCTATT…	MQPTHHAEISFQDRDTALPDACSSISDISPVTYPITLPIIKNISVTAHGINLIDKFPSKFCSSYIPFHYGGNAIKTPDDPGAMMITFALKPREEYQPSGHINVSRAREFYISWDTDYVGSITTADLVVSASAIN	404	134	1 or 2	Exact Match to Reference
JN590911	Ken08BP/HB	ATGCAGCCTACCCACCACGCAGAGGTAAGCTTTCAGGATAGAGATACAGCTCTTCCAGATGCATGTTCATCCATATCAGATATTTCCCCCATTACTTATCCGATCACGTTACCTATTATTAAAAACATTTCCGTCACTGCTCATGGTATCAATCTTATCGATAAATTTCCATCAAAGTTCTGCAGCTCTTACATACCCTTTCACTACGGAGGCAATTCGATTAAAACCCCCGACGATCCGGGCGCGATGATGATTACCTTTGCTTTGAAACCACGGGAGGAATACCAACCCAGTGGTCATATTAACGTATCCAGAGCAAGAGAGTTTTATATTAGCTGGGACACAGATTATGTGGGGTCTATCACCACGGCCGATCTTGTGGTATCGGCATCCGCTATT…	MQPTHHAEVSFQDRDTALPDACSSISDISPITYPITLPIIKNISVTAHGINLIDKFPSKFCSSYIPFHYGGNSIKTPDDPGAMMITFALKPREEYQPSGHINVSRAREFYISWDTDYVGSITTADLVVSASAIN	404	134	9	Exact Match to Reference
JN590912	Ken08DP/Ndhiwa	ATGCAGCCTACCCACCACGCAGAGGTAAGCTTTCAGGATAGAGATACAGCTCTTCCAGATGCATGTTCATCCATATCAGATATTTCCCCCATTACTTATCCGATCACGTTACCTATTATTAAAAACATTTCCGTCACTGCTCATGGTATCAATCTTATCGATAAATTTCCATCAAAGTTCTGCAGCTCTTACATACCCTTTCACTACGGAGGCAATTCGATTAAAACCCCCGACGATCCGGGCGCGATGATGATTACCTTTGCTTTGAAACCACGGGAGGAATACCAACCCAGTGGTCATATTAACGTATCCAGAGCAAGAGAGTTTTATATTAGCTGGGACACAGATTATGTGGGGTCTATCACCACGGCCGATCTTGTGGTATCGGCATCCGCTATT…	MQPTHHAEVSFQDRDTALPDACSSISDISPITYPITLPIIKNISVTAHGINLIDKFPSKFCSSYIPFHYGGNSIKTPDDPGAMMITFALKPREEYQPSGHINVSRAREFYISWDTDYVGSITTADLVVSASAIN	404	134	9	Exact Match to Reference
JN590913	Ken08DP/Nyarongi	ATGCAGCCTACCCACCACGCAGAGGTAAGCTTTCAGGATAGAGATACAGCTCTTCCAGATGCATGTTCATCCATATCAGATATTTCCCCCATTACTTATCCGATCACGTTACCTATTATTAAAAACATTTCCGTCACTGCTCATGGTATCAATCTTATCGATAAATTTCCATCAAAGTTCTGCAGCTCTTACATACCCTTTCACTACGGAGGCAATTCGATTAAAACCCCCGACGATCCGGGCGCGATGATGATTACCTTTGCTTTGAAACCACGGGAGGAATACCAACCCAGTGGTCATATTAACGTATCCAGAGCAAGAGAGTTTTATATTAGCTGGGACACAGATTATGTGGGGTCTATCACCACGGCCGATCTTGTGGTATCGGCATCCGCTATT…	MQPTHHAEVSFQDRDTALPDACSSISDISPITYPITLPIIKNISVTAHGINLIDKFPSKFCSSYIPFHYGGNSIKTPDDPGAMMITFALKPREEYQPSGHINVSRAREFYISWDTDYVGSITTADLVVSASAIN	404	134	9	Exact Match to Reference
JX403636	RSA 2005.1	ATGCAGCCTACTCACCACGCAGAGATAAGCTTTCAGGATAGAGATACAGCTCTTCCAGACGCATGTTCATCTATATCTGATATTAGCCCCGTTACGTATCCGATCACGTTACCTATTATTAAAAACATTTCCGTAACTGCTCATGGTATCAATCTTATCGATAAATTTCCATCAAAGTTCTGCAGCTCTTACATACCCTTCCACTACGGAGGCAATGCGATTAAAACCCCCGACGATCCGGGTGCGATGATGATTACCTTTGCTTTGAAGCCACGGGAGGAATACCAACCCAGTGGTCATATTAATGTATCTAGAGCAAGAGAATTTTATATTAGTTGGGATACGGATTACGTGGGGTCTATCACCACGGCTGATCTTGTGGTATCGGCATCTGCTATT…	MQPTHHAEISFQDRDTALPDACSSISDISPVTYPITLPIIKNISVTAHGINLIDKFPSKFCSSYIPFHYGGNAIKTPDDPGAMMITFALKPREEYQPSGHINVSRAREFYISWDTDYVGSITTADLVVSASAIN	404	134	1 or 2	Exact Match to Reference
JX403637	NAM 2004.1	ATGCAGCCTACTCACCACGCAGAGATAAGCTTTCAGGATAGAGATACAGCTCTTCCAGACGCATGTTCATCTATATCGGATATTAGCCCCGTTACGTATCCGATCACATTACCTATTATTAAAAACATTTCCGTAACTGCTCATGGTATCAATCTTATCGATAAGTTTCCATCAAAGTTCTGCAGCTCTTACATACCCTTCCACTACGGAGGCAATGCAATTAAAACTCCCGACGATCCGGGTGCGATGATGATTACCTTTGCTTTGAAGCCACGGGAGGAATACCAACCCAGTGGTCATATTAACGTATCCAGAGCAAGAGAATTTTATATTAGTTGGGACACGGATTACGTGGGGTCTATCACTACGGCTGATCTTGTGGTATCGGCATCTGCTATT…	MQPTHHAEISFQDRDTALPDACSSISDISPVTYPITLPIIKNISVTAHGINLIDKFPSKFCSSYIPFHYGGNAIKTPDDPGAMMITFALKPREEYQPSGHINVSRAREFYISWDTDYVGSITTADLVVSASAIN	404	134	1 or 2	Exact Match to Reference
JX403638	NAM 2004.2	ATGCAGCCTACTCACCACGCAGAGATAAGCTTTCAGGATAGAGATACAGCTCTTCCAGACGCATGTTCATCTATATCGGATATTAGCCCCGTTACGTATCCGATCACATTACCTATTATTAAAAACATTTCCGTAACTGCTCATGGTATCAATCTTATCGATAAGTTTCCATCAAAGTTCTGCAGCTCTTACATACCCTTCCACTACGGAGGCAATGCAATTAAAACTCCCGACGATCCGGGTGCGATGATGATTACCTTTGCTTTGAAGCCACGGGAGGAATACCAACCCAGTGGTCATATTAACGTATCCAGAGCAAGAGAATTTTATATTAGTTGGGACACGGATTACGTGGGGTCTATCACTACGGCTGATCTTGTGGTATCGGCATCTGCTATT…	MQPTHHAEISFQDRDTALPDACSSISDISPVTYPITLPIIKNISVTAHGINLIDKFPSKFCSSYIPFHYGGNAIKTPDDPGAMMITFALKPREEYQPSGHINVSRAREFYISWDTDYVGSITTADLVVSASAIN	404	134	1 or 2	Exact Match to Reference
JX403639	NAM 2004.3	ATGCAGCCTACTCACCACGCAGAGATAAGCTTTCAGGATAGAGATACAGCTCTTCCAGACGCATGTTCATCTATATCGGATATTAGCCCCGTTACGTATCCGATCACATTACCTATTATTAAAAACATTTCCGTAACTGCTCATGGTATCAATCTTATCGATAAGTTTCCATCAAAGTTCTGCAGCTCTTACATACCCTTCCACTACGGAGGCAATGCAATTAAAACTCCCGACGATCCGGGTGCGATGATGATTACCTTTGCTTTGAAGCCACGGGAGGAATACCAACCCAGTGGTCATATTAACGTATCCAGAGCAAGAGAATTTTATATTAGTTGGGACACGGATTACGTGGGGTCTATCACTACGGCTGATCTTGTGGTATCGGCATCTGCTATT…	MQPTHHAEISFQDRDTALPDACSSISDISPVTYPITLPIIKNISVTAHGINLIDKFPSKFCSSYIPFHYGGNAIKTPDDPGAMMITFALKPREEYQPSGHINVSRAREFYISWDTDYVGSITTADLVVSASAIN	404	134	1 or 2	Exact Match to Reference
JX403640	TAN 2005.1	ATGCAGCCTACCCACCACGCAGAGGTAAGCTTTCAGGATAGAGATACAGCTCTTCCAGATGCATGTTCATCCATATCTGATATTACCCCCATTACTTATCCGATCACATTACCTATTATTAAAAACATTTCCGTTACTGCTCACGGTATCAATCTTATCGATAAATTTCCATCAAAGTTCTGCAGCTCTTACATACCCTTCCACTACGGAGGCAATTCGATTAAAACCCCCGACGATCCGGGCGCGATGATGATTACCTTTGCTTTGAAACCACGGGAGGAATACCAACCCAGCGGTCATATTAACGTATCCAGAGCAAGAGAATTTTATATTAGCTGGGACACAGATTATGTGGGGTCTATCACCACGGCTGATCTTGTGGTATCGGCATCCGCTATT…	MQPTHHAEVSFQDRDTALPDACSSISDITPITYPITLPIIKNISVTAHGINLIDKFPSKFCSSYIPFHYGGNSIKTPDDPGAMMITFALKPREEYQPSGHINVSRAREFYISWDTDYVGSITTADLVVSASAIN	404	134	9	Exact Match to Reference
JX403641	TAN 2005.2	ATGCAGCCTACCCACCACGCAGAGGTAAGCTTTCAGGATAGAGATACAGCTCTTCCAGATGCATGTTCATCCATATCTGATATTACCCCCATTACTTATCCGATCACATTACCTATTATTAAAAACATTTCCGTTACTGCTCACGGTATCAATCTTATCGATAAATTTCCATCAAAGTTCTGCAGCTCTTACATACCCTTCCACTACGGAGGCAATTCGATTAAAACCCCCGACGATCCGGGCGCGATGATGATTACCTTTGCTTTGAAACCACGGGAGGAATACCAACCCAGCGGTCATATTAACGTATCCAGAGCAAGAGAATTTTATATTAGCTGGGACACAGATTATGTGGGGTCTATCACCACGGCTGATCTTGTGGTATCGGCATCCGCTATT…	MQPTHHAEVSFQDRDTALPDACSSISDITPITYPITLPIIKNISVTAHGINLIDKFPSKFCSSYIPFHYGGNSIKTPDDPGAMMITFALKPREEYQPSGHINVSRAREFYISWDTDYVGSITTADLVVSASAIN	404	134	9	Exact Match to Reference
JX403642	TAN 2005.3	ATGCAGCCTACCCACCACGCAGAGGTAAGCTTTCAGGATAGAGATACAGCTCTTCCAGATGCATGTTCATCCATATCTGATATTACCCCCATTACTTATCCGATCACATTACCTATTATTAAAAACATTTCCGTTACTGCTCACGGTATCAATCTTATCGATAAATTTCCATCAAAGTTCTGCAGCTCTTACATACCCTTCCACTACGGAGGCAATTCGATTAAAACCCCCGACGATCCGGGCGCGATGATGATTACCTTTGCTTTGAAACCACGGGAGGAATACCAACCCAGCGGTCATATTAACGTATCCAGAGCAAGAGAATTTTATATTAGCTGGGACACAGATTATGTGGGGTCTATCACCACGGCTGATCTTGTGGTATCGGCATCCGCTATT…	MQPTHHAEVSFQDRDTALPDACSSISDITPITYPITLPIIKNISVTAHGINLIDKFPSKFCSSYIPFHYGGNSIKTPDDPGAMMITFALKPREEYQPSGHINVSRAREFYISWDTDYVGSITTADLVVSASAIN	404	134	9	Exact Match to Reference
JX403643	TAN 2005.4	ATGCAGCCTACCCACCACGCAGAGGTAAGCTTTCAGGATAGAGATACAGCTCTTCCAGATGCATGTTCATCCATATCTGATATTACCCCCATTACTTATCCGATCACATTACCTATTATTAAAAACATTTCCGTTACTGCTCACGGTATCAATCTTATCGATAAATTTCCATCAAAGTTCTGCAGCTCTTACATACCCTTCCACTACGGAGGCAATTCGATTAAAACCCCCGACGATCCGGGCGCGATGATGATTACCTTTGCTTTGAAACCACGGGAGGAATACCAACCCAGCGGTCATATTAACGTATCCAGAGCAAGAGAATTTTATATTAGCTGGGACACAGATTATGTGGGGTCTATCACCACGGCTGATCTTGTGGTATCGGCATCCGCTATT…	MQPTHHAEVSFQDRDTALPDACSSISDITPITYPITLPIIKNISVTAHGINLIDKFPSKFCSSYIPFHYGGNSIKTPDDPGAMMITFALKPREEYQPSGHINVSRAREFYISWDTDYVGSITTADLVVSASAIN	404	134	9	Exact Match to Reference
JX403644	TAN 2005.5	ATGCAGCCTACCCACCACGCAGAGGTAAGCTTTCAGGATAGAGATACAGCTCTTCCAGATGCATGTTCATCCATATCTGATATTACCCCCATTACTTATCCGATCACATTACCTATTATTAAAAACATTTCCGTTACTGCTCACGGTATCAATCTTATCGATAAATTTCCATCAAAGTTCTGCAGCTCTTACATACCCTTCCACTACGGAGGCAATTCGATTAAAACCCCCGACGATCCGGGCGCGATGATGATTACCTTTGCTTTGAAACCACGGGAGGAATACCAACCCAGCGGTCATATTAACGTATCCAGAGCAAGAGAATTTTATATTAGCTGGGACACAGATTATGTGGGGTCTATCACCACGGCTGATCTTGTGGTATCGGCATCCGCTATT…	MQPTHHAEVSFQDRDTALPDACSSISDITPITYPITLPIIKNISVTAHGINLIDKFPSKFCSSYIPFHYGGNSIKTPDDPGAMMITFALKPREEYQPSGHINVSRAREFYISWDTDYVGSITTADLVVSASAIN	404	134	9	Exact Match to Reference
JX403645	RSA 2004.3	ATGCAGCCTACTCACCACGCAGAGATAAGCTTTCAGGATAGAGATACAGCTCTTCCAGACGCATGTTCATCTATATCTGATATTAGCCCCATTACGTATCCGATCACGTTACCTATTATTAAAAACATTTCCGTAACTGCTCATGGTATCAATCTTATCGATAAATTTCCATCAAAGTTCTGCAGCTCTTACATACCCTTCCACTACGGAGGCAATGCGATTAAAACCCCCGACGATCCGGGTGCGATGATGATTACCTTTGCTTTGAAGCCACGGGAGGAATACCAACCCAGTGGTCATATTAATGTATCTAGAGCAAGAGAATTTTATATTAGTTGGGATACGGATTACGTGGGGTCTATCACTACGGCTGATCTTGTGGTATCGGCATCTGCTATT…	MQPTHHAEISFQDRDTALPDACSSISDISPITYPITLPIIKNISVTAHGINLIDKFPSKFCSSYIPFHYGGNAIKTPDDPGAMMITFALKPREEYQPSGHINVSRAREFYISWDTDYVGSITTADLVVSASAIN	404	134	2	Exact Match to Reference
JX403646	TAN 2004.2	ATGCAGCCTACCCACCACGCAGAGGTAAGCTTTCAGGATAGAGATACAGCTCTTCCAGATGCATGTTCATCCATATCAGATATTTCCCCCATTACTTATCCGATCACGTTACCTATTATTAAAAACATTTCCGTCACTGCTCATGGTATCAATCTTATCGATAAATTTCCATCAAAGTTCTGCAGCTCTTACATACCCTTTCACTACGGAGGCAATTCGATTAAAACCCCCGACGATCCGGGCGCGATGATGATTACCTTTGCTTTGAAACCACGGGAGGAATACCAACCCAGTGGTCATATTAACGTATCCAGAGCAAGAGAGTTTTATATTAGCTGGGACACAGATTATGTGGGGTCTATCACCACGGCCGATCTTGTGGTATCGGCATCCGCTATT…	MQPTHHAEVSFQDRDTALPDACSSISDISPITYPITLPIIKNISVTAHGINLIDKFPSKFCSSYIPFHYGGNSIKTPDDPGAMMITFALKPREEYQPSGHINVSRAREFYISWDTDYVGSITTADLVVSASAIN	404	134	9	Exact Match to Reference
JX403647	TAN 2004.3	ATGCAGCCTACCCACCACGCAGAGGTAAGCTTTCAGGATAGAGATACAGCTCTTCCAGATGCATGTTCATCCATATCAGATATTTCCCCCATTACTTATCCGATCACGTTACCTATTATTAAAAACATTTCCGTCACTGCTCATGGTATCAATCTTATCGATAAATTTCCATCAAAGTTCTGCAGCTCTTACATACCCTTTCACTACGGAGGCAATTCGATTAAAACCCCCGACGATCCGGGCGCGATGATGATTACCTTTGCTTTGAAACCACGGGAGGAATACCAACCCAGTGGTCATATTAACGTATCCAGAGCAAGAGAGTTTTATATTAGCTGGGACACAGATTATGTGGGGTCTATCACCACGGCCGATCTTGTGGTATCGGCATCCGCTATT…	MQPTHHAEVSFQDRDTALPDACSSISDISPITYPITLPIIKNISVTAHGINLIDKFPSKFCSSYIPFHYGGNSIKTPDDPGAMMITFALKPREEYQPSGHINVSRAREFYISWDTDYVGSITTADLVVSASAIN	404	134	9	Exact Match to Reference
JX403648	TAN 2004.1	ATGCAGCCTACCCACCACGCAGAGGTAAGCTTTCAGGATAGAGATACAGCTCTTCCAGATGCATGTTCATCCATATCAGATATTTCCCCCATTACTTATCCGATCACGTTACCTATTATTAAAAACATTTCCGTCACTGCTCATGGTATCAATCTTATCGATAAATTTCCATCAAAGTTCTGCAGCTCTTACATACCCTTTCACTACGGAGGCAATTCGATTAAAACCCCCGACGATCCGGGCGCGATGATGATTACCTTTGCTTTGAAACCACGGGAGGAATACCAACCCAGTGGTCATATTAACGTATCCAGAGCAAGAGAGTTTTATATTAGCTGGGACACAGATTATGTGGGGTCTATCACCACGGCCGATCTTGTGGTATCGGCATCCGCTATT…	MQPTHHAEVSFQDRDTALPDACSSISDISPITYPITLPIIKNISVTAHGINLIDKFPSKFCSSYIPFHYGGNSIKTPDDPGAMMITFALKPREEYQPSGHINVSRAREFYISWDTDYVGSITTADLVVSASAIN	404	134	9	Exact Match to Reference
JX403649	TAN 2004.4	ATGCAGCCTACCCACCACGCAGAGGTAAGCTTTCAGGATAGAGATACAGCTCTTCCAGATGCATGTTCATCCATATCAGATATTTCCCCCATTACTTATCCGATCACGTTACCTATTATTAAAAACATTTCCGTCACTGCTCATGGTATCAATCTTATCGATAAATTTCCATCAAAGTTCTGCAGCTCTTACATACCCTTTCACTACGGAGGCAATTCGATTAAAACCCCCGACGATCCGGGCGCGATGATGATTACCTTTGCTTTGAAACCACGGGAGGAATACCAACCCAGTGGTCATATTAACGTATCCAGAGCAAGAGAGTTTTATATTAGCTGGGACACAGATTATGTGGGGTCTATCACCACGGCCGATCTTGTGGTATCGGCATCCGCTATT…	MQPTHHAEVSFQDRDTALPDACSSISDISPITYPITLPIIKNISVTAHGINLIDKFPSKFCSSYIPFHYGGNSIKTPDDPGAMMITFALKPREEYQPSGHINVSRAREFYISWDTDYVGSITTADLVVSASAIN	404	134	9	Exact Match to Reference
JX403650	BEN 97.2	ATGCAGCCTACTCACCACGCAGAGATAAGCTTTCAGGATAGAGATACAGCTCTTCCAGACGCATGTTCATCTATATCGGATATTAGCCCCGTTACGTATCCGATCACATTACCTATTATTAAAAACATTTCCGTAACTGCTCATGGTATCAATCTTATCGATAAGTTTCCATCAAAGTTCTGCAGCTCTTACATACCCTTCCACTACGGAGGCAATGCAATTAAAACCCCCGATGATCCGGGTGCGATGATGATTACCTTTGCTTTGAAGCCACGGGAGGAATACCAACCCAGTGGTCATATTAACGTATCCAGAGCAAGAGAATTTTATATTAGTTGGGACACGGATTACGTGGGGTCTATCACTACGGCTGATCTTGTGGTATCGGCATCTGCTATT…	MQPTHHAEISFQDRDTALPDACSSISDISPVTYPITLPIIKNISVTAHGINLIDKFPSKFCSSYIPFHYGGNAIKTPDDPGAMMITFALKPREEYQPSGHINVSRAREFYISWDTDYVGSITTADLVVSASAIN	404	134	1 or 2	Exact Match to Reference
JX403651	BEN 97.3	ATGCAGCCTACTCACCACGCAGAGATAAGCTTTCAGGATAGAGATACAGCTCTTCCAGACGCATGTTCATCTATATCGGATATTAGCCCCGTTACGTATCCGATCACATTACCTATTATTAAAAACATTTCCGTAACTGCTCATGGTATCAATCTTATCGATAAGTTTCCATCAAAGTTCTGCAGCTCTTACATACCCTTCCACTACGGAGGCAATGCAATTAAAACCCCCGATGATCCGGGTGCGATGATGATTACCTTTGCTTTGAAGCCACGGGAGGAATACCAACCCAGTGGTCATATTAACGTATCCAGAGCAAGAGAATTTTATATTAGTTGGGACACGGATTACGTGGGGTCTATCACTACGGCTGATCTTGTGGTATCGGCATCTGCTATT…	MQPTHHAEISFQDRDTALPDACSSISDISPVTYPITLPIIKNISVTAHGINLIDKFPSKFCSSYIPFHYGGNAIKTPDDPGAMMITFALKPREEYQPSGHINVSRAREFYISWDTDYVGSITTADLVVSASAIN	404	134	1 or 2	Exact Match to Reference
JX403652	BEN 97.5	ATGCAGCCTACTCACCACGCAGAGATAAGCTTTCAGGATAGAGATACAGCTCTTCCAGACGCATGTTCATCTATATCGGATATTAGCCCCGTTACGTATCCGATCACATTACCTATTATTAAAAACATTTCCGTAACTGCTCATGGTATCAATCTTATCGATAAGTTTCCATCAAAGTTCTGCAGCTCTTACATACCCTTCCACTACGGAGGCAATGCAATTAAAACCCCCGATGATCCGGGTGCGATGATGATTACCTTTGCTTTGAAGCCACGGGAGGAATACCAACCCAGTGGTCATATTAACGTATCCAGAGCAAGAGAATTTTATATTAGTTGGGACACGGATTACGTGGGGTCTATCACTACGGCTGATCTTGTGGTATCGGCATCTGCTATT…	MQPTHHAEISFQDRDTALPDACSSISDISPVTYPITLPIIKNISVTAHGINLIDKFPSKFCSSYIPFHYGGNAIKTPDDPGAMMITFALKPREEYQPSGHINVSRAREFYISWDTDYVGSITTADLVVSASAIN	404	134	1 or 2	Exact Match to Reference
JX403653	RSA 2004.2	ATGCAGCCTACTCACCACGCAGAGATAAGCTTTCAGGATAGAGATACAGCTCTTCCAGACGCATGTTCATCTATATCTGATATTAGCCCCGTTACGTATCCGATCACGTTACCTATTATTAAAAACATTTCCGTAACTGCTCATGGTATCAATCTTATCGATAAATTTCCATCAAAGTTCTGCAGCTCTTACATACCCTTCCACTACGGAGGCAATGCGATTAAAACCCCCGACGATCCGGGTGCGATGATGATTACCTTTGCTTTGAAGCCACGGGAGGAATACCAACCCAGTGGTCATATTAACGTATCTAGAGCAAGAGAATTTTATATTAGTTGGGATACGGATTACGTGGGGTCTATCACTACGGCTGATCTTGTGGTATCGGCATCTGCTATT…	MQPTHHAEISFQDRDTALPDACSSISDISPVTYPITLPIIKNISVTAHGINLIDKFPSKFCSSYIPFHYGGNAIKTPDDPGAMMITFALKPREEYQPSGHINVSRAREFYISWDTDYVGSITTADLVVSASAIN	404	134	1 or 2	Exact Match to Reference
JX403654	RSA 2004.1	ATGCAGCCTACTCACCACGCAGAGATAAGCTTTCAGGATAGAGATACAGCTCTTCCAGACGCATGTTCATCTATATCTGATATTAGCCCCGTTACGTATCCGATCACGTTACCTATTATTAAAAACATTTCCGTAACTGCTCATGGTATCAATCTTATCGATAAATTTCCATCAAAGTTCTGCAGCTCTTACATACCCTTCCACTACGGAGGCAATGCGATTAAAACCCCCGACGATCCGGGTGCGATGATGATTACCTTTGCTTTGAAGCCACGGGAGGAATACCAACCCAGTGGTCATATTAATGTATCTAGAGCAAGAGAATTTTATATTAGTTGGGATACGGATTACGTGGGGTCTATCACCACGGCTGATCTTGTGGTATCGGCATCTGCTATT…	MQPTHHAEISFQDRDTALPDACSSISDISPVTYPITLPIIKNISVTAHGINLIDKFPSKFCSSYIPFHYGGNAIKTPDDPGAMMITFALKPREEYQPSGHINVSRAREFYISWDTDYVGSITTADLVVSASAIN	404	134	1 or 2	Exact Match to Reference
JX403655	RSA 2003.3	ATGCAGCCTACTCACCACGCAGAGATAAGCTTTCAGGATAGAGATACAGCTCTTCCAGACGCATGTTCATCTATATCTGATATTAGCCCCGTTACGTATCCGATCACGTTACCTATTATTAAAAACATTTCCGTAACTGCTCATGGTATCAATCTTATCGATAAATTTCCATCAAAGTTCTGCAGCTCTTACATACCCTTCCACTACGGAGGCAATGCGATTAAAACCCCCGACGATCCGGGTGCGATGATGATTACCTTTGCTTTGAAGCCACGGGAGGAATACCAACCCAGTGGTCATATTAACGTATCCAGAGCAAGAGAATTTTATATTAGTTGGGATACGGATTACGTGGGGTCTATCACCACGGCTGATCTTGTGGTATCGGCATCTGCTATT…	MQPTHHAEISFQDRDTALPDACSSISDISPVTYPITLPIIKNISVTAHGINLIDKFPSKFCSSYIPFHYGGNAIKTPDDPGAMMITFALKPREEYQPSGHINVSRAREFYISWDTDYVGSITTADLVVSASAIN	404	134	1 or 2	Exact Match to Reference
JX403656	CAM 2002.5	ATGCAGCCTACTCACCACGCAGAGATAAGCTTTCAGGATAGAGATACAGCTCTTCCAGACGCATGTTCATCTATATCGGATATTAGCCCCGTTACGTATCCGATCACATTACCTATTATTAAAAACATTTCCGTAACTGCTCATGGTATCAATCTTATCGATAAGTTTCCATCAAAGTTCTGCAGCTCTTACATACCCTTCCACTACGGAGGCAATGCAATTAAAACCCCCGATGATCCGGGTGCGATGATGATTACCTTTGCTTTGAAGCCACGGGAGGAATACCAACCCAGTGGTCATATTAACGTATCCAGAGCAAGAGAATTTTATATTAGTTGGGACACGGATTACGTGGGGTCTATCACTACGGCTGATCTTGTGGTATCGGCATCTGCTATT…	MQPTHHAEISFQDRDTALPDACSSISDISPVTYPITLPIIKNISVTAHGINLIDKFPSKFCSSYIPFHYGGNAIKTPDDPGAMMITFALKPREEYQPSGHINVSRAREFYISWDTDYVGSITTADLVVSASAIN	404	134	1 or 2	Exact Match to Reference
JX403657	RSA 2003.4	ATGCAGCCTACTCACCACGCAGAGATAAGCTTTCAGGATAGAGATACAGCTCTTCCAGACGCATGTTCATCTATATCTGATATTAGCCCCGTTACGTATCCGATCACATTACCTATTATTAAAAACATTTCCGTAACTGCTCATGGTATCAATCTTATCGATAAATTTCCATCAAAGTTCTGCAGCTCTTACATACCCTTCCACTACGGAGGCAGTGCGATTAAAACCCCTGACGATCCTGGTGCGATGATGATTACCTTTGCTTTGAAGCCACGGGAGGAATATCAACCCAGTGGTCATATTAACGTATCCAGAGCAAGAGAATTTTATATTAGTTGGGACACGGATTATGTGGGGTCTATCACCACGGCTGATCTTGTGGTATCGGCATCTGCTATT…	MQPTHHAEISFQDRDTALPDACSSISDISPVTYPITLPIIKNISVTAHGINLIDKFPSKFCSSYIPFHYGGSAIKTPDDPGAMMITFALKPREEYQPSGHINVSRAREFYISWDTDYVGSITTADLVVSASAIN	404	134	1 or 2	Exact Match to Reference
JX403658	RSA 2003.5	ATGCAGCCTACTCACCACGCAGAGATAAGCTTTCAGGATAGAGATACAGCTCTTCCAGACGCATGTTCATCTATATCTGATATTAGCCCCGTTACGTATCCGATCACATTACCTATTATTAAAAACATTTCCGTAACTGCTCATGGTATCAATCTTATCGATAAATTTCCATCAAAGTTCTGCAGCTCTTACATACCCTTCCACTACGGAGGCAGTGCGATTAAAACCCCTGACGATCCTGGTGCGATGATGATTACCTTTGCTTTGAAGCCACGGGAGGAATATCAACCCAGTGGTCATATTAACGTATCCAGAGCAAGAGAATTTTATATTAGTTGGGACACGGATTATGTGGGGTCTATCACCACGGCTGATCTTGTGGTATCGGCATCTGCTATT…	MQPTHHAEISFQDRDTALPDACSSISDISPVTYPITLPIIKNISVTAHGINLIDKFPSKFCSSYIPFHYGGSAIKTPDDPGAMMITFALKPREEYQPSGHINVSRAREFYISWDTDYVGSITTADLVVSASAIN	404	134	1 or 2	Exact Match to Reference
JX403659	RSA 2003.6	ATGCAGCCTACTCACCACGCAGAGATAAGCTTTCAGGATAGAGATACAGCTCTTCCAGACGCATGTTCATCTATATCTGATATTAGCCCCGTTACGTATCCGATCACATTACCTATTATTAAAAACATTTCCGTAACTGCTCATGGTATCAATCTTATCGATAAATTTCCATCAAAGTTCTGCAGCTCTTACATACCCTTCCACTACGGAGGCAGTGCGATTAAAACCCCTGACGATCCTGGTGCGATGATGATTACCTTTGCTTTGAAGCCACGGGAGGAATATCAACCCAGTGGTCATATTAACGTATCCAGAGCAAGAGAATTTTATATTAGTTGGGACACGGATTATGTGGGGTCTATCACCACGGCTGATCTTGTGGTATCGGCATCTGCTATT…	MQPTHHAEISFQDRDTALPDACSSISDISPVTYPITLPIIKNISVTAHGINLIDKFPSKFCSSYIPFHYGGSAIKTPDDPGAMMITFALKPREEYQPSGHINVSRAREFYISWDTDYVGSITTADLVVSASAIN	404	134	1 or 2	Exact Match to Reference
JX403660	RSA 2003.7	ATGCAGCCTACTCACCACGCAGAGATAAGCTTTCAGGATAGAGATACAGCTCTTCCAGACGCATGTTCATCTATATCTGATATTAGCCCCGTTACGTATCCGATCACATTACCTATTATTAAAAACATTTCCGTAACTGCTCATGGTATCAATCTTATCGATAAATTTCCATCAAAGTTCTGCAGCTCTTACATACCCTTCCACTACGGAGGCAGTGCGATTAAAACCCCTGACGATCCTGGTGCGATGATGATTACCTTTGCTTTGAAGCCACGGGAGGAATATCAACCCAGTGGTCATATTAACGTATCCAGAGCAAGAGAATTTTATATTAGTTGGGACACGGATTATGTGGGGTCTATCACCACGGCTGATCTTGTGGTATCGGCATCTGCTATT…	MQPTHHAEISFQDRDTALPDACSSISDISPVTYPITLPIIKNISVTAHGINLIDKFPSKFCSSYIPFHYGGSAIKTPDDPGAMMITFALKPREEYQPSGHINVSRAREFYISWDTDYVGSITTADLVVSASAIN	404	134	1 or 2	Exact Match to Reference
JX403661	Burkino Faso 2003.1	ATGCAGCCTACTCACCACGCAGAGATAAGCTTTCAGGATAGAGATACAGCTCTTCCAGACGCATGTTCATCTATATCGGATATTAGCCCCGTTACGTATCCGATCACATTACCTATTATTAAAAACATTTCCGTAACTGCTCATGGTATCAATCTTATCGATAAGTTTCCATCAAAGTTCTGCAGCTCTTACATACCCTTCCACTACGGAGGCAATGCAATTAAAACCCCCGATGATCCGGGTGCGATGATGATTACCTTTGCTTTGAAGCCACGGGAGGAATACCAACCCAGTGGTCATATTAACGTATCCAGAGCAAGAGAATTTTATATTAGTTGGGACACGGATTACGTGGGGTCTATCACTACGGCTGATCTTGTGGTATCGGCATCTGCTATT…	MQPTHHAEISFQDRDTALPDACSSISDISPVTYPITLPIIKNISVTAHGINLIDKFPSKFCSSYIPFHYGGNAIKTPDDPGAMMITFALKPREEYQPSGHINVSRAREFYISWDTDYVGSITTADLVVSASAIN	404	134	1 or 2	Exact Match to Reference
JX403662	GHA 2002.1	ATGCAGCCTACTCACCACGCAGAGATAAGCTTTCAGGATAGAGATACAGCTCTTCCAGACGCATGTTCATCTATATCGGATATTAGCCCCGTTACGTATCCGATCACATTACCTATTATTAAAAACATTTCCGTAACTGCTCATGGTATCAATCTTATCGATAAGTTTCCATCAAAGTTCTGCAGCTCTTACATACCCTTCCACTACGGAGGCAATGCAATTAAAACCCCCGATGATCCGGGTGCGATGATGATTACCTTTGCTTTGAAGCCACGGGAGGAATACCAACCCAGTGGTCATATTAACGTATCCAGAGCAAGAGAATTTTATATTAGTTGGGACACGGATTACGTGGGGTCTATCACTACGGCTGATCTTGTGGTATCGGCATCTGCTATT…	MQPTHHAEISFQDRDTALPDACSSISDISPVTYPITLPIIKNISVTAHGINLIDKFPSKFCSSYIPFHYGGNAIKTPDDPGAMMITFALKPREEYQPSGHINVSRAREFYISWDTDYVGSITTADLVVSASAIN	404	134	1 or 2	Exact Match to Reference
JX403663	GHA 2002.2	ATGCAGCCTACTCACCACGCAGAGATAAGCTTTCAGGATAGAGATACAGCTCTTCCAGACGCATGTTCATCTATATCGGATATTAGCCCCGTTACGTATCCGATCACATTACCTATTATTAAAAACATTTCCGTAACTGCTCATGGTATCAATCTTATCGATAAGTTTCCATCAAAGTTCTGCAGCTCTTACATACCCTTCCACTACGGAGGCAATGCAATTAAAACCCCCGATGATCCGGGTGCGATGATGATTACCTTTGCTTTGAAGCCACGGGAGGAATACCAACCCAGTGGTCATATTAACGTATCCAGAGCAAGAGAATTTTATATTAGTTGGGACACGGATTACGTGGGGTCTATCACTACGGCTGATCTTGTGGTATCGGCATCTGCTATT…	MQPTHHAEISFQDRDTALPDACSSISDISPVTYPITLPIIKNISVTAHGINLIDKFPSKFCSSYIPFHYGGNAIKTPDDPGAMMITFALKPREEYQPSGHINVSRAREFYISWDTDYVGSITTADLVVSASAIN	404	134	1 or 2	Exact Match to Reference
JX403664	RSA 2003.1	ATGCAGCCTACTCACCACGCAGAGATAAGCTTTCAGGATAGAGATACAGCTCTTCCAGATGCATGTTCATCTATATCTGATATTAGCCCCATTACGTATCCGATCACATTACCTATTATTAAAAACATTTCCGTAACTGCTCATGGTATCAATCTTATCGATAAATTTCCATCAAAGTTCTGCAGCTCTTACATACCCTTCCACTACGGTGGCAATGCGATTAAAACCCCCGACGATCCGGGTGCGATGATGATTACCTTTGCTTTGAAGCCACGGGAGGAATACCAACCCAGTGGTCATATTAACGTATCTAGAGCAAGAGAATTTTATATTAGTTGGGATACGGATTACGTGGGGTCTATCACTACGGCTGATCTTGTGGTATCGGCATCTGCTATT…	MQPTHHAEISFQDRDTALPDACSSISDISPITYPITLPIIKNISVTAHGINLIDKFPSKFCSSYIPFHYGGNAIKTPDDPGAMMITFALKPREEYQPSGHINVSRAREFYISWDTDYVGSITTADLVVSASAIN	404	134	2	Exact Match to Reference
JX403665	RSA 2003.2	ATGCAGCCTACTCACCACGCAGAGATAAGCTTTCAGGATAGAGATACAGCTCTTCCAGACGCATGTTCATCTATATCTGATATTAGCCCCGTTACGTATCCGATCACGTTACCTATTATTAAAAACATTTCCGTAACTGCTCATGGTATCAATCTTATCGATAAATTTCCATCAAAGTTCTGCAGCTCTTACATACCCTTCCACTACGGAGGCAATGCGATTAAAACCCCCGACGATCCGGGTGCGATGATGATTACCTTTGCTTTGAAGCCACGGGAGGAATACCAACCCAGTGGTCATATTAATGTATCTAGAGCAAGAGAATTTTATATTAGTTGGGATACGGATTACGTGGGGTCTATCACCACGGCTGATCTTGTGGTATCGGCATCTGCTATT…	MQPTHHAEISFQDRDTALPDACSSISDISPVTYPITLPIIKNISVTAHGINLIDKFPSKFCSSYIPFHYGGNAIKTPDDPGAMMITFALKPREEYQPSGHINVSRAREFYISWDTDYVGSITTADLVVSASAIN	404	134	1 or 2	Exact Match to Reference
JX403666	CAM 2002.1	ATGCAGCCTACTCACCACGCAGAGATAAGCTTTCAGGATAGAGATACAGCTCTTCCAGACGCATGTTCATCTATATCGGATATTAGCCCCGTTACGTATCCGATCACATTACCTATTATTAAAAACATTTCCGTAACTGCTCATGGTATCAATCTTATCGATAAGTTTCCATCAAAGTTCTGCAGCTCTTACATACCCTTCCACTACGGAGGCAATGCAATTAAAACCCCCGATGATCCGGGTGCGATGATGATTACCTTTGCTTTGAAGCCACGGGAGGAATACCAACCCAGTGGTCATATTAACGTATCCAGAGCAAGAGAATTTTATATTAGTTGGGACACGGATTACGTGGGGTCTATCACTACGGCTGATCTTGTGGTATCGGCATCTGCTATT…	MQPTHHAEISFQDRDTALPDACSSISDISPVTYPITLPIIKNISVTAHGINLIDKFPSKFCSSYIPFHYGGNAIKTPDDPGAMMITFALKPREEYQPSGHINVSRAREFYISWDTDYVGSITTADLVVSASAIN	404	134	1 or 2	Exact Match to Reference
JX403667	CAM 2002.2	ATGCAGCCTACTCACCACGCAGAGATAAGCTTTCAGGATAGAGATACAGCTCTTCCAGACGCATGTTCATCTATATCGGATATTAGCCCCGTTACGTATCCGATCACATTACCTATTATTAAAAACATTTCCGTAACTGCTCATGGTATCAATCTTATCGATAAGTTTCCATCAAAGTTCTGCAGCTCTTACATACCCTTCCACTACGGAGGCAATGCAATTAAAACCCCCGATGATCCGGGTGCGATGATGATTACCTTTGCTTTGAAGCCACGGGAGGAATACCAACCCAGTGGTCATATTAACGTATCCAGAGCAAGAGAATTTTATATTAGTTGGGACACGGATTACGTGGGGTCTATCACTACGGCTGATCTTGTGGTATCGGCATCTGCTATT…	MQPTHHAEISFQDRDTALPDACSSISDISPVTYPITLPIIKNISVTAHGINLIDKFPSKFCSSYIPFHYGGNAIKTPDDPGAMMITFALKPREEYQPSGHINVSRAREFYISWDTDYVGSITTADLVVSASAIN	404	134	1 or 2	Exact Match to Reference
JX403668	CAM 2002.3	ATGCAGCCTACTCACCACGCAGAGATAAGCTTTCAGGATAGAGATACAGCTCTTCCAGACGCATGTTCATCTATATCGGATATTAGCCCCGTTACGTATCCGATCACATTACCTATTATTAAAAACATTTCCGTAACTGCTCATGGTATCAATCTTATCGATAAGTTTCCATCAAAGTTCTGCAGCTCTTACATACCCTTCCACTACGGAGGCAATGCAATTAAAACCCCCGATGATCCGGGTGCGATGATGATTACCTTTGCTTTGAAGCCACGGGAGGAATACCAACCCAGTGGTCATATTAACGTATCCAGAGCAAGAGAATTTTATATTAGTTGGGACACGGATTACGTGGGGTCTATCACTACGGCTGATCTTGTGGTATCGGCATCTGCTATT…	MQPTHHAEISFQDRDTALPDACSSISDISPVTYPITLPIIKNISVTAHGINLIDKFPSKFCSSYIPFHYGGNAIKTPDDPGAMMITFALKPREEYQPSGHINVSRAREFYISWDTDYVGSITTADLVVSASAIN	404	134	1 or 2	Exact Match to Reference
JX403669	CAM 2002.4	ATGCAGCCTACTCACCACGCAGAGATAAGCTTTCAGGATAGAGATACAGCTCTTCCAGACGCATGTTCATCTATATCGGATATTAGCCCCGTTACGTATCCGATCACATTACCTATTATTAAAAACATTTCCGTAACTGCTCATGGTATCAATCTTATCGATAAGTTTCCATCAAAGTTCTGCAGCTCTTACATACCCTTCCACTACGGAGGCAATGCAATTAAAACCCCCGATGATCCGGGTGCGATGATGATTACCTTTGCTTTGAAGCCACGGGAGGAATACCAACCCAGTGGTCATATTAACGTATCCAGAGCAAGAGAATTTTATATTAGTTGGGACACGGATTACGTGGGGTCTATCACTACGGCTGATCTTGTGGTATCGGCATCTGCTATT…	MQPTHHAEISFQDRDTALPDACSSISDISPVTYPITLPIIKNISVTAHGINLIDKFPSKFCSSYIPFHYGGNAIKTPDDPGAMMITFALKPREEYQPSGHINVSRAREFYISWDTDYVGSITTADLVVSASAIN	404	134	1 or 2	Exact Match to Reference
JX403670	RSA 2001.1	ATGCAGCCTACTCACCACGCAGAAATAAGCTTTCAGGATAGAGATACAGCTCTTCCAGACGCATGTTCATCTATATCTGATATTAACCCCGTTACTTATCCGATCACATTACCTATTATTAAAAACATTTCCGTAACTGCTCATGGTATCAATCTTATCGATAAGTTTCCATCAAAGTTCTGCAGCTCTTACATACCCTTCCACTATGGAGGCAATTCGATTAAAACCCCTGATGATCCGGGCGCGATGATGATTACCTTCGCTTTGAAGCCACGGGAGGAATACCAACCCAGTGGTCATATTAACGTATCCAGAGCAAGAGAATTTTATATTAGTTGGGACACGGATTATGTGGGATCTATTACCACGGCTGATCTTGTGGTATCAGCATCTGCTATT…	MQPTHHAEISFQDRDTALPDACSSISDINPVTYPITLPIIKNISVTAHGINLIDKFPSKFCSSYIPFHYGGNSIKTPDDPGAMMITFALKPREEYQPSGHINVSRAREFYISWDTDYVGSITTADLVVSASAIN	404	134	8 or 15	Exact Match to Reference
JX403671	RSA 2001.2	ATGCAGCCTACTCACCACGCAGAGATAAGCTTTCAGGATAGAGATACAGCTCTTCCAGACGCATGTTCATCTATATCTGATATTAGCCCCGTTACGTATCCGATCACATTACCTATTATTAAAAACATTTCCGTAACTGCTCATGGTATCAATCTTATCGATAAATTTCCATCAAAGTTCTGCAGCTCTTACATACCCTTCCACTACGGAGGCAGTGCGATTAAAACCCCTGACGATCCTGGTGCGATGATGATTACCTTTGCTTTGAAGCCACGGGAGGAATATCAACCCAGTGGTCATATTAACGTATCCAGAGCAAGAGAATTTTATATTAGTTGGGACACGGATTATGTGGGGTCTATCACCACGGCTGATCTTGTGGTATCGGCATCTGCTATT…	MQPTHHAEISFQDRDTALPDACSSISDISPVTYPITLPIIKNISVTAHGINLIDKFPSKFCSSYIPFHYGGSAIKTPDDPGAMMITFALKPREEYQPSGHINVSRAREFYISWDTDYVGSITTADLVVSASAIN	404	134	1 or 2	Exact Match to Reference
JX403672	KEN 2001.1	ATGCAGCCTACCCACCACGCAGAGGTAAGCTTTCAGGATAGAGATACAGCTCTTCCAGATGCATGTTCATCCATATCTGATATTACCCCCATTACTTATCCGATCACATTACCTATTATTAAAAACATTTCCGTTACTGCTCACGGTATCAATCTTATCGATAAATTTCCATCAAAGTTCTGCAGCTCTTACATACCCTTCCACTACGGAGGCAATTCGATTAAAACCCCCGACGATCCGGGCGCGATGATGATTACCTTTGCTTTGAAACCACGGGAGGAATACCAACCCAGCGGTCATATTAACGTATCCAGAGCAAGAGAATTTTATATTAGCTGGGACACAGATTATGTGGGGTCTATCACCACGGCTGATCTTGTGGTATCGGCATCCGCTATT…	MQPTHHAEVSFQDRDTALPDACSSISDITPITYPITLPIIKNISVTAHGINLIDKFPSKFCSSYIPFHYGGNSIKTPDDPGAMMITFALKPREEYQPSGHINVSRAREFYISWDTDYVGSITTADLVVSASAIN	404	134	9	Exact Match to Reference
JX403673	KEN 2001.3	ATGCAGCCTACCCACCACGCAGAGGTAAGCTTTCAGGATAGAGATACAGCTCTTCCAGATGCATGTTCATCCATATCTGATATTACCCCCATTACTTATCCGATCACATTACCTATTATTAAAAACATTTCCGTTACTGCTCACGGTATCAATCTTATCGATAAATTTCCATCAAAGTTCTGCAGCTCTTACATACCCTTCCACTACGGAGGCAATTCGATTAAAACCCCCGACGATCCGGGCGCGATGATGATTACCTTTGCTTTGAAACCACGGGAGGAATACCAACCCAGCGGTCATATTAACGTATCCAGAGCAAGAGAATTTTATATTAGCTGGGACACAGATTATGTGGGGTCTATCACCACGGCTGATCTTGTGGTATCGGCATCCGCTATT…	MQPTHHAEVSFQDRDTALPDACSSISDITPITYPITLPIIKNISVTAHGINLIDKFPSKFCSSYIPFHYGGNSIKTPDDPGAMMITFALKPREEYQPSGHINVSRAREFYISWDTDYVGSITTADLVVSASAIN	404	134	9	Exact Match to Reference
JX403674	KEN 2001.4	ATGCAGCCTACCCACCACGCAGAGGTAAGCTTTCAGGATAGAGATACAGCTCTTCCAGATGCATGTTCATCCATATCTGATATTACCCCCATTACTTATCCGATCACATTACCTATTATTAAAAACATTTCCGTTACTGCTCACGGTATCAATCTTATCGATAAATTTCCATCAAAGTTCTGCAGCTCTTACATACCCTTCCACTACGGAGGCAATTCGATTAAAACCCCCGACGATCCGGGCGCGATGATGATTACCTTTGCTTTGAAACCACGGGAGGAATACCAACCCAGCGGTCATATTAACGTATCCAGAGCAAGAGAATTTTATATTAGCTGGGACACAGATTATGTGGGGTCTATCACCACGGCTGATCTTGTGGTATCGGCATCCGCTATT…	MQPTHHAEVSFQDRDTALPDACSSISDITPITYPITLPIIKNISVTAHGINLIDKFPSKFCSSYIPFHYGGNSIKTPDDPGAMMITFALKPREEYQPSGHINVSRAREFYISWDTDYVGSITTADLVVSASAIN	404	134	9	Exact Match to Reference
JX403675	KEN 2001.5	ATGCAGCCTACCCACCACGCAGAGGTAAGCTTTCAGGATAGAGATACAGCTCTTCCAGATGCATGTTCATCCATATCTGATATTACCCCCATTACTTATCCGATCACATTACCTATTATTAAAAACATTTCCGTTACTGCTCACGGTATCAATCTTATCGATAAATTTCCATCAAAGTTCTGCAGCTCTTACATACCCTTCCACTACGGAGGCAATTCGATTAAAACCCCCGACGATCCGGGCGCGATGATGATTACCTTTGCTTTGAAACCACGGGAGGAATACCAACCCAGCGGTCATATTAACGTATCCAGAGCAAGAGAATTTTATATTAGCTGGGACACAGATTATGTGGGGTCTATCACCACGGCTGATCTTGTGGTATCGGCATCCGCTATT…	MQPTHHAEVSFQDRDTALPDACSSISDITPITYPITLPIIKNISVTAHGINLIDKFPSKFCSSYIPFHYGGNSIKTPDDPGAMMITFALKPREEYQPSGHINVSRAREFYISWDTDYVGSITTADLVVSASAIN	404	134	9	Exact Match to Reference
JX403676	KEN 2001.6	ATGCAGCCTACCCACCACGCAGAGGTAAGCTTTCAGGATAGAGATACAGCTCTTCCAGATGCATGTTCATCCATATCTGATATTACCCCCATTACTTATCCGATCACATTACCTATTATTAAAAACATTTCCGTTACTGCTCACGGTATCAATCTTATCGATAAATTTCCATCAAAGTTCTGCAGCTCTTACATACCCTTCCACTACGGAGGCAATTCGATTAAAACCCCCGACGATCCGGGCGCGATGATGATTACCTTTGCTTTGAAACCACGGGAGGAATACCAACCCAGCGGTCATATTAACGTATCCAGAGCAAGAGAATTTTATATTAGCTGGGACACAGATTATGTGGGGTCTATCACCACGGCTGATCTTGTGGTATCGGCATCCGCTATT…	MQPTHHAEVSFQDRDTALPDACSSISDITPITYPITLPIIKNISVTAHGINLIDKFPSKFCSSYIPFHYGGNSIKTPDDPGAMMITFALKPREEYQPSGHINVSRAREFYISWDTDYVGSITTADLVVSASAIN	404	134	9	Exact Match to Reference
JX403677	NIG 2001.1	ATGCAGCCTACTCACCACGCAGAGATAAGCTTTCAGGATAGAGATACAGCTCTTCCAGACGCATGTTCATCTATATCGGATATTAGCCCCGTTACGTATCCGATCACATTACCTATTATTAAAAACATTTCCGTAACTGCTCATGGTATCAATCTTATCGATAAGTTTCCATCAAAGTTCTGCAGCTCTTACATACCCTTCCACTACGGAGGCAATGCAATTAAAACCCCCGATGATCCGGGTGCGATGATGATTACCTTTGCTTTGAAGCCACGGGAGGAATACCAACCCAGTGGTCATATTAACGTATCCAGAGCAAGAGAATTTTATATTAGTTGGGACACGGATTACGTGGGGTCTATCACTACGGCTGATCTTGTGGTATCGGCATCTGCTATT…	MQPTHHAEISFQDRDTALPDACSSISDISPVTYPITLPIIKNISVTAHGINLIDKFPSKFCSSYIPFHYGGNAIKTPDDPGAMMITFALKPREEYQPSGHINVSRAREFYISWDTDYVGSITTADLVVSASAIN	404	134	1 or 2	Exact Match to Reference
JX403678	RSA 2002.1	ATGCAGCCTACTCACCACGCAGAGATAAGCTTTCAGGATAGAGATACAGCTCTTCCAGACGCATGTTCATCTATATCTGATATTAGCCCCGTTACGTATCCGATCACATTACCTATTATTAAAAACATTTCCGTAACTGCTCATGGTATCAATCTTATCGATAAATTTCCATCAAAGTTCTGCAGCTCTTACATACCCTTCCACTACGGAGGCAGTGCGATTAAAACCCCTGACGATCCTGGTGCGATGATGATTACCTTTGCTTTGAAGCCACGGGAGGAATACCAACCCAGTGGTCATATTAATGTATCTAGAGCAAGAGAATTTTATATTAGTTGGGATACGGATTACGTGGGGTCTATCACCACGGCTGATCTTGTGGTATCGGCATCTGCTATT…	MQPTHHAEISFQDRDTALPDACSSISDISPVTYPITLPIIKNISVTAHGINLIDKFPSKFCSSYIPFHYGGSAIKTPDDPGAMMITFALKPREEYQPSGHINVSRAREFYISWDTDYVGSITTADLVVSASAIN	404	134	1 or 2	Exact Match to Reference
JX403679	RSA 2002.2	ATGCAGCCTACTCACCACGCAGAGATAAGCTTTCAGGATAGAGATACAGCTCTTCCAGACGCATGTTCATCTATATCTGATATTAGCCCCGTTACGTATCCGATCACGTTACCTATTATTAAAAACATTTCCGTAACTGCTCATGGTATCAATCTTATCGATAAATTTCCATCAAAGTTCTGCAGCTCTTACATACCCTTCCACTACGGAGGCAATGCGATTAAAACCCCCGACGATCCGGGTGCGATGATGATTACCTTTGCTTTGAAGCCACGGGAGGAATACCAACCCAGTGGTCATATTAACGTATCCAGAGCAAGAGAATTTTATATTAGTTGGGATACGGATTACGTGGGGTCTATCACCACGGCTGATCTTGTGGTATCGGCATCTGCTATT…	MQPTHHAEISFQDRDTALPDACSSISDISPVTYPITLPIIKNISVTAHGINLIDKFPSKFCSSYIPFHYGGNAIKTPDDPGAMMITFALKPREEYQPSGHINVSRAREFYISWDTDYVGSITTADLVVSASAIN	404	134	1 or 2	Exact Match to Reference
JX403680	ZAM 2002.2	ATGCAGCCTACTCACCACGCAGAGATAAGCTTTCAGGATAGAGATACAGCTCTTCCAGACGCATGTTCATCTATATCAGATATTAGCCCCGTTACGTATCCGATCACATTACCTATTATTAAAAACATTTCCGTAACTGCTCATGGTATCAATCTTATCGATAAGTTTCCATCAAAGTTCTGCAGCTCTTACATACCCTTCCACTACGGAGGCAATGCAATTAAAACCCCCGATGATCCGGGTGCGATGATGATTACCTTTGCTTTGAAGCCACGGGAGGAATACCAACCCAGTGGTCATATTAACGTATCCAGAGCAAGAGAATTTTATATTAGTTGGGACACGGATTACGTGGGGTCTATCACTACGGCTGATCTTGTGGTATCGGCATCTGCTATT…	MQPTHHAEISFQDRDTALPDACSSISDISPVTYPITLPIIKNISVTAHGINLIDKFPSKFCSSYIPFHYGGNAIKTPDDPGAMMITFALKPREEYQPSGHINVSRAREFYISWDTDYVGSITTADLVVSASAIN	404	134	1 or 2	Exact Match to Reference
JX403681	ZAM 2002.3	ATGCAGCCTACTCACCACGCAGAGATAAGCTTTCAGGATAGAGATACAGCTCTTCCAGACGCATGTTCATCTATATCAGATATTAGCCCCGTTACGTATCCGATCACATTACCTATTATTAAAAACATTTCCGTAACTGCTCATGGTATCAATCTTATCGATAAGTTTCCATCAAAGTTCTGCAGCTCTTACATACCCTTCCACTACGGAGGCAATGCAATTAAAACCCCCGATGATCCGGGTGCGATGATGATTACCTTTGCTTTGAAGCCACGGGAGGAATACCAACCCAGTGGTCATATTAACGTATCCAGAGCAAGAGAATTTTATATTAGTTGGGACACGGATTACGTGGGGTCTATCACTACGGCTGATCTTGTGGTATCGGCATCTGCTATT…	MQPTHHAEISFQDRDTALPDACSSISDISPVTYPITLPIIKNISVTAHGINLIDKFPSKFCSSYIPFHYGGNAIKTPDDPGAMMITFALKPREEYQPSGHINVSRAREFYISWDTDYVGSITTADLVVSASAIN	404	134	1 or 2	Exact Match to Reference
JX403682	RSA 2002.3	ATGCAGCCTACTCACCACGCAGAGATAAGCTTTCAGGATAGAGATACAGCTCTTCCAGACGCATGTTCATCTATATCTGATATTAGCCCCGTTACGTATCCGATCACGTTACCTATTATTAAAAACATTTCCGTAACTGCTCATGGTATCAATCTTATCGATAAATTTCCATCAAAGTTCTGCAGCTCTTACATACCCTTCCACTACGGAGGCAATGCGATTAAAACCCCCGACGATCCGGGTGCGATGATGATTACCTTTGCTTTGAAGCCACGGGAGGAATACCAACCCAGTGGTCATATTAATGTATCTAGAGCAAGAGAATTTTATATTAGTTGGGATACGGATTACGTGGGGTCTATCACCACGGCTGATCTTGTGGTATCGGCATCTGCTATT…	MQPTHHAEISFQDRDTALPDACSSISDISPVTYPITLPIIKNISVTAHGINLIDKFPSKFCSSYIPFHYGGNAIKTPDDPGAMMITFALKPREEYQPSGHINVSRAREFYISWDTDYVGSITTADLVVSASAIN	404	134	1 or 2	Exact Match to Reference
JX403683	RSA 2002.4	ATGCAGCCTACTCACCACGCAGAGATAAGCTTTCAGGATAGAGATACAGCTCTTCCAGACGCGTGTTCATCTATATCTGATATTAGCCCCATTACGTATCCGATCACATTACCTATTATTAAAAACATTTCCGTAACTGCTCATGGTATCAATCTTATCGATAAATTTCCATCAAAGTTCTGCAGCTCTTACATACCCTTCCACTACGGAGGCAATGCGATTAAAACCCCTGACGATCCGGGTGCGATGATGATTACCTTTGCTTTGAAGCCACGGGAGGAATACCAACCCAGTGGTCATATTAATGTATCTAGAGCAAGAGAATTTTATATTAGTTGGGATACGGATTACGTGGGGTCTATCACTACGGCTGATCTTGTGGTATCGGCATCTGCTATT…	MQPTHHAEISFQDRDTALPDACSSISDISPITYPITLPIIKNISVTAHGINLIDKFPSKFCSSYIPFHYGGNAIKTPDDPGAMMITFALKPREEYQPSGHINVSRAREFYISWDTDYVGSITTADLVVSASAIN	404	134	2	Exact Match to Reference
JX235333	SIN T90/1	TGTTAACGCCATTATGCAGCCTACTCACCACGCAGAGATAAGCTTTCAGGATAGAGATACAGCTCTTCCAGACGCATGTTCATCTATATCGGATATTAGCCCCGTTACGTATCCGATCACATTACCTATTATTAAAAACATTTCCGTAACTGCTCATGGTATCAATCTTATCGATAAGTTTCCATCAAAGTTCTGCAGCTCTTACATACCCTTCCACTACGGAGGCAATGCAATTAAAACCCCCGATGATCCGGGTGCGATGATGATTACCTTTGCTTTGAAGCCACGGGAGGAATACCAACCCAGTGGTCATATTAACGTATCCAGAGCAAGAGAATTTTATATTAGTTGGGACACAGATTACGTGGGGTCTATCACTACGGCTGATCTTGTGGTATC…	VNAIMQPTHHAEISFQDRDTALPDACSSISDISPVTYPITLPIIKNISVTAHGINLIDKFPSKFCSSYIPFHYGGNAIKTPDDPGAMMITFALKPREEYQPSGHINVSRAREFYISWDTDYVGSITTADLVVSASAINFLLLQNGS	440	146	1 or 2	Exact Match to Reference
JX235334	CHZ T90/1	TGTTAACGCCATTATGCAGCCTACTCACCACGCAGAGATAAGCTTTCAGGATAGAGATACAGCTCTTCCAGACGCGTGTTCATCTATATCTGATATTAGCCCCATTACGTATCCGATCACATTACCTATTATTAAAAACATTTCCGTAACTGCTCATGGTATCAATCTTATCGATAAATTTCCATCAAAGTTCTGCAGCTCTTACATACCCTTCCACTACGGAGGCAATGCGATTAAAACCCCTGACGATCCGGGTGCGATGATGATTACCTTTGCTTTGAAGCCACGGGAGGAATACCAACCCAGTGGTCATATTAATGTATCTAGAGCAAGAGAATTTTATATTAGTTGGGATACGGATTACGTGGGGTCTATCACTACGGCTGATCTTGTGGTATC…	VNAIMQPTHHAEISFQDRDTALPDACSSISDISPITYPITLPIIKNISVTAHGINLIDKFPSKFCSSYIPFHYGGNAIKTPDDPGAMMITFALKPREEYQPSGHINVSRAREFYISWDTDYVGSITTADLVVSASAINFLLLQNGS	440	146	2	Exact Match to Reference
JX391987	TAN/10/Kyela	TGTTAACGCCATTATGCAGCCCACTCACCACGCAGAGATAAGCTTTCAGGATAGAGATACAGCTCTTCCAGACGCATGTTCATCTATATCTGATATTAGCCCCGTTACGTATCCGATCACATTACCTATTATTAAAAACATTTCCGTAACTGCTCATGGTATCAATCTTATCGATAAATTTCCATCAAAGTTCTGCAGCTCTTACATACCCTTCCACTACGGAGGCAATGCGATTAAAACCCCCGATGATCCGGGTGCGATGATGATTACCTTTGCTTTGAAGCCACGGGAGGAATACCAACCCAGTGGTCATATTAACGTATCCAGAGCAAGAGAATTTTATATTAGTTGGGACACGGATTACGTGGGGTCTATCACTACGGCTGATCTTGTGGTATC…	VNAIMQPTHHAEISFQDRDTALPDACSSISDISPVTYPITLPIIKNISVTAHGINLIDKFPSKFCSSYIPFHYGGNAIKTPDDPGAMMITFALKPREEYQPSGHINVSRAREFYISWDTDYVGSITTADLVVSASAINFLLLQNGS	440	146	1 or 2	Exact Match to Reference
JX391988	TAN/10/Tukuyu	TGTTAACGCCATTATGCAGCCCACTCACCACGCAGAGATAAGCTTTCAGGATAGAGATACAGCTCTTCCAGACGCATGTTCATCTATATCTGATATTAGCCCCGTTACGTATCCGATCACATTACCTATTATTAAAAACATTTCCGTAACTGCTCATGGTATCAATCTTATCGATAAATTTCCATCAAAGTTCTGCAGCTCTTACATACCCTTCCACTACGGAGGCAATGCGATTAAAACCCCCGATGATCCGGGTGCGATGATGATTACCTTTGCTTTGAAGCCACGGGAGGAATACCAACCCAGTGGTCATATTAACGTATCCAGAGCAAGAGAATTTTATATTAGTTGGGACACGGATTACGTGGGGTCTATCACTACGGCTGATCTTGTGGTATC…	VNAIMQPTHHAEISFQDRDTALPDACSSISDISPVTYPITLPIIKNISVTAHGINLIDKFPSKFCSSYIPFHYGGNAIKTPDDPGAMMITFALKPREEYQPSGHINVSRAREFYISWDTDYVGSITTADLVVSASAINFLLLQNGS	440	146	1 or 2	Exact Match to Reference
JX391989	TAN/11/Chunya	TGTTAACGCCATTATGCAGCCCACTCACCACGCAGAGATAAGCTTTCAGGATAGAGATACAGCTCTTCCAGACGCATGTTCATCTATATCTGATATTAGCCCCGTTACGTATCCGATCACATTACCTATTATTAAAAACATTTCCGTAACTGCTCATGGTATCAATCTTATCGATAAATTTCCATCAAAGTTCTGCAGCTCTTACATACCCTTCCACTACGGAGGCAATGCGATTAAAACCCCCGATGATCCGGGTGCGATGATGATTACCTTTGCTTTGAAGCCACGGGAGGAATACCAACCCAGTGGTCATATTAACGTATCCAGAGCAAGAGAATTTTATATTAGTTGGGACACGGATTACGTGGGGTCTATCACTACGGCTGATCTTGTGGTATC…	VNAIMQPTHHAEISFQDRDTALPDACSSISDISPVTYPITLPIIKNISVTAHGINLIDKFPSKFCSSYIPFHYGGNAIKTPDDPGAMMITFALKPREEYQPSGHINVSRAREFYISWDTDYVGSITTADLVVSASAINFLLLQNGS	440	146	1 or 2	Exact Match to Reference
JX391990	TAN/11/Ludewa	TGTTAACGCCATTATGCAGCCCACTCACCACGCAGAGATAAGCTTTCAGGATAGAGATACAGCTCTTCCAGACGCATGTTCATCTATATCTGATATTAGCCCCGTTACGTATCCGATCACATTACCTATTATTAAAAACATTTCCGTAACTGCTCATGGTATCAATCTTATCGATAAATTTCCATCAAAGTTCTGCAGCTCTTACATACCCTTCCACTACGGAGGCAATGCGATTAAAACCCCCGATGATCCGGGTGCGATGATGATTACCTTTGCTTTGAAGCCACGGGAGGAATACCAACCCAGTGGTCATATTAACGTATCCAGAGCAAGAGAATTTTATATTAGTTGGGACACGGATTACGTGGGGTCTATCACTACGGCTGATCTTGTGGTATC…	VNAIMQPTHHAEISFQDRDTALPDACSSISDISPVTYPITLPIIKNISVTAHGINLIDKFPSKFCSSYIPFHYGGNAIKTPDDPGAMMITFALKPREEYQPSGHINVSRAREFYISWDTDYVGSITTADLVVSASAINFLLLQNGS	440	146	1 or 2	Exact Match to Reference
JX391991	TAN/11/Temeke	TGTTAACGCCATTATGCAGCCCACTCACCACGCAGAGATAAGCTTTCAGGATAGAGATACAGCTCTTCCAGACGCATGTTCATCTATATCTGATATTAGCCCCGTTACGTATCCGATCACATTACCTATTATTAAAAACATTTCCGTAACTGCTCATGGTATCAATCTTATCGATAAATTTCCATCAAAGTTCTGCAGCTCTTACATACCCTTCCACTACGGAGGCAATGCGATTAAAACCCCCGATGATCCGGGTGCGATGATGATTACCTTTGCTTTGAAGCCACGGGAGGAATACCAACCCAGTGGTCATATTAACGTATCCAGAGCAAGAGAATTTTATATTAGTTGGGACACGGATTACGTGGGGTCTATCACTACGGCTGATCTTGTGGTATC…	VNAIMQPTHHAEISFQDRDTALPDACSSISDISPVTYPITLPIIKNISVTAHGINLIDKFPSKFCSSYIPFHYGGNAIKTPDDPGAMMITFALKPREEYQPSGHINVSRAREFYISWDTDYVGSITTADLVVSASAINFLLLQNGS	440	146	1 or 2	Exact Match to Reference
JX391992	TAN/12/Ifakara	TGTTAACGCCATTATGCAGCCCACTCACCACGCAGAGATAAGCTTTCAGGATAGAGATACAGCTCTTCCAGACGCATGTTCATCTATATCTGATATTAGCCCCGTTACGTATCCGATCACATTACCTATTATTAAAAACATTTCCGTAACTGCTCATGGTATCAATCTTATCGATAAATTTCCATCAAAGTTCTGCAGCTCTTACATACCCTTCCACTACGGAGGCAATGCGATTAAAACCCCCGATGATCCGGGTGCGATGATGATTACCTTTGCTTTGAAGCCACGGGAGGAATACCAACCCAGTGGTCATATTAACGTATCCAGAGCAAGAGAATTTTATATTAGTTGGGACACGGATTACGTGGGGTCTATCACTACGGCTGATCTTGTGGTATC…	VNAIMQPTHHAEISFQDRDTALPDACSSISDISPVTYPITLPIIKNISVTAHGINLIDKFPSKFCSSYIPFHYGGNAIKTPDDPGAMMITFALKPREEYQPSGHINVSRAREFYISWDTDYVGSITTADLVVSASAINFLLLQNGS	440	146	1 or 2	Exact Match to Reference
JX262383	TAN/09/Longido	TGTTAACGCCATTATGCAGCCTACCCACCACGCAGAGGTAAGCTTTCAGGATAGAGATACAGCTCTTCCAGATGCATGTTCATCCATATCAGATATTACCCCCATTACTTATCCGATCACGTTACCTATTATTAAAAACATTTCCGTCACTGCTCATGGTATCAATCTTATCGATAAATTTCCATCAAAGTTCTGCAGCTCTTACATACCCTTTCACTACGGAGGCAATTCGATTAAAACCCCCGACGATCCGGGCGCGATGATGATTACCTTTGCTTTGAAACCACGGGAGGAATACCAACCCAGTGGTCATATTAACGTATCCAGAGCAAGAGAATTTTATATTAGCTGGGACACAGATTATGTGGGGTCTATCACCACGGCCGATCTTGTGGTATC…	VNAIMQPTHHAEVSFQDRDTALPDACSSISDITPITYPITLPIIKNISVTAHGINLIDKFPSKFCSSYIPFHYGGNSIKTPDDPGAMMITFALKPREEYQPSGHINVSRAREFYISWDTDYVGSITTADLVVSASAINFLL	425	141	9	Exact Match to Reference
JX467630	RSA 99.1	ATGCAGCCTACTCACCACGCAGAAATAAGCTTTCAGGATAGAGATACAGCTCTTCCAGACGCATGTTCATCTATATCTGATATTAACCCCGTTACTTATCCGATCACATTACCTATTATTAAAAACATTTCCGTAACTGCTCATGGTATCAATCTTATCGATAAGTTTCCATCAAAGTTCTGCAGCTCTTACATACCCTTCCACTATGGAGGCAATTCGATTAAAACCCCTGATGATCCGGGCGCGATGATGATTACCTTCGCTTTGAAGCCACGGGAGGAATACCAACCCAGTGGTCATATTAACGTATCCAGAGCAAGAGAATTTTATATTAGTTGGGACACGGATTATGTGGGATCTATTACCACGGCTGATCTTGTGGTATCAGCATCTGCTATT…	MQPTHHAEISFQDRDTALPDACSSISDINPVTYPITLPIIKNISVTAHGINLIDKFPSKFCSSYIPFHYGGNSIKTPDDPGAMMITFALKPREEYQPSGHINVSRAREFYISWDTDYVGSITTADLVVSASAIN	404	134	8 or 15	Exact Match to Reference
JX467631	LIL 20.1	ATGCAGCCTACTCACCACGCAGAAATAAGCTTTCAGGATAGAGATACAGCTCTTCCAGACGCATGTTCATCTATATCTGATATTAACCCCGTTACTTATCCGATCACATTACCTATTATTAAAAACATTTCCGTAACTGCTCATGGTATCAATCTTATCGATAAGTTTCCATCAAAGTTCTGCAGCTCTTACATACCCTTCCACTATGGAGGCAATTCGATTAAAACCCCTGATGATCCGGGCGCGATGATGATTACCTTCGCTTTGAAGCCACGGGAGGAATACCAACCCAGTGGTCATATTAACGTATCCAGAGCAAGAGAATTTTATATTAGTTGGGACACGGATTATGTGGGATCTATTACCACGGCTGATCTTGTGGTATCAGCATCTGCTATT…	MQPTHHAEISFQDRDTALPDACSSISDINPVTYPITLPIIKNISVTAHGINLIDKFPSKFCSSYIPFHYGGNSIKTPDDPGAMMITFALKPREEYQPSGHINVSRAREFYISWDTDYVGSITTADLVVSASAIN	404	134	8 or 15	Exact Match to Reference
JX467632	RUTT 90.1	ATGCAGCCTACTCACCACGCAGAGATAAGCTTTCAGGATAGAGATACAGCTCTTCCAGACGCATGTTCATCTATATCTGATATTAGCCCCATTACGTATCCGATCACGTTACCTATTATTAAAAACATTTCCGTAACTGCTCATGGTATCAATCTTATCGATAAATTTCCATCAAAGTTCTGCAGCTCTTACATACCCTTCCACTACGGAGGCAATGCGATTAAAACCCCCGACGATCCGGGTGCGATGATGATTACCTTTGCTTTGAAGCCACGGGAGGAATACCAACCCAGTGGTCATATTAATGTATCTAGAGCAAGAGAATTTTATATTAGTTGGGATACGGATTACGTGGGGTCTATCACTACGGCTGATCTTGTGGTATCGGCATCTGCTATT…	MQPTHHAEISFQDRDTALPDACSSISDISPITYPITLPIIKNISVTAHGINLIDKFPSKFCSSYIPFHYGGNAIKTPDDPGAMMITFALKPREEYQPSGHINVSRAREFYISWDTDYVGSITTADLVVSASAIN	404	134	2	Exact Match to Reference
JX467633	NAM 86.3	ATGCAGCCTACTCACCACGCAGAGATAAGCTTTCAGGATAGAGATACAGCTCTTCCAGACGCATGTTCATCTATATCGGATATTAGCCCCGTTACGTATCCGATCACATTACCTATTATTAAAAACATTTCCGTAACTGCTCATGGTATCAATCTTATCGATAAGTTTCCATCAAAGTTCTGCAGCTCTTACATACCCTTCCACTACGGAGGCAGTGCAATTAAAACCCCCGATGATCCGGGTGCGATGATGATTACCTTTGCTTTGAAGCCACGGGAGGAATACCAACCCAGTGGTCATATTAACGTATCCAGAGCAAGAGAATTTTATATTAGTTGGGACACGGATTACGTGGGGTCTATCACTACGGCTGATCTTGTGGTATCGGCATCTGCTATT…	MQPTHHAEISFQDRDTALPDACSSISDISPVTYPITLPIIKNISVTAHGINLIDKFPSKFCSSYIPFHYGGSAIKTPDDPGAMMITFALKPREEYQPSGHINVSRAREFYISWDTDYVGSITTADLVVSASAIN	404	134	1 or 2	Exact Match to Reference
JX467634	BUR 90.2	ATGCAGCCTACCCACCACGCAGAGGTAAGCTTTCAGGATAGAGATACAGCTCTTCCAGATGCATGTTCATCCATATCAGATATTTCCCCCATTACTTATCCGATCACGTTACCTATTATTAAAAACATTTCCGTCACTGCTCATGGTATCAATCTTATCGATAAATTTCCATCAAAGTTCTGCAGCTCTTACATACCCTTTCACTACGGAGGCAATTCGATTAAAACCCCCGACGATCCGGGCGCGATGATGATTACCTTTGCTTTGAAACCACGGGAGGAATACCAACCCAGTGGTCATATTAACGTATCCAGAGCAAGAGAGTTTTATATTAGCTGGGACACAGATTATGTGGGGTCTATCACCACGGCCGATCTTGTGGTATCGGCATCCGCTATT…	MQPTHHAEVSFQDRDTALPDACSSISDISPITYPITLPIIKNISVTAHGINLIDKFPSKFCSSYIPFHYGGNSIKTPDDPGAMMITFALKPREEYQPSGHINVSRAREFYISWDTDYVGSITTADLVVSASAIN	404	134	9	Exact Match to Reference
JX467635	KAV 89.3	ATGCAGCCTACTCACCACGCAGAAATAAGCTTTCAGGATAGAGATACAGCTCTTCCAGACGCATGTTCATCTATATCTGATATTAACCCCGTTACTTATCCGATCACATTACCTATTATTAAAAACATTTCCGTAACTGCTCATGGTATCAATCTTATCGATAAGTTTCCATCAAAGTTCTGCAGCTCTTACATACCCTTCCACTATGGAGGCAATTCGATTAAAACCCCTGATGATCCGGGCGCGATGATGATTACCTTCGCTTTGAAGCCACGGGAGGAATACCAACCCAGTGGTCATATTAACGTATCCAGAGCAAGAGAATTTTATATTAGTTGGGACACGGATTATGTGGGATCTATTACCACGGCTGATCTTGTGGTATCAGCATCTGCTATT…	MQPTHHAEISFQDRDTALPDACSSISDINPVTYPITLPIIKNISVTAHGINLIDKFPSKFCSSYIPFHYGGNSIKTPDDPGAMMITFALKPREEYQPSGHINVSRAREFYISWDTDYVGSITTADLVVSASAIN	404	134	8 or 15	Exact Match to Reference
JX467636	TAN 2001.2	ATGCAGCCTACTCACCACGCAGAAATAAGCTTTCAGGACAGAGATACAGCTCTTCCAGACGCATGTTCATCTATATCTGATATTAATCCCGTTACTTATCCGATCACATTACCTATTATTAAAAACATTTCCGTAACTGCTCATGGTATCAATCTTATCGATAAGTTTCCATCAAAGTTCTGCAGCTCTTACATACCCTTCCACTACGGAGGCAATTCGATTAAAACTCCTGATGATCCGGGCGCGATGATGATTACTTTCGCTTTGAAGCCACGGGAGGAATACCAACCCAGTGGTCATATTAACGTATCTAGAGCAAGAGAATTTTATATTAGTTGGGACACGGATTATGTGGGGTCTATCACCACGGCTGATCTTGTGGTATCGGCATCTGCTATT…	MQPTHHAEISFQDRDTALPDACSSISDINPVTYPITLPIIKNISVTAHGINLIDKFPSKFCSSYIPFHYGGNSIKTPDDPGAMMITFALKPREEYQPSGHINVSRAREFYISWDTDYVGSITTADLVVSASAIN	404	134	8 or 15	Exact Match to Reference
JX467637	TAN 2001.3	ATGCAGCCTACTCACCACGCAGAAATAAGCTTTCAGGACAGAGATACAGCTCTTCCAGACGCATGTTCATCTATATCTGATATTAATCCCGTTACTTATCCGATCACATTACCTATTATTAAAAACATTTCCGTAACTGCTCATGGTATCAATCTTATCGATAAGTTTCCATCAAAGTTCTGCAGCTCTTACATACCCTTCCACTACGGAGGCAATTCGATTAAAACTCCTGATGATCCGGGCGCGATGATGATTACTTTCGCTTTGAAGCCACGGGAGGAATACCAACCCAGTGGTCATATTAACGTATCTAGAGCAAGAGAATTTTATATTAGTTGGGACACGGATTATGTGGGGTCTATCACCACGGCTGATCTTGTGGTATCGGCATCTGCTATT…	MQPTHHAEISFQDRDTALPDACSSISDINPVTYPITLPIIKNISVTAHGINLIDKFPSKFCSSYIPFHYGGNSIKTPDDPGAMMITFALKPREEYQPSGHINVSRAREFYISWDTDYVGSITTADLVVSASAIN	404	134	8 or 15	Exact Match to Reference
JX857508	Arm07	ATGCAGCCCACTCACCACGCAGAGATAAGCTTTCAGGATAGAGATACAGCTCTTCCAGACGCATGTTCATCTATATCTGATATTAGCCCCGTTACGTATCCGATCACATTACCTATTATTAAAAACATTTCCGTAACTGCTCATGGTATCAATCTTATCGATAAATTTCCATCAAAGTTCTGCAGCTCTTACATACCCTTCCACTACGGAGGCAATGCGATTAAAACCCCCGATGATCCGGGTGCGATGATGATTACCTTTGCTTTGAAGCCACGGGAGGAATACCAACCCAGTGGTCATATTAACGTATCCAGAGCAAGAGAATTTTATATTAGTTGGGACACGGATTACGTGGGGTCTATCACTACGGCTGATCTTGTGGTATCGGCATCTGCTATT…	MQPTHHAEISFQDRDTALPDACSSISDISPVTYPITLPIIKNISVTAHGINLIDKFPSKFCSSYIPFHYGGNAIKTPDDPGAMMITFALKPREEYQPSGHINVSRAREFYISWDTDYVGSITTADLVVSASAIN	404	134	1 or 2	Exact Match to Reference
JX857509	Abk07	ATGCAGCCCACTCACCACGCAGAGATAAGCTTTCAGGATAGAGATACAGCTCTTCCAGACGCATGTTCATCTATATCTGATATTAGCCCCGTTACGTATCCGATCACATTACCTATTATTAAAAACATTTCCGTAACTGCTCATGGTATCAATCTTATCGATAAATTTCCATCAAAGTTCTGCAGCTCTTACATACCCTTCCACTACGGAGGCAATGCGATTAAAACCCCCGATGATCCGGGTGCGATGATGATTACCTTTGCTTTGAAGCCACGGGAGGAATACCAACCCAGTGGTCATATTAACGTATCCAGAGCAAGAGAATTTTATATTAGTTGGGACACGGATTACGTGGGGTCTATCACTACGGCTGATCTTGTGGTATCGGCATCTGCTATT…	MQPTHHAEISFQDRDTALPDACSSISDISPVTYPITLPIIKNISVTAHGINLIDKFPSKFCSSYIPFHYGGNAIKTPDDPGAMMITFALKPREEYQPSGHINVSRAREFYISWDTDYVGSITTADLVVSASAIN	404	134	1 or 2	Exact Match to Reference
JX857510	Che07	ATGCAGCCCACTCACCACGCAGAGATAAGCTTTCAGGATAGAGATACAGCTCTTCCAGACGCATGTTCATCTATATCTGATATTAGCCCCGTTACGTATCCGATCACATTACCTATTATTAAAAACATTTCCGTAACTGCTCATGGTATCAATCTTATCGATAAATTTCCATCAAAGTTCTGCAGCTCTTACATACCCTTCCACTACGGAGGCAATGCGATTAAAACCCCCGATGATCCGGGTGCGATGATGATTACCTTTGCTTTGAAGCCACGGGAGGAATACCAACCCAGTGGTCATATTAACGTATCCAGAGCAAGAGAATTTTATATTAGTTGGGACACGGATTACGTGGGGTCTATCACTACGGCTGATCTTGTGGTATCGGCATCTGCTATT…	MQPTHHAEISFQDRDTALPDACSSISDISPVTYPITLPIIKNISVTAHGINLIDKFPSKFCSSYIPFHYGGNAIKTPDDPGAMMITFALKPREEYQPSGHINVSRAREFYISWDTDYVGSITTADLVVSASAIN	404	134	1 or 2	Exact Match to Reference
JX857511	Ing08	ATGCAGCCCACTCACCACGCAGAGATAAGCTTTCAGGATAGAGATACAGCTCTTCCAGACGCATGTTCATCTATATCTGATATTAGCCCCGTTACGTATCCGATCACATTACCTATTATTAAAAACATTTCCGTAACTGCTCATGGTATCAATCTTATCGATAAATTTCCATCAAAGTTCTGCAGCTCTTACATACCCTTCCACTACGGAGGCAATGCGATTAAAACCCCCGATGATCCGGGTGCGATGATGATTACCTTTGCTTTGAAGCCACGGGAGGAATACCAACCCAGTGGTCATATTAACGTATCCAGAGCAAGAGAATTTTATATTAGTTGGGACACGGATTACGTGGGGTCTATCACTACGGCTGATCTTGTGGTATCGGCATCTGCTATT…	MQPTHHAEISFQDRDTALPDACSSISDISPVTYPITLPIIKNISVTAHGINLIDKFPSKFCSSYIPFHYGGNAIKTPDDPGAMMITFALKPREEYQPSGHINVSRAREFYISWDTDYVGSITTADLVVSASAIN	404	134	1 or 2	Exact Match to Reference
JX857512	Oren08	ATGCAGCCCACTCACCACGCAGAGATAAGCTTTCAGGATAGAGATACAGCTCTTCCAGACGCATGTTCATCTATATCTGATATTAGCCCCGTTACGTATCCGATCACATTACCTATTATTAAAAACATTTCCGTAACTGCTCATGGTATCAATCTTATCGATAAATTTCCATCAAAGTTCTGCAGCTCTTACATACCCTTCCACTACGGAGGCAATGCGATTAAAACCCCCGATGATCCGGGTGCGATGATGATTACCTTTGCTTTGAAGCCACGGGAGGAATACCAACCCAGTGGTCATATTAACGTATCCAGAGCAAGAGAATTTTATATTAGTTGGGACACGGATTACGTGGGGTCTATCACTACGGCTGATCTTGTGGTATCGGCATCTGCTATT…	MQPTHHAEISFQDRDTALPDACSSISDISPVTYPITLPIIKNISVTAHGINLIDKFPSKFCSSYIPFHYGGNAIKTPDDPGAMMITFALKPREEYQPSGHINVSRAREFYISWDTDYVGSITTADLVVSASAIN	404	134	1 or 2	Exact Match to Reference
JX857513	NO08/Av	ATGCAGCCCACTCACCACGCAGAGATAAGCTTTCAGGATAGAGATACAGCTCTTCCAGACGCATGTTCATCTATATCTGATATTAGCCCCGTTACGTATCCGATCACATTACCTATTATTAAAAACATTTCCGTAACTGCTCATGGTATCAATCTTATCGATAAATTTCCATCAAAGTTCTGCAGCTCTTACATACCCTTCCACTACGGAGGCAATGCGATTAAAACCCCCGATGATCCGGGTGCGATGATGATTACCTTTGCTTTGAAGCCACGGGAGGAATACCAACCCAGTGGTCATATTAACGTATCCAGAGCAAGAGAATTTTATATTAGTTGGGACACGGATTACGTGGGGTCTATCACTACGGCTGATCTTGTGGTATCGGCATCTGCTATT…	MQPTHHAEISFQDRDTALPDACSSISDISPVTYPITLPIIKNISVTAHGINLIDKFPSKFCSSYIPFHYGGNAIKTPDDPGAMMITFALKPREEYQPSGHINVSRAREFYISWDTDYVGSITTADLVVSASAIN	404	134	1 or 2	Exact Match to Reference
JX857514	NO08/Ap	ATGCAGCCCACTCACCACGCAGAGATAAGCTTTCAGGATAGAGATACAGCTCTTCCAGACGCATGTTCATCTATATCTGATATTAGCCCCGTTACGTATCCGATCACATTACCTATTATTAAAAACATTTCCGTAACTGCTCATGGTATCAATCTTATCGATAAATTTCCATCAAAGTTCTGCAGCTCTTACATACCCTTCCACTACGGAGGCAATGCGATTAAAACCCCCGATGATCCGGGTGCGATGATGATTACCTTTGCTTTGAAGCCACGGGAGGAATACCAACCCAGTGGTCATATTAACGTATCCAGAGCAAGAGAATTTTATATTAGTTGGGACACGGATTACGTGGGGTCTATCACTACGGCTGATCTTGTGGTATCGGCATCTGCTATT…	MQPTHHAEISFQDRDTALPDACSSISDISPVTYPITLPIIKNISVTAHGINLIDKFPSKFCSSYIPFHYGGNAIKTPDDPGAMMITFALKPREEYQPSGHINVSRAREFYISWDTDYVGSITTADLVVSASAIN	404	134	1 or 2	Exact Match to Reference
JX857515	Az08D	ATGCAGCCCACTCACCACGCAGAGATAAGCTTTCAGGATAGAGATACAGCTCTTCCAGACGCATGTTCATCTATATCTGATATTAGCCCCGTTACGTATCCGATCACATTACCTATTATTAAAAACATTTCCGTAACTGCTCATGGTATCAATCTTATCGATAAATTTCCATCAAAGTTCTGCAGCTCTTACATACCCTTCCACTACGGAGGCAATGCGATTAAAACCCCCGATGATCCGGGTGCGATGATGATTACCTTTGCTTTGAAGCCACGGGAGGAATACCAACCCAGTGGTCATATTAACGTATCCAGAGCAAGAGAATTTTATATTAGTTGGGACACGGATTACGTGGGGTCTATCACTACGGCTGATCTTGTGGTATCGGCATCTGCTATT…	MQPTHHAEISFQDRDTALPDACSSISDISPVTYPITLPIIKNISVTAHGINLIDKFPSKFCSSYIPFHYGGNAIKTPDDPGAMMITFALKPREEYQPSGHINVSRAREFYISWDTDYVGSITTADLVVSASAIN	404	134	1 or 2	Exact Match to Reference
JX857516	Az08B	ATGCAGCCCACTCACCACGCAGAGATAAGCTTTCAGGATAGAGATACAGCTCTTCCAGACGCATGTTCATCTATATCTGATATTAGCCCCGTTACGTATCCGATCACATTACCTATTATTAAAAACATTTCCGTAACTGCTCATGGTATCAATCTTATCGATAAATTTCCATCAAAGTTCTGCAGCTCTTACATACCCTTCCACTACGGAGGCAATGCGATTAAAACCCCCGATGATCCGGGTGCGATGATGATTACCTTTGCTTTGAAGCCACGGGAGGAATACCAACCCAGTGGTCATATTAACGTATCCAGAGCAAGAGAATTTTATATTAGTTGGGACACGGATTACGTGGGGTCTATCACTACGGCTGATCTTGTGGTATCGGCATCTGCTATT…	MQPTHHAEISFQDRDTALPDACSSISDISPVTYPITLPIIKNISVTAHGINLIDKFPSKFCSSYIPFHYGGNAIKTPDDPGAMMITFALKPREEYQPSGHINVSRAREFYISWDTDYVGSITTADLVVSASAIN	404	134	1 or 2	Exact Match to Reference
JX857517	Dagestan09	ATGCAGCCCACTCACCACGCAGAGATAAGCTTTCAGGATAGAGATACAGCTCTTCCAGACGCATGTTCATCTATATCTGATATTAGCCCCGTTACGTATCCGATCACATTACCTATTATTAAAAACATTTCCGTAACTGCTCATGGTATCAATCTTATCGATAAATTTCCATCAAAGTTCTGCAGCTCTTACATACCCTTCCACTACGGAGGCAATGCGATTAAAACCCCCGATGATCCGGGTGCGATGATGATTACCTTTGCTTTGAAGCCACGGGAGGAATACCAACCCAGTGGTCATATTAACGTATCCAGAGCAAGAGAATTTTATATTAGTTGGGACACGGATTACGTGGGGTCTATCACTACGGCTGATCTTGTGGTATCGGCATCTGCTATT…	MQPTHHAEISFQDRDTALPDACSSISDISPVTYPITLPIIKNISVTAHGINLIDKFPSKFCSSYIPFHYGGNAIKTPDDPGAMMITFALKPREEYQPSGHINVSRAREFYISWDTDYVGSITTADLVVSASAIN	404	134	1 or 2	Exact Match to Reference
JX857518	Rostov09	ATGCAGCCCACTCACCACGCAGAGATAAGCTTTCAGGATAGAGATACAGCTCTTCCAGACGCATGTTCATCTATATCTGATATTAGCCCCGTTACGTATCCGATCACATTACCTATTATTAAAAACATTTCCGTAACTGCTCATGGTATCAATCTTATCGATAAATTTCCATCAAAGTTCTGCAGCTCTTACATACCCTTCCACTACGGAGGCAATGCGATTAAAACCCCCGATGATCCGGGTGCGATGATGATTACCTTTGCTTTGAAGCCACGGGAGGAATACCAACCCAGTGGTCATATTAACGTATCCAGAGCAAGAGAATTTTATATTAGTTGGGACACGGATTACGTGGGGTCTATCACTACGGCTGATCTTGTGGTATCGGCATCTGCTATT…	MQPTHHAEISFQDRDTALPDACSSISDISPVTYPITLPIIKNISVTAHGINLIDKFPSKFCSSYIPFHYGGNAIKTPDDPGAMMITFALKPREEYQPSGHINVSRAREFYISWDTDYVGSITTADLVVSASAIN	404	134	1 or 2	Exact Match to Reference
JX857519	Kalmykia09	ATGCAGCCCACTCACCACGCAGAGATAAGCTTTCAGGATAGAGATACAGCTCTTCCAGACGCATGTTCATCTATATCTGATATTAGCCCCGTTACGTATCCGATCACATTACCTATTATTAAAAACATTTCCGTAACTGCTCATGGTATCAATCTTATCGATAAATTTCCATCAAAGTTCTGCAGCTCTTACATACCCTTCCACTACGGAGGCAATGCGATTAAAACCCCCGATGATCCGGGTGCGATGATGATTACCTTTGCTTTGAAGCCACGGGAGGAATACCAACCCAGTGGTCATATTAACGTATCCAGAGCAAGAGAATTTTATATTAGTTGGGACACGGATTACGTGGGGTCTATCACTACGGCTGATCTTGTGGTATCGGCATCTGCTATT…	MQPTHHAEISFQDRDTALPDACSSISDISPVTYPITLPIIKNISVTAHGINLIDKFPSKFCSSYIPFHYGGNAIKTPDDPGAMMITFALKPREEYQPSGHINVSRAREFYISWDTDYVGSITTADLVVSASAIN	404	134	1 or 2	Exact Match to Reference
JX857520	StPet09	ATGCAGCCCACTCACCACGCAGAGATAAGCTTTCAGGATAGAGATACAGCTCTTCCAGACGCATGTTCATCTATATCTGATATTAGCCCCGTTACGTATCCGATCACATTACCTATTATTAAAAACATTTCCGTAACTGCTCATGGTATCAATCTTATCGATAAATTTCCATCAAAGTTCTGCAGCTCTTACATACCCTTCCACTACGGAGGCAATGCGATTAAAACCCCCGATGATCCGGGTGCGATGATGATTACCTTTGCTTTGAAGCCACGGGAGGAATACCAACCCAGTGGTCATATTAACGTATCCAGAGCAAGAGAATTTTATATTAGTTGGGACACGGATTACGTGGGGTCTATCACTACGGCTGATCTTGTGGTATCGGCATCTGCTATT…	MQPTHHAEISFQDRDTALPDACSSISDISPVTYPITLPIIKNISVTAHGINLIDKFPSKFCSSYIPFHYGGNAIKTPDDPGAMMITFALKPREEYQPSGHINVSRAREFYISWDTDYVGSITTADLVVSASAIN	404	134	1 or 2	Exact Match to Reference
JX857521	Ukr12/Zapo	ATGCAGCCCACTCACCACGCAGAGATAAGCTTTCAGGATAGAGATACAGCTCTTCCAGACGCATGTTCATCTATATCTGATATTAGCCCCGTTACGTATCCGATCACATTACCTATTATTAAAAACATTTCCGTAACTGCTCATGGTATCAATCTTATCGATAAATTTCCATCAAAGTTCTGCAGCTCTTACATACCCTTCCACTACGGAGGCAATGCGATTAAAACCCCCGATGATCCGGGTGCGATGATGATTACCTTTGCTTTGAAGCCACGGGAGGAATACCAACCCAGTGGTCATATTAACGTATCCAGAGCAAGAGAATTTTATATTAGTTGGGACACGGATTACGTGGGGTCTATCACTACGGCTGATCTTGTGGTATCGGCATCTGCTATT…	MQPTHHAEISFQDRDTALPDACSSISDISPVTYPITLPIIKNISVTAHGINLIDKFPSKFCSSYIPFHYGGNAIKTPDDPGAMMITFALKPREEYQPSGHINVSRAREFYISWDTDYVGSITTADLVVSASAIN	404	134	1 or 2	Exact Match to Reference
JX294718	Nam 2008/01	ATGCAGCCTACTCACCACGCAGAGATAAGCTTTCAGGATAGAGATACAGCTCTTCCAGACGCATGTTCATCTATATCGGATATTAGCCCCGTTACGTATCCGATCACATTACCTATTATTAAAAACATTTCCGTAACTGCTCATGGTATCAATCTTATCGATAAGTTTCCATCAAAGTTCTGCAGCTCTTACATACCCTTCCACTACGGAGGCAATGCAATTAAAACTCCCGACGATCCGGGTGCGATGATGATTACCTTTGCTTTGAAGCCACGGGAGGAATACCAACCCAGTGGTCATATTAACGTATCCAGAGCAAGAGAATTTTATATTAGTTGGGACACGGATTACGTGGGGTCTATCACTACGGCTGATCTTGTGGTATCGGCATCTGCTATT…	MQPTHHAEISFQDRDTALPDACSSISDISPVTYPITLPIIKNISVTAHGINLIDKFPSKFCSSYIPFHYGGNAIKTPDDPGAMMITFALKPREEYQPSGHINVSRAREFYISWDTDYVGSITTADLVVSASAIN	404	134	1 or 2	Exact Match to Reference
JX294719	Nam 2009/03	ATGCAGCCTACTCACCACGCAGAGATAAGCTTTCAGGATAGAGATACAGCTCTTCCAGACGCATGTTCATCTATATCGGATATTAGCCCCGTTACGTATCCGATCACATTACCTATTATTAAAAACATTTCCGTAACTGCTCATGGTATCAATCTTATCGATAAGTTTCCATCAAAGTTCTGCAGCTCTTACATACCCTTCCACTACGGAGGCAATGCAATTAAAACCCCCGATGATCCGGGTGCGATGATGATTACCTTTGCTTTGAAGCCACGGGAGGAATACCAACCCAGTGGTCATATTAACGTATCCAGAGCAAGAGAATTTTATATTAGTTGGGACACGGATTACGTGGGGTCTATCACTACGGCTGATCTTGTGGTATCGGCATCTGCTATT…	MQPTHHAEISFQDRDTALPDACSSISDISPVTYPITLPIIKNISVTAHGINLIDKFPSKFCSSYIPFHYGGNAIKTPDDPGAMMITFALKPREEYQPSGHINVSRAREFYISWDTDYVGSITTADLVVSASAIN	404	134	1 or 2	Exact Match to Reference
JX294720	Nam 2009/06	ATGCAGCCTACTCACCACGCAGAGATAAGCTTTCAGGATAGAGATACAGCTCTTCCAGACGCATGTTCATCTATATCGGATATTAGCCCCGTTACGTATCCGATCACATTACCTATTATTAAAAACATTTCCGTAACTGCTCATGGTATCAATCTTATCGATAAGTTTCCATCAAAGTTCTGCAGCTCTTACATACCCTTCCACTACGGAGGCAATGCAATTAAAACCCCCGATGATCCGGGTGCGATGATGATTACCTTTGCTTTGAAGCCACGGGAGGAATACCAACCCAGTGGTCATATTAACGTATCCAGAGCAAGAGAATTTTATATTAGTTGGGACACGGATTACGTGGGGTCTATCACTACGGCTGATCTTGTGGTATCGGCATCTGCTATT…	MQPTHHAEISFQDRDTALPDACSSISDISPVTYPITLPIIKNISVTAHGINLIDKFPSKFCSSYIPFHYGGNAIKTPDDPGAMMITFALKPREEYQPSGHINVSRAREFYISWDTDYVGSITTADLVVSASAIN	404	134	1 or 2	Exact Match to Reference
JX294721	Cam 2009/01	ATGCAGCCTACTCACCACGCAGAGATAAGCTTTCAGGATAGAGATACAGCTCTTCCAGACGCATGTTCATCTATATCGGATATTAGCCCCGTTACGTATCCGATCACATTACCTATTATTAAAAACATTTCCGTAACTGCTCATGGTATCAATCTTATCGATAAGTTTCCATCAAAGTTCTGCAGCTCTTACATACCCTTCCACTACGGAGGCAATGCAATTAAAACCCCCGATGATCCGGGTGCGATGATGATTACCTTTGCTTTGAAGCCACGGGAGGAATACCAACCCAGTGGTCATATTAACGTATCCAGAGCAAGAGAATTTTATATTAGTTGGGACACGGATTACGTGGGGTCTATCACTACGGCTGATCTTGTGGTATCGGCATCTGCTATT…	MQPTHHAEISFQDRDTALPDACSSISDISPVTYPITLPIIKNISVTAHGINLIDKFPSKFCSSYIPFHYGGNAIKTPDDPGAMMITFALKPREEYQPSGHINVSRAREFYISWDTDYVGSITTADLVVSASAIN	404	134	1 or 2	Exact Match to Reference
JX294722	RSA 2011/01	ATGCAGCCTACTCACCACGCAGAGATAAGCTTTCAGGATAGAGATACAGCTCTTCCAGACGCATGTTCATCTATATCTGATATTAGCCCCGTTACGTATCCGATCACGTTACCTATTATTAAAAACATTTCCGTAACTGCTCATGGTATCAATCTTATCGATAAATTTCCATCAAAGTTCTGCAGCTCTTACATACCCTTCCACTACGGAGGCAATGCGATTAAAACCCCCGACGATCCGGGTGCGATGATGATTACCTTTGCTTTGAAGCCACGGGAGGAATACCAACCCAGTGGTCATATTAACGTATCCAGAGCAAGAGAATTTTATATTAGTTGGGATACGGATTACGTGGGGTCTATCACCACGGCTGATCTTGTGGTATCGGCATCTGCTATT…	MQPTHHAEISFQDRDTALPDACSSISDISPVTYPITLPIIKNISVTAHGINLIDKFPSKFCSSYIPFHYGGNAIKTPDDPGAMMITFALKPREEYQPSGHINVSRAREFYISWDTDYVGSITTADLVVSASAIN	404	134	1 or 2	Exact Match to Reference
JX294723	Tan 2011/03	ATGCAGCCCACTCACCACGCAGAGATAAGCTTTCAGGATAGAGATACAGCTCTTCCAGACGCATGTTCATCTATATCTGATATTAGCCCCGTTACGTATCCGATCACATTACCTATTATTAAAAACATTTCCGTAACTGCTCATGGTATCAATCTTATCGATAAATTTCCATCAAAGTTCTGCAGCTCTTACATACCCTTCCACTACGGAGGCAATGCGATTAAAACCCCCGATGATCCGGGTGCGATGATGATTACCTTTGCTTTGAAGCCACGGGAGGAATACCAACCCAGTGGTCATATTAACGTATCCAGAGCAAGAGAATTTTATATTAGTTGGGACACGGATTACGTGGGGTCTATCACTACGGCTGATCTTGTGGTATCGGCATCTGCTATT…	MQPTHHAEISFQDRDTALPDACSSISDISPVTYPITLPIIKNISVTAHGINLIDKFPSKFCSSYIPFHYGGNAIKTPDDPGAMMITFALKPREEYQPSGHINVSRAREFYISWDTDYVGSITTADLVVSASAIN	404	134	1 or 2	Exact Match to Reference
JX294724	Mal 2011/01	ATGCAGCCCACTCACCACGCAGAGATAAGCTTTCAGGATAGAGATACAGCTCTTCCAGACGCATGTTCATCTATATCTGATATTAGCCCCGTTACGTATCCGATCACATTACCTATTATTAAAAACATTTCCGTAACTGCTCATGGTATCAATCTTATCGATAAATTTCCATCAAAGTTCTGCAGCTCTTACATACCCTTCCACTACGGAGGCAATGCGATTAAAACCCCCGATGATCCGGGTGCGATGATGATTACCTTTGCTTTGAAGCCACGGGAGGAATACCAACCCAGTGGTCATATTAACGTATCCAGAGCAAGAGAATTTTATATTAGTTGGGACACGGATTACGTGGGGTCTATCACTACGGCTGATCTTGTGGTATCGGCATCTGCTATT…	MQPTHHAEISFQDRDTALPDACSSISDISPVTYPITLPIIKNISVTAHGINLIDKFPSKFCSSYIPFHYGGNAIKTPDDPGAMMITFALKPREEYQPSGHINVSRAREFYISWDTDYVGSITTADLVVSASAIN	404	134	1 or 2	Exact Match to Reference
JX294725	Mal 2011/02	ATGCAGCCCACTCACCACGCAGAGATAAGCTTTCAGGATAGAGATACAGCTCTTCCAGACGCATGTTCATCTATATCTGATATTAGCCCCGTTACGTATCCGATCACATTACCTATTATTAAAAACATTTCCGTAACTGCTCATGGTATCAATCTTATCGATAAATTTCCATCAAAGTTCTGCAGCTCTTACATACCCTTCCACTACGGAGGCAATGCGATTAAAACCCCCGATGATCCGGGTGCGATGATGATTACCTTTGCTTTGAAGCCACGGGAGGAATACCAACCCAGTGGTCATATTAACGTATCCAGAGCAAGAGAATTTTATATTAGTTGGGACACGGATTACGTGGGGTCTATCACTACGGCTGATCTTGTGGTATCGGCATCTGCTATT…	MQPTHHAEISFQDRDTALPDACSSISDISPVTYPITLPIIKNISVTAHGINLIDKFPSKFCSSYIPFHYGGNAIKTPDDPGAMMITFALKPREEYQPSGHINVSRAREFYISWDTDYVGSITTADLVVSASAIN	404	134	1 or 2	Exact Match to Reference
JX310032	Nam 2009/05	ATGCAGCCTACTCACCACGCAGAGATAAGCTTTCAGGATAGAGATACAGCTCTTCCAGACGCATGTTCATCTATATCGGATATTAGCCCCGTTACGTATCCGATCACATTACCTATTATTAAAAACATTTCCGTAACTGCTCATGGTATCAATCTTATCGATAAGTTTCCATCAAAGTTCTGCAGCTCTTACATACCCTTCCACTACGGAGGCAATGCAATTAAAACCCCCGATGATCCGGGTGCGATGATGATTACCTTTGCTTTGAAGCCACGGGAGGAATACCAACCCAGTGGTCATATTAACGTATCCAGAGCAAGAGAATTTTATATTAGTTGGGACACGGATTACGTGGGGTCTATCACTACGGCTGATCTTGTGGTATCGGCATCTGCTATT…	MQPTHHAEISFQDRDTALPDACSSISDISPVTYPITLPIIKNISVTAHGINLIDKFPSKFCSSYIPFHYGGNAIKTPDDPGAMMITFALKPREEYQPSGHINVSRAREFYISWDTDYVGSITTADLVVSASAIN	404	134	1 or 2	Exact Match to Reference
JX310033	Nam 2009/4	ATGCAGCCTACTCACCACGCAGAGATAAGCTTTCAGGATAGAGATACAGCTCTTCCAGACGCATGTTCATCTATATCGGATATTAGCCCCGTTACGTATCCGATCACATTACCTATTATTAAAAACATTTCCGTAACTGCTCATGGTATCAATCTTATCGATAAGTTTCCATCAAAGTTCTGCAGCTCTTACATACCCTTCCACTACGGAGGCAATGCAATTAAAACCCCCGATGATCCGGGTGCGATGATGATTACCTTTGCTTTGAAGCCACGGGAGGAATACCAACCCAGTGGTCATATTAACGTATCCAGAGCAAGAGAATTTTATATTAGTTGGGACACGGATTACGTGGGGTCTATCACTACGGCTGATCTTGTGGTATCGGCATCTGCTATT…	MQPTHHAEISFQDRDTALPDACSSISDISPVTYPITLPIIKNISVTAHGINLIDKFPSKFCSSYIPFHYGGNAIKTPDDPGAMMITFALKPREEYQPSGHINVSRAREFYISWDTDYVGSITTADLVVSASAIN	404	134	1 or 2	Exact Match to Reference
JX310034	Cam 2009/02	ATGCAGCCTACTCACCACGCAGAGATAAGCTTTCAGGATAGAGATACAGCTCTTCCAGACGCATGTTCATCTATATCGGATATTAGCCCCGTTACGTATCCGATCACATTACCTATTATTAAAAACATTTCCGTAACTGCTCATGGTATCAATCTTATCGATAAGTTTCCATCAAAGTTCTGCAGCTCTTACATACCCTTCCACTACGGAGGCAATGCAATTAAAACCCCCGATGATCCGGGTGCGATGATGATTACCTTTGCTTTGAAGCCACGGGAGGAATACCAACCCAGTGGTCATATTAACGTATCCAGAGCAAGAGAATTTTATATTAGTTGGGACACGGATTACGTGGGGTCTATCACTACGGCTGATCTTGTGGTATCGGCATCTGCTATT…	MQPTHHAEISFQDRDTALPDACSSISDISPVTYPITLPIIKNISVTAHGINLIDKFPSKFCSSYIPFHYGGNAIKTPDDPGAMMITFALKPREEYQPSGHINVSRAREFYISWDTDYVGSITTADLVVSASAIN	404	134	1 or 2	Exact Match to Reference
JX310035	RSA 2010/01	ATGCAGCCTACTCACCACGCAGAGATAAGCTTTCAGGATAGAGATACAGCTCTTCCAGACGCATGTTCATCTATATCTGATATTAGCCCCGTTACGTATCCGATCACATTACCTATTATTAAAAACATTTCCGTAACTGCTCATGGTATCAATCTTATCGATAAATTTCCATCAAAGTTCTGCAGCTCTTACATACCCTTCCACTACGGAGGCAGTGCGATTAAAACCCCTGACGATCCTGGTGCGATGATGATTACCTTTGCTTTGAAGCCACGGGAGGAATACCAACCCAGTGGTCATATTAATGTATCTAGAGCAAGAGAATTTTATATTAGTTGGGATACGGATTACGTGGGGTCTATCACCACGGCTGATCTTGTGGTATCGGCATCTGCTATT…	MQPTHHAEISFQDRDTALPDACSSISDISPVTYPITLPIIKNISVTAHGINLIDKFPSKFCSSYIPFHYGGSAIKTPDDPGAMMITFALKPREEYQPSGHINVSRAREFYISWDTDYVGSITTADLVVSASAIN	404	134	1 or 2	Exact Match to Reference
JX310036	Nam 2011/01	ATGCAGCCTACTCACCACGCAGAGATAAGCTTTCAGGATAGAGATACAGCTCTTCCAGACGCATGTTCATCTATATCGGATATTAGCCCCGTTACGTATCCGATCACATTACCTATTATTAAAAACATTTCCGTAACTGCTCATGGTATCAATCTTATCGATAAGTTTCCATCAAAGTTCTGCAGCTCTTACATACCCTTCCACTACGGAGGCAATGCAATTAAAACCCCCGATGATCCGGGTGCGATGATGATTACCTTTGCTTTGAAGCCACGGGAGGAATACCAACCCAGTGGTCATATTAACGTATCCAGAGCAAGAGAATTTTATATTAGTTGGGACACGGATTACGTGGGGTCTATCACTACGGCTGATCTTGTGGTATCGGCATCTGCTATT…	MQPTHHAEISFQDRDTALPDACSSISDISPVTYPITLPIIKNISVTAHGINLIDKFPSKFCSSYIPFHYGGNAIKTPDDPGAMMITFALKPREEYQPSGHINVSRAREFYISWDTDYVGSITTADLVVSASAIN	404	134	1 or 2	Exact Match to Reference
JX310037	RSA 2010/02	ATGCAGCCTACTCACCACGCAGAGATAAGCTTTCAGGATAGAGATACAGCTCTTCCAGACGCATGTTCATCTATATCTGATATTAGCCCCGTTACGTATCCGATCACATTACCTATTATTAAAAACATTTCCGTAACTGCTCATGGTATCAATCTTATCGATAAATTTCCATCAAAGTTCTGCAGCTCTTACATACCCTTCCACTACGGAGGCAATGCGATTAAAACCCCCGACGATCCGGGTGCGATGATGATTACCTTTGCTTTGAAGCCACGGGAGGAATACCAACCCAGTGGTCATATTAATGTATCTAGAGCAAGAGAATTTTATATTAGTTGGGATACGGATTACGTGGGGTCTATCACCACGGCTGATCTTGTGGTATCGGCATCTGCTATT…	MQPTHHAEISFQDRDTALPDACSSISDISPVTYPITLPIIKNISVTAHGINLIDKFPSKFCSSYIPFHYGGNAIKTPDDPGAMMITFALKPREEYQPSGHINVSRAREFYISWDTDYVGSITTADLVVSASAIN	404	134	1 or 2	Exact Match to Reference
JX310038	Tan 2011/01	ATGCAGCCCACTCACCACGCAGAGATAAGCTTTCAGGATAGAGATACAGCTCTTCCAGACGCATGTTCATCTATATCTGATATTAGCCCCGTTACGTATCCGATCACATTACCTATTATTAAAAACATTTCCGTAACTGCTCATGGTATCAATCTTATCGATAAATTTCCATCAAAGTTCTGCAGCTCTTACATACCCTTCCACTACGGAGGCAATGCGATTAAAACCCCCGATGATCCGGGTGCGATGATGATTACCTTTGCTTTGAAGCCACGGGAGGAATACCAACCCAGTGGTCATATTAACGTATCCAGAGCAAGAGAATTTTATATTAGTTGGGACACGGATTACGTGGGGTCTATCACTACGGCTGATCTTGTGGTATCGGCATCTGCTATT…	MQPTHHAEISFQDRDTALPDACSSISDISPVTYPITLPIIKNISVTAHGINLIDKFPSKFCSSYIPFHYGGNAIKTPDDPGAMMITFALKPREEYQPSGHINVSRAREFYISWDTDYVGSITTADLVVSASAIN	404	134	1 or 2	Exact Match to Reference
JX310039	Tan 2011/02	ATGCAGCCCACTCACCACGCAGAGATAAGCTTTCAGGATAGAGATACAGCTCTTCCAGACGCATGTTCATCTATATCTGATATTAGCCCCGTTACGTATCCGATCACATTACCTATTATTAAAAACATTTCCGTAACTGCTCATGGTATCAATCTTATCGATAAATTTCCATCAAAGTTCTGCAGCTCTTACATACCCTTCCACTACGGAGGCAATGCGATTAAAACCCCCGATGATCCGGGTGCGATGATGATTACCTTTGCTTTGAAGCCACGGGAGGAATACCAACCCAGTGGTCATATTAACGTATCCAGAGCAAGAGAATTTTATATTAGTTGGGACACGGATTACGTGGGGTCTATCACTACGGCTGATCTTGTGGTATCGGCATCTGCTATT…	MQPTHHAEISFQDRDTALPDACSSISDISPVTYPITLPIIKNISVTAHGINLIDKFPSKFCSSYIPFHYGGNAIKTPDDPGAMMITFALKPREEYQPSGHINVSRAREFYISWDTDYVGSITTADLVVSASAIN	404	134	1 or 2	Exact Match to Reference
JX310040	TAN 2011/04	ATGCAGCCCACTCACCACGCAGAGATAAGCTTTCAGGATAGAGATACAGCTCTTCCAGACGCATGTTCATCTATATCTGATATTAGCCCCGTTACGTATCCGATCACATTACCTATTATTAAAAACATTTCCGTAACTGCTCATGGTATCAATCTTATCGATAAATTTCCATCAAAGTTCTGCAGCTCTTACATACCCTTCCACTACGGAGGCAATGCGATTAAAACCCCCGATGATCCGGGTGCGATGATGATTACCTTTGCTTTGAAGCCACGGGAGGAATACCAACCCAGTGGTCATATTAACGTATCCAGAGCAAGAGAATTTTATATTAGTTGGGACACGGATTACGTGGGGTCTATCACTACGGCTGATCTTGTGGTATCGGCATCTGCTATT…	MQPTHHAEISFQDRDTALPDACSSISDISPVTYPITLPIIKNISVTAHGINLIDKFPSKFCSSYIPFHYGGNAIKTPDDPGAMMITFALKPREEYQPSGHINVSRAREFYISWDTDYVGSITTADLVVSASAIN	404	134	1 or 2	Exact Match to Reference
JX310041	ANG 2011/01	ATGCAGCCTACTCACCACGCAGAGATAAGCTTTCAGGATAGAGATACAGCTCTTCCAGACGCATGTTCATCTATATCGGATATTAGCCCCGTTACGTATCCGATCACATTACCTATTATTAAAAACATTTCCGTAACTGCTCATGGTATCAATCTTATCGATAAGTTTCCATCAAAGTTCTGCAGCTCTTACATACCCTTCCACTACGGAGGCAATGCAATTAAAACCCCCGATGATCCGGGTGCGATGATGATTACCTTTGCTTTGAAGCCACGGGAGGAATACCAACCCAGTGGTCATATTAACGTATCCAGAGCAAGAGAATTTTATATTAGTTGGGACACGGATTACGTGGGGTCTATCACTACGGCTGATCTTGTGGTATCGGCATCTGCTATT…	MQPTHHAEISFQDRDTALPDACSSISDISPVTYPITLPIIKNISVTAHGINLIDKFPSKFCSSYIPFHYGGNAIKTPDDPGAMMITFALKPREEYQPSGHINVSRAREFYISWDTDYVGSITTADLVVSASAIN	404	134	1 or 2	Exact Match to Reference
JX310042	Nam 2009/02	ATGCAGCCTACTCACCACGCAGAGATAAGCTTTCAGGATAGAGATACAGCTCTTCCAGACGCATGTTCATCTATATCGGATATTAGCCCCGTTACGTATCCGATCACATTACCTATTATTAAAAACATTTCCGTAACTGCTCATGGTATCAATCTTATCGATAAGTTTCCATCAAAGTTCTGCAGCTCTTACATACCCTTCCACTACGGAGGCAATGCAATTAAAACCCCCGATGATCCGGGTGCGATGATGATTACCTTTGCTTTGAAGCCACGGGAGGAATACCAACCCAGTGGTCATATTAACGTATCCAGAGCAAGAGAATTTTATATTAGTTGGGACACGGATTACGTGGGGTCTATCACTACGGCTGATCTTGTGGTATCGGCATCTGCTATT…	MQPTHHAEISFQDRDTALPDACSSISDISPVTYPITLPIIKNISVTAHGINLIDKFPSKFCSSYIPFHYGGNAIKTPDDPGAMMITFALKPREEYQPSGHINVSRAREFYISWDTDYVGSITTADLVVSASAIN	404	134	1 or 2	Exact Match to Reference
JX310043	Nam 2009/01	ATGCAGCCTACTCACCACGCAGAGATAAGCTTTCAGGATAGAGATACAGCTCTTCCAGACGCATGTTCATCTATATCGGATATTAGCCCCGTTACGTATCCGATCACATTACCTATTATTAAAAACATTTCCGTAACTGCTCATGGTATCAATCTTATCGATAAGTTTCCATCAAAGTTCTGCAGCTCTTACATACCCTTCCACTACGGAGGCAATGCAATTAAAACCCCCGATGATCCGGGTGCGATGATGATTACCTTTGCTTTGAAGCCACGGGAGGAATACCAACCCAGTGGTCATATTAACGTATCCAGAGCAAGAGAATTTTATATTAGTTGGGACACGGATTACGTGGGGTCTATCACTACGGCTGATCTTGTGGTATCGGCATCTGCTATT…	MQPTHHAEISFQDRDTALPDACSSISDISPVTYPITLPIIKNISVTAHGINLIDKFPSKFCSSYIPFHYGGNAIKTPDDPGAMMITFALKPREEYQPSGHINVSRAREFYISWDTDYVGSITTADLVVSASAIN	404	134	1 or 2	Exact Match to Reference
JX310044	RSA 2009/02	ATGCAGCCTACTCACCACGCAGAGATAAGCTTTCAGGATAGAGATACAGCTCTTCCAGACGCATGTTCATCTATATCTGATATTAGCCCCGTTACGTATCCGATCACATTACCTATTATTAAAAACATTTCCGTAACTGCTCATGGTATCAATCTTATCGATAAATTTCCATCAAAGTTCTGCAGCTCTTACATACCCTTCCACTACGGAGGCAGTGCGATTAAAACCCCTGACGATCCTGGTGCGATGATGATTACCTTTGCTTTGAAGCCACGGGAGGAATATCAACCCAGTGGTCATATTAACGTATCCAGAGCAAGAGAATTTTATATTAGTTGGGACACGGATTATGTGGGGTCTATCACCACGGCTGATCTTGTGGTATCGGCATCTGCTATT…	MQPTHHAEISFQDRDTALPDACSSISDISPVTYPITLPIIKNISVTAHGINLIDKFPSKFCSSYIPFHYGGSAIKTPDDPGAMMITFALKPREEYQPSGHINVSRAREFYISWDTDYVGSITTADLVVSASAIN	404	134	1 or 2	Exact Match to Reference
JX310045	RSA 2009/01	ATGCAGCCTACTCACCACGCAGAGATAAGCTTTCAGGATAGAGATACAGCTCTTCCAGACGCATGTTCATCTATATCTGATATTAGCCCCGTTACGTATCCGATCACATTACCTATTATTAAAAACATTTCCGTAACTGCTCATGGTATCAATCTTATCGATAAATTTCCATCAAAGTTCTGCAGCTCTTACATACCCTTCCACTACGGAGGCAGTGCGATTAAAACCCCTGACGATCCTGGTGCGATGATGATTACCTTTGCTTTGAAGCCACGGGAGGAATATCAACCCAGTGGTCATATTAACGTATCCAGAGCAAGAGAATTTTATATTAGTTGGGACACGGATTATGTGGGGTCTATCACCACGGCTGATCTTGTGGTATCGGCATCTGCTATT…	MQPTHHAEISFQDRDTALPDACSSISDISPVTYPITLPIIKNISVTAHGINLIDKFPSKFCSSYIPFHYGGSAIKTPDDPGAMMITFALKPREEYQPSGHINVSRAREFYISWDTDYVGSITTADLVVSASAIN	404	134	1 or 2	Exact Match to Reference
JX310046	Nam 2008/02	ATGCAGCCTACTCACCACGCAGAAATAAGCTTTCAGGATAGAGATACAGCTCTTCCAGACGCATGTTCATCTATATCTGATATTAACCCCGTTACTTATCCGATCACATTACCTATTATTAAAAACATTTCCGTAACTGCTCATGGTATCAATCTTATCGATAAGTTTCCATCAAAGTTCTGCAGCTCTTACATACCCTTCCACTATGGAGGCAATTCGATTAAAACCCCTGATGATCCGGGCGCGATGATGATTACCTTCGCTTTGAAGCCACGGGAGGAATACCAACCCAGTGGTCATATTAACGTATCCAGAGCAAGAGAATTTTATATTAGTTGGGACACGGATTATGTGGGATCTATTACCACGGCTGATCTTGTGGTATCAGCATCTGCTATT…	MQPTHHAEISFQDRDTALPDACSSISDINPVTYPITLPIIKNISVTAHGINLIDKFPSKFCSSYIPFHYGGNSIKTPDDPGAMMITFALKPREEYQPSGHINVSRAREFYISWDTDYVGSITTADLVVSASAIN	404	134	8 or 15	Exact Match to Reference
JX310047	Mauritius 2008/06	ATGCAGCCCACTCACCACGCAGAGATAAGCTTTCAGGATAGAGATACAGCTCTTCCAGACGCATGTTCATCTATATCTGATATTAGCCCCGTTACGTATCCGATCACATTACCTATTATTAAAAACATTTCCGTAACTGCTCATGGTATCAATCTTATCGATAAATTTCCATCAAAGTTCTGCAGCTCTTACATACCCTTCCACTACGGAGGCAATGCGATTAAAACCCCCGATGATCCGGGTGCGATGATGATTACCTTTGCTTTGAAGCCACGGGAGGAATACCAACCCAGTGGTCATATTAACGTATCCAGAGCAAGAGAATTTTATATTAGTTGGGACACGGATTACGTGGGGTCTATCACTACGGCTGATCTTGTGGTATCGGCATCTGCTATT…	MQPTHHAEISFQDRDTALPDACSSISDISPVTYPITLPIIKNISVTAHGINLIDKFPSKFCSSYIPFHYGGNAIKTPDDPGAMMITFALKPREEYQPSGHINVSRAREFYISWDTDYVGSITTADLVVSASAIN	404	134	1 or 2	Exact Match to Reference
JX310048	Mauritius 2008/05	ATGCAGCCCACTCACCACGCAGAGATAAGCTTTCAGGATAGAGATACAGCTCTTCCAGACGCATGTTCATCTATATCTGATATTAGCCCCGTTACGTATCCGATCACATTACCTATTATTAAAAACATTTCCGTAACTGCTCATGGTATCAATCTTATCGATAAATTTCCATCAAAGTTCTGCAGCTCTTACATACCCTTCCACTACGGAGGCAATGCGATTAAAACCCCCGATGATCCGGGTGCGATGATGATTACCTTTGCTTTGAAGCCACGGGAGGAATACCAACCCAGTGGTCATATTAACGTATCCAGAGCAAGAGAATTTTATATTAGTTGGGACACGGATTACGTGGGGTCTATCACTACGGCTGATCTTGTGGTATCGGCATCTGCTATT…	MQPTHHAEISFQDRDTALPDACSSISDISPVTYPITLPIIKNISVTAHGINLIDKFPSKFCSSYIPFHYGGNAIKTPDDPGAMMITFALKPREEYQPSGHINVSRAREFYISWDTDYVGSITTADLVVSASAIN	404	134	1 or 2	Exact Match to Reference
JX310049	Mauritius 2008/04	ATGCAGCCCACTCACCACGCAGAGATAAGCTTTCAGGATAGAGATACAGCTCTTCCAGACGCATGTTCATCTATATCTGATATTAGCCCCGTTACGTATCCGATCACATTACCTATTATTAAAAACATTTCCGTAACTGCTCATGGTATCAATCTTATCGATAAATTTCCATCAAAGTTCTGCAGCTCTTACATACCCTTCCACTACGGAGGCAATGCGATTAAAACCCCCGATGATCCGGGTGCGATGATGATTACCTTTGCTTTGAAGCCACGGGAGGAATACCAACCCAGTGGTCATATTAACGTATCCAGAGCAAGAGAATTTTATATTAGTTGGGACACGGATTACGTGGGGTCTATCACTACGGCTGATCTTGTGGTATCGGCATCTGCTATT…	MQPTHHAEISFQDRDTALPDACSSISDISPVTYPITLPIIKNISVTAHGINLIDKFPSKFCSSYIPFHYGGNAIKTPDDPGAMMITFALKPREEYQPSGHINVSRAREFYISWDTDYVGSITTADLVVSASAIN	404	134	1 or 2	Exact Match to Reference
JX310050	Mauritius 2008/03	ATGCAGCCCACTCACCACGCAGAGATAAGCTTTCAGGATAGAGATACAGCTCTTCCAGACGCATGTTCATCTATATCTGATATTAGCCCCGTTACGTATCCGATCACATTACCTATTATTAAAAACATTTCCGTAACTGCTCATGGTATCAATCTTATCGATAAATTTCCATCAAAGTTCTGCAGCTCTTACATACCCTTCCACTACGGAGGCAATGCGATTAAAACCCCCGATGATCCGGGTGCGATGATGATTACCTTTGCTTTGAAGCCACGGGAGGAATACCAACCCAGTGGTCATATTAACGTATCCAGAGCAAGAGAATTTTATATTAGTTGGGACACGGATTACGTGGGGTCTATCACTACGGCTGATCTTGTGGTATCGGCATCTGCTATT…	MQPTHHAEISFQDRDTALPDACSSISDISPVTYPITLPIIKNISVTAHGINLIDKFPSKFCSSYIPFHYGGNAIKTPDDPGAMMITFALKPREEYQPSGHINVSRAREFYISWDTDYVGSITTADLVVSASAIN	404	134	1 or 2	Exact Match to Reference
JX310051	Mauritius 2008/02	ATGCAGCCCACTCACCACGCAGAGATAAGCTTTCAGGATAGAGATACAGCTCTTCCAGACGCATGTTCATCTATATCTGATATTAGCCCCGTTACGTATCCGATCACATTACCTATTATTAAAAACATTTCCGTAACTGCTCATGGTATCAATCTTATCGATAAATTTCCATCAAAGTTCTGCAGCTCTTACATACCCTTCCACTACGGAGGCAATGCGATTAAAACCCCCGATGATCCGGGTGCGATGATGATTACCTTTGCTTTGAAGCCACGGGAGGAATACCAACCCAGTGGTCATATTAACGTATCCAGAGCAAGAGAATTTTATATTAGTTGGGACACGGATTACGTGGGGTCTATCACTACGGCTGATCTTGTGGTATCGGCATCTGCTATT…	MQPTHHAEISFQDRDTALPDACSSISDISPVTYPITLPIIKNISVTAHGINLIDKFPSKFCSSYIPFHYGGNAIKTPDDPGAMMITFALKPREEYQPSGHINVSRAREFYISWDTDYVGSITTADLVVSASAIN	404	134	1 or 2	Exact Match to Reference
JX310052	CAM 2006.2	ATGCAGCCTACTCACCACGCAGAGATAAGCTTTCAGGATAGAGATACAGCTCTTCCAGACGCATGTTCATCTATATCGGATATTAGCCCCGTTACGTATCCGATCACATTACCTATTATTAAAAACATTTCCGTAACTGCTCATGGTATCAATCTTATCGATAAGTTTCCATCAAAGTTCTGCAGCTCTTACATACCCTTCCACTACGGAGGCAATGCAATTAAAACCCCCGATGATCCGGGTGCGATGATGATTACCTTTGCTTTGAAGCCACGGGAGGAATACCAACCCAGTGGTCATATTAACGTATCCAGAGCAAGAGAATTTTATATTAGTTGGGACACGGATTACGTGGGGTCTATCACTACGGCTGATCTTGTGGTATCGGCATCTGCTATT…	MQPTHHAEISFQDRDTALPDACSSISDISPVTYPITLPIIKNISVTAHGINLIDKFPSKFCSSYIPFHYGGNAIKTPDDPGAMMITFALKPREEYQPSGHINVSRAREFYISWDTDYVGSITTADLVVSASAIN	404	134	1 or 2	Exact Match to Reference
JX310053	RSA 2007.1	ATGCAGCCTACTCACCACGCAGAGATAAGCTTTCAGGATAGAGATACAGCTCTTCCAGACGCATGTTCATCTATATCTGATATTAGCCCCGTTACGTATCCGATCACGTTACCTATTATTAAAAACATTTCCGTAACTGCTCATGGTATCAATCTTATCGATAAATTTCCATCAAAGTTCTGCAGCTCTTACATACCCTTCCACTACGGAGGCAATGCGATTAAAACCCCCGACGATCCGGGTGCGATGATGATTACCTTTGCTTTGAAGCCACGGGAGGAATACCAACCCAGTGGTCATATTAACGTATCTAGAGCAAGAGAATTTTATATTAGTTGGGACACGGATTATGTGGGGTCTATCACCACGGCTGATCTTGTGGTATCGGCATCTGCTATT…	MQPTHHAEISFQDRDTALPDACSSISDISPVTYPITLPIIKNISVTAHGINLIDKFPSKFCSSYIPFHYGGNAIKTPDDPGAMMITFALKPREEYQPSGHINVSRAREFYISWDTDYVGSITTADLVVSASAIN	404	134	1 or 2	Exact Match to Reference
JX310054	Burkino Faso 2007.1	ATGCAGCCTACTCACCACGCAGAGATAAGCTTTCAGGATAGAGATACAGCTCTTCCAGACGCATGTTCATCTATATCGGATATTAGCCCCGTTACGTATCCGATCACATTACCTATTATTAAAAACATTTCCGTAACTGCTCATGGTATCAATCTTATCGATAAGTTTCCATCAAAGTTCTGCAGCTCTTACATACCCTTCCACTACGGAGGCAATGCAATTAAAACCCCCGATGATCCGGGTGCGATGATGATTACCTTTGCTTTGAAGCCACGGGAGGAATACCAACCCAGTGGTCATATTAACGTATCCAGAGCAAGAGAATTTTATATTAGTTGGGACACGGATTACGTGGGGTCTATCACTACGGCTGATCTTGTGGTATCGGCATCTGCTATT…	MQPTHHAEISFQDRDTALPDACSSISDISPVTYPITLPIIKNISVTAHGINLIDKFPSKFCSSYIPFHYGGNAIKTPDDPGAMMITFALKPREEYQPSGHINVSRAREFYISWDTDYVGSITTADLVVSASAIN	404	134	1 or 2	Exact Match to Reference
JX310055	RSA 2008.1	ATGCAGCCTACTCACCACGCAGAGATAAGCTTTCAGGATAGAGATACAGCTCTTCCAGATGCATGTTCATCTATATCTGATATTAGCCCCATTACGTATCCGATCACATTACCTATTATTAAAAACATTTCCGTAACTGCTCATGGTATCAATCTTATCGATAAATTTCCATCAAAGTTCTGCAGCTCTTACATACCCTTCCACTACGGTGGCAATGCGATTAAAACCCCCGACGATCCGGGTGCGATGATGATTACCTTTGCTTTGAAGCCACGGGAGGAATACCAACCCAGTGGTCATATTAACGTATCTAGAGCAAGAGAATTTTATATTAGTTGGGATACGGATTACGTGGGGTCTATCACTACGGCTGATCTTGTGGTATCGGCATCTGCTATT…	MQPTHHAEISFQDRDTALPDACSSISDISPITYPITLPIIKNISVTAHGINLIDKFPSKFCSSYIPFHYGGNAIKTPDDPGAMMITFALKPREEYQPSGHINVSRAREFYISWDTDYVGSITTADLVVSASAIN	404	134	2	Exact Match to Reference
JX310056	RSA 2008.2	ATGCAGCCTACTCACCACGCAGAGATAAGCTTTCAGGATAGAGATACAGCTCTTCCAGACGCATGTTCATCTATATCTGATATTAGCCCCGTTACGTATCCGATCACATTACCTATTATTAAAAACATTTCCGTAACTGCTCATGGTATCAATCTTATCGATAAATTTCCATCAAAGTTCTGCAGCTCTTACATACCCTTCCACTACGGAGGCAGTGCGATTAAAACCCCTGACGATCCTGGTGCGATGATGATTACCTTTGCTTTGAAGCCACGGGAGGAATACCAACCCAGTGGTCATATTAATGTATCTAGAGCAAGAGAATTTTATATTAGTTGGGATACGGATTACGTGGGGTCTATCACCACGGCTGATCTTGTGGTATCGGCATCTGCTATT…	MQPTHHAEISFQDRDTALPDACSSISDISPVTYPITLPIIKNISVTAHGINLIDKFPSKFCSSYIPFHYGGSAIKTPDDPGAMMITFALKPREEYQPSGHINVSRAREFYISWDTDYVGSITTADLVVSASAIN	404	134	1 or 2	Exact Match to Reference
JX310057	TAN 2008.1	ATGCAGCCTACTCACCACGCAGAAATAAGCTTTCAGGACAGAGATACAGCTCTTCCAGACGCATGTTCATCTATATCTGATATTAATCCCGTTACTTATCCGATCACATTACCTATTATTAAAAACATTTCCGTAACAGCTCATGGGATCAATCTTATCGATAAGTTTCCATCAAAGTTCTGCAGCTCTTACATACCCTTCCACTACGGAGGCAATTCGATTAAAACCCCTGACGATCCGGGCGCGATGATGATTACCTTCGCTTTGAAGCCACGGGAGGAATACCAACCCAGTGGTCATATTAACGTATCCAGAGCAAGAGAATTTTATATTAGCTGGGACACGGATTATGTGGGATCTATCACCACGGCTGATCTTGTGGTATCGGCATCTGCTATT…	MQPTHHAEISFQDRDTALPDACSSISDINPVTYPITLPIIKNISVTAHGINLIDKFPSKFCSSYIPFHYGGNSIKTPDDPGAMMITFALKPREEYQPSGHINVSRAREFYISWDTDYVGSITTADLVVSASAIN	404	134	8 or 15	Exact Match to Reference
JX310058	TAN2008.2	ATGCAGCCTACTCACCACGCAGAAATAAGCTTTCAGGACAGAGATACAGCTCTTCCAGACGCATGTTCATCTATATCTGATATTAATCCCGTTACTTATCCGATCACATTACCTATTATTAAAAACATTTCCGTAACAGCTCATGGGATCAATCTTATCGATAAGTTTCCATCAAAGTTCTGCAGCTCTTACATACCCTTCCACTACGGAGGCAATTCGATTAAAACCCCTGACGATCCGGGCGCGATGATGATTACCTTCGCTTTGAAGCCACGGGAGGAATACCAACCCAGTGGTCATATTAACGTATCCAGAGCAAGAGAATTTTATATTAGCTGGGACACGGATTATGTGGGATCTATCACCACGGCTGATCTTGTGGTATCGGCATCTGCTATT…	MQPTHHAEISFQDRDTALPDACSSISDINPVTYPITLPIIKNISVTAHGINLIDKFPSKFCSSYIPFHYGGNSIKTPDDPGAMMITFALKPREEYQPSGHINVSRAREFYISWDTDYVGSITTADLVVSASAIN	404	134	8 or 15	Exact Match to Reference
JX524210	Spec 208	ATGCAGCCTACTCACCACGCAGAGATAAGCTTTCAGGATAGAGATACAGCTCTTCCAGACGCATGTTCATCTATATCGGATATTAGCCCCGTTACGTATCCGATCACATTACCTATTATTAAAAACATTTCCGTAACTGCTCATGGTATCAATCTTATCGATAAGTTTCCATCAAAGTTCTGCAGCTCTTACATACCCTTCCACTACGGAGGCAGTGCAATTAAAACCCCCGATGATCCGGGTGCGATGATGATTACCTTTGCTTTGAAGCCACGGGAGGAATACCAACCCAGTGGTCATATTAACGTATCCAGAGCAAGAGAATTTTATATTAGTTGGGACACGGATTACGTGGGGTCTATCACTACGGCTGATCTTGTGGTATCGGCATCTGCTATT…	MQPTHHAEISFQDRDTALPDACSSISDISPVTYPITLPIIKNISVTAHGINLIDKFPSKFCSSYIPFHYGGSAIKTPDDPGAMMITFALKPREEYQPSGHINVSRAREFYISWDTDYVGSITTADLVVSASAIN	402	134	1 or 2	Exact Match to Reference
JX524211	Spec 90	ATGCAGCCTACTCACCACGCAGAGATAAGCTTTCAGGATAGAGATACAGCTCTTCCAGACGCATGTTCATCTATATCGGATATTAGCCCCGTTACGTATCCGATCACATTACCTATTATTAAAAACATTTCCGTAACTGCTCATGGTATCAATCTTATCGATAAGTTTCCATCAAAGTTCTGCAGCTCTTACATACCCTTCCACTACGGAGGCAGTGCAATTAAAACCCCCGATGATCCGGGTGCGATGATGATTACCTTTGCTTTGAAGCCACGGGAGGAATACCAACCCAGTGGTCATATTAACGTATCCAGAGCAAGAGAATTTTATATTAGTTGGGACACGGATTACGTGGGGTCTATCACTACGGCTGATCTTGTGGTATCGGCATCTGCTATT…	MQPTHHAEISFQDRDTALPDACSSISDISPVTYPITLPIIKNISVTAHGINLIDKFPSKFCSSYIPFHYGGSAIKTPDDPGAMMITFALKPREEYQPSGHINVSRAREFYISWDTDYVGSITTADLVVSASAIN	402	134	1 or 2	Exact Match to Reference
JX524212	Spec 140	ATGCAGCCTACTCACCACGCAGAGATAAGCTTTCAGGATAGAGATACAGCTCTTCCAGACGCATGTTCATCTATATCTGATATTAGCCCCGTTACGTATCCGATCACGTTACCTATTATTAAAAACATTTCCGTAACTGCTCATGGTATCAATCTTATCGATAAATTTCCATCAAAGTTCTGCAGCTCTTACATACCCTTCCACTACGGAGGCAATGCGATTAAAACCCCCGACGATCCGGGTGCGATGATGATTACCTTTGCTTTGAAGCCACGGGAGGAATACCAACCCAGTGGTCATATTAACGTATCCAGAGCAAGAGAATTTTATATTAGTTGGGATACGGATTACGTGGGGTCTATCACCACGGCTGATCTTGTGGTATCGGCATCTGCTATT…	MQPTHHAEISFQDRDTALPDACSSISDISPVTYPITLPIIKNISVTAHGINLIDKFPSKFCSSYIPFHYGGNAIKTPDDPGAMMITFALKPREEYQPSGHINVSRAREFYISWDTDYVGSITTADLVVSASAIN	402	134	1 or 2	Exact Match to Reference
JX524213	GR114a2	ATGCAGCCTACTCACCACGCAGAGATAAGCTTTCAGGATAGAGATACAGCTCTTCCAGACGCATGTTCATCTATATCTGATATTAGCCCCGTTACGTATCCGATCACATTACCTATTATTAAAAACATTTCCGTAACTGCTCATGGTATCAATCTTATCGATAAATTTCCATCAAAGTTCTGCAGCTCTTACATACCCTTCCACTACGGAGGCAGTGCGATTAAAACCCCTGACGATCCTGGTGCGATGATGATTACCTTTGCTTTGAAGCCACGGGAGGAATATCAACCCAGTGGTCATATTAACGTATCCAGAGCAAGAGAATTTTATATTAGTTGGGACACGGATTATGTGGGGTCTATCACCACGGCTGATCTTGTGGTATCGGCATCTGCTATT…	MQPTHHAEISFQDRDTALPDACSSISDISPVTYPITLPIIKNISVTAHGINLIDKFPSKFCSSYIPFHYGGSAIKTPDDPGAMMITFALKPREEYQPSGHINVSRAREFYISWDTDYVGSITTADLVVSASAIN	402	134	1 or 2	Exact Match to Reference
JX524214	BON 83	ATGCAGCCTACTCACCACGCAGAAATAAGCTTTCAGGATAGAGATACAGCTCTTCCAGACGCATGTTCATCTATATCTGATATTAACCCCGTTACTTATCCGATCACATTACCTATTATTAAAAACATTTCCGTAACTGCTCATGGTATCAATCTTATCGATAAGTTTCCATCAAAGTTCTGCAGCTCTTACATACCCTTCCACTATGGAGGCAATTCGATTAAAACCCCTGATGATCCGGGCGCGATGATGATTACCTTCGCTTTGAAGCCACGGGAGGAATACCAACCCAGTGGTCATATTAACGTATCCAGAGCAAGAGAATTTTATATTAGTTGGGACACGGATTATGTGGGATCTATTACCACGGCTGATCTTGTGGTATCAGCATCTGCTATT…	MQPTHHAEISFQDRDTALPDACSSISDINPVTYPITLPIIKNISVTAHGINLIDKFPSKFCSSYIPFHYGGNSIKTPDDPGAMMITFALKPREEYQPSGHINVSRAREFYISWDTDYVGSITTADLVVSASAIN	402	134	8 or 15	Exact Match to Reference
JX524215	KEN 2001 2	ATGCAGCCTACCCACCACGCAGAGGTAAGCTTTCAGGATAGAGATACAGCTCTTCCAGATGCATGTTCATCCATATCTGATATTACCCCCATTACTTATCCGATCACATTACCTATTATTAAAAACATTTCCGTTACTGCTCACGGTATCAATCTTATCGATAAATTTCCATCAAAGTTCTGCAGCTCTTACATACCCTTCCACTACGGAGGCAATTCGATTAAAACCCCCGACGATCCGGGCGCGATGATGATTACCTTTGCTTTGAAACCACGGGAGGAATACCAACCCAGCGGTCATATTAACGTATCCAGAGCAAGAGAATTTTATATTAGCTGGGACACAGATTATGTGGGGTCTATCACCACGGCTGATCTTGTGGTATCGGCATCCGCTATT…	MQPTHHAEVSFQDRDTALPDACSSISDITPITYPITLPIIKNISVTAHGINLIDKFPSKFCSSYIPFHYGGNSIKTPDDPGAMMITFALKPREEYQPSGHINVSRAREFYISWDTDYVGSITTADLVVSASAIN	402	134	9	Exact Match to Reference
JX524217	MAL2011 4	ATGCAGCCCACTCACCACGCAGAGATAAGCTTTCAGGATAGAGATACAGCTCTTCCAGACGCATGTTCATCTATATCTGATATTAGCCCCGTTACGTATCCGATCACATTACCTATTATTAAAAACATTTCCGTAACTGCTCATGGTATCAATCTTATCGATAAATTTCCATCAAAGTTCTGCAGCTCTTACATACCCTTCCACTACGGAGGCAATGCGATTAAAACCCCCGATGATCCGGGTGCGATGATGATTACCTTTGCTTTGAAGCCACGGGAGGAATACCAACCCAGTGGTCATATTAACGTATCCAGAGCAAGAGAATTTTATATTAGTTGGGACACGGATTACGTGGGGTCTATCACTACGGCTGATCTTGTGGTATCGGCATCTGCTATT…	MQPTHHAEISFQDRDTALPDACSSISDISPVTYPITLPIIKNISVTAHGINLIDKFPSKFCSSYIPFHYGGNAIKTPDDPGAMMITFALKPREEYQPSGHINVSRAREFYISWDTDYVGSITTADLVVSASAIN	402	134	1 or 2	Exact Match to Reference
KC112561	Ken10/KAKFA1	ATGCAGCCTACCCACCACGCAGAGGTAAGCTTTCAGGATAGAGATACAGCTCTTCCAGATGCATGTTCATCCATATCTGATATTACCCCCATTACTTATCCGATCACATTACCTATTATTAAAAACATTTCCGTTACTGCTCACGGTATCAATCTTATCGATAAATTTCCATCAAAGTTCTGCAGCTCTTACATACCCTTCCACTACGGAGGCAATTCGATTAAAACCCCCGACGATCCGGGCGCGATGATGATTACCTTTGCTTTGAAACCACGGGAGGAATACCAACCCAGCGGTCATATTAACGTATCCAGAGCAAGAGAATTTTATATTAGCTGGGACACAGATTATGTGGGGTCTATCACCACGGCTGATCTTGTGGTATCGGCATCCGCTATT…	MQPTHHAEVSFQDRDTALPDACSSISDITPITYPITLPIIKNISVTAHGINLIDKFPSKFCSSYIPFHYGGNSIKTPDDPGAMMITFALKPREEYQPSGHINVSRAREFYISWDTDYVGSITTADLVVSASAIN	404	134	9	Exact Match to Reference
KC112562	Ken10/Kis027	ATGCAGCCTACCCACCACGCAGAGGTAAGCTTTCAGGATAGAGATACAGCTCTTCCAGATGCATGTTCATCCATATCTGATATTACCCCCATTACTTATCCGATCACATTACCTATTATTAAAAACATTTCCGTTACTGCTCACGGTATCAATCTTATCGATAAATTTCCATCAAAGTTCTGCAGCTCTTACATACCCTTCCACTACGGAGGCAATTCGATTAAAACCCCCGACGATCCGGGCGCGATGATGATTACCTTTGCTTTGAAACCACGGGAGGAATACCAACCCAGCGGTCATATTAACGTATCCAGAGCAAGAGAATTTTATATTAGCTGGGACACAGATTATGTGGGGTCTATCACCACGGCTGATCTTGTGGTATCGGCATCCGCTATT…	MQPTHHAEVSFQDRDTALPDACSSISDITPITYPITLPIIKNISVTAHGINLIDKFPSKFCSSYIPFHYGGNSIKTPDDPGAMMITFALKPREEYQPSGHINVSRAREFYISWDTDYVGSITTADLVVSASAIN	404	134	9	Exact Match to Reference
KC112563	Ken10/Kis028	ATGCAGCCTACCCACCACGCAGAGGTAAGCTTTCAGGATAGAGATACAGCTCTTCCAGATGCATGTTCATCCATATCTGATATTACCCCCATTACTTATCCGATCACATTACCTATTATTAAAAACATTTCCGTTACTGCTCACGGTATCAATCTTATCGATAAATTTCCATCAAAGTTCTGCAGCTCTTACATACCCTTCCACTACGGAGGCAATTCGATTAAAACCCCCGACGATCCGGGCGCGATGATGATTACCTTTGCTTTGAAACCACGGGAGGAATACCAACCCAGCGGTCATATTAACGTATCCAGAGCAAGAGAATTTTATATTAGCTGGGACACAGATTATGTGGGGTCTATCACCACGGCTGATCTTGTGGTATCGGCATCCGCTATT…	MQPTHHAEVSFQDRDTALPDACSSISDITPITYPITLPIIKNISVTAHGINLIDKFPSKFCSSYIPFHYGGNSIKTPDDPGAMMITFALKPREEYQPSGHINVSRAREFYISWDTDYVGSITTADLVVSASAIN	404	134	9	Exact Match to Reference
KC112564	Ken11/Bus1.2	ATGCAGCCTACCCACCACGCAGAGGTAAGCTTTCAGGATAGAGATACAGCTCTTCCAGATGCATGTTCATCCATATCTGATATTACCCCCATTACTTATCCGATCACATTACCTATTATTAAAAACATTTCCGTTACTGCTCACGGTATCAATCTTATCGATAAATTTCCATCAAAGTTCTGCAGCTCTTACATACCCTTCCACTACGGAGGCAATTCGATTAAAACCCCCGACGATCCGGGCGCGATGATGATTACCTTTGCTTTGAAACCACGGGAGGAATACCAACCCAGCGGTCATATTAACGTATCCAGAGCAAGAGAATTTTATATTAGCTGGGACACAGATTATGTGGGGTCTATCACCACGGCTGATCTTGTGGTATCGGCATCCGCTATT…	MQPTHHAEVSFQDRDTALPDACSSISDITPITYPITLPIIKNISVTAHGINLIDKFPSKFCSSYIPFHYGGNSIKTPDDPGAMMITFALKPREEYQPSGHINVSRAREFYISWDTDYVGSITTADLVVSASAIN	404	134	9	Exact Match to Reference
KC112565	Ken11/Kia2.1	ATGCAGCCTACCCACCACGCAGAGGTAAGCTTTCAGGATAGAGATACAGCTCTTCCAGATGCATGTTCATCCATATCTGATATTACCCCCATTACTTATCCGATCACATTACCTATTATTAAAAACATTTCCGTTACTGCTCACGGTATCAATCTTATCGATAAATTTCCATCAAAGTTCTGCAGCTCTTACATACCCTTCCACTACGGAGGCAATTCGATTAAAACCCCCGACGATCCGGGCGCGATGATGATTACCTTTGCTTTGAAACCACGGGAGGAATACCAACCCAGCGGTCATATTAACGTATCCAGAGCAAGAGAATTTTATATTAGCTGGGACACAGATTATGTGGGGTCTATCACCACGGCTGATCTTGTGGTATCGGCATCCGCTATT…	MQPTHHAEVSFQDRDTALPDACSSISDITPITYPITLPIIKNISVTAHGINLIDKFPSKFCSSYIPFHYGGNSIKTPDDPGAMMITFALKPREEYQPSGHINVSRAREFYISWDTDYVGSITTADLVVSASAIN	404	134	9	Exact Match to Reference
KC112566	Ken11/ThikP06	ATGCAGCCTACCCACCACGCAGAGGTAAGCTTTCAGGATAGAGATACAGCTCTTCCAGATGCATGTTCATCCATATCTGATATTACCCCCATTACTTATCCGATCACATTACCTATTATTAAAAACATTTCCGTTACTGCTCACGGTATCAATCTTATCGATAAATTTCCATCAAAGTTCTGCAGCTCTTACATACCCTTCCACTACGGAGGCAATTCGATTAAAACCCCCGACGATCCGGGCGCGATGATGATTACCTTTGCTTTGAAACCACGGGAGGAATACCAACCCAGCGGTCATATTAACGTATCCAGAGCAAGAGAATTTTATATTAGCTGGGACACAGATTATGTGGGGTCTATCACCACGGCTGATCTTGTGGTATCGGCATCCGCTATT…	MQPTHHAEVSFQDRDTALPDACSSISDITPITYPITLPIIKNISVTAHGINLIDKFPSKFCSSYIPFHYGGNSIKTPDDPGAMMITFALKPREEYQPSGHINVSRAREFYISWDTDYVGSITTADLVVSASAIN	404	134	9	Exact Match to Reference
KC112567	Ken11/KakSP	ATGCAGCCTACCCACCACGCAGAGGTAAGCTTTCAGGATAGAGATACAGCTCTTCCAGATGCATGTTCATCCATATCTGATATTACCCCCATTACTTATCCGATCACATTACCTATTATTAAAAACATTTCCGTTACTGCTCACGGTATCAATCTTATCGATAAATTTCCATCAAAGTTCTGCAGCTCTTACATACCCTTCCACTACGGAGGCAATTCGATTAAAACCCCCGACGATCCGGGCGCGATGATGATTACCTTTGCTTTGAAACCACGGGAGGAATACCAACCCAGCGGTCATATTAACGTATCCAGAGCAAGAGAATTTTATATTAGCTGGGACACAGATTATGTGGGGTCTATCACCACGGCTGATCTTGTGGTATCGGCATCCGCTATT…	MQPTHHAEVSFQDRDTALPDACSSISDITPITYPITLPIIKNISVTAHGINLIDKFPSKFCSSYIPFHYGGNSIKTPDDPGAMMITFALKPREEYQPSGHINVSRAREFYISWDTDYVGSITTADLVVSASAIN	404	134	9	Exact Match to Reference
KC112582	Nig06/PLJs16	ATGCAGCCTACTCACCACGCAGAGATAAGCTTTCAGGATAGAGATACAGCTCTTCCAGACGCATGTTCATCTATATCGGATATTAGCCCCGTTACGTATCCGATCACATTACCTATTATTAAAAACATTTCCGTAACTGCTCATGGTATCAATCTTATCGATAAGTTTCCATCAAAGTTCTGCAGCTCTTACATACCCTTCCACTACGGAGGCAATGCAATTAAAACCCCCGATGATCCGGGTGCGATGATGATTACCTTTGCTTTGAAGCCACGGGAGGAATACCAACCCAGTGGTCATATTAACGTATCCAGAGCAAGAGAATTTTATATTAGTTGGGACACGGATTACGTGGGGTCTATCACTACGGCTGATCTTGTGGTATCGGCATCTGCTATT…	MQPTHHAEISFQDRDTALPDACSSISDISPVTYPITLPIIKNISVTAHGINLIDKFPSKFCSSYIPFHYGGNAIKTPDDPGAMMITFALKPREEYQPSGHINVSRAREFYISWDTDYVGSITTADLVVSASAIN	404	134	1 or 2	Exact Match to Reference
KC112583	Nig06/PLJs42	ATGCAGCCTACTCACCACGCAGAGATAAGCTTTCAGGATAGAGATACAGCTCTTCCAGACGCATGTTCATCTATATCGGATATTAGCCCCGTTACGTATCCGATCACATTACCTATTATTAAAAACATTTCCGTAACTGCTCATGGTATCAATCTTATCGATAAGTTTCCATCAAAGTTCTGCAGCTCTTACATACCCTTCCACTACGGAGGCAATGCAATTAAAACCCCCGATGATCCGGGTGCGATGATGATTACCTTTGCTTTGAAGCCACGGGAGGAATACCAACCCAGTGGTCATATTAACGTATCCAGAGCAAGAGAATTTTATATTAGTTGGGACACGGATTACGTGGGGTCTATCACTACGGCTGATCTTGTGGTATCGGCATCTGCTATT…	MQPTHHAEISFQDRDTALPDACSSISDISPVTYPITLPIIKNISVTAHGINLIDKFPSKFCSSYIPFHYGGNAIKTPDDPGAMMITFALKPREEYQPSGHINVSRAREFYISWDTDYVGSITTADLVVSASAIN	404	134	1 or 2	Exact Match to Reference
KC112584	Nig06/PLJs43	ATGCAGCCTACTCACCACGCAGAGATAAGCTTTCAGGATAGAGATACAGCTCTTCCAGACGCATGTTCATCTATATCGGATATTAGCCCCGTTACGTATCCGATCACATTACCTATTATTAAAAACATTTCCGTAACTGCTCATGGTATCAATCTTATCGATAAGTTTCCATCAAAGTTCTGCAGCTCTTACATACCCTTCCACTACGGAGGCAATGCAATTAAAACCCCCGATGATCCGGGTGCGATGATGATTACCTTTGCTTTGAAGCCACGGGAGGAATACCAACCCAGTGGTCATATTAACGTATCCAGAGCAAGAGAATTTTATATTAGTTGGGACACGGATTACGTGGGGTCTATCACTACGGCTGATCTTGTGGTATCGGCATCTGCTATT…	MQPTHHAEISFQDRDTALPDACSSISDISPVTYPITLPIIKNISVTAHGINLIDKFPSKFCSSYIPFHYGGNAIKTPDDPGAMMITFALKPREEYQPSGHINVSRAREFYISWDTDYVGSITTADLVVSASAIN	404	134	1 or 2	Exact Match to Reference
KC112585	Nig08/BNGb2	ATGCAGCCTACTCACCACGCAGAGATAAGCTTTCAGGATAGAGATACAGCTCTTCCAGACGCATGTTCATCTATATCGGATATTAGCCCCGTTACGTATCCGATCACATTACCTATTATTAAAAACATTTCCGTAACTGCTCATGGTATCAATCTTATCGATAAGTTTCCATCAAAGTTCTGCAGCTCTTACATACCCTTCCACTACGGAGGCAATGCAATTAAAACCCCCGATGATCCGGGTGCGATGATGATTACCTTTGCTTTGAAGCCACGGGAGGAATACCAACCCAGTGGTCATATTAACGTATCCAGAGCAAGAGAATTTTATATTAGTTGGGACACGGATTACGTGGGGTCTATCACTACGGCTGATCTTGTGGTATCGGCATCTGCTATT…	MQPTHHAEISFQDRDTALPDACSSISDISPVTYPITLPIIKNISVTAHGINLIDKFPSKFCSSYIPFHYGGNAIKTPDDPGAMMITFALKPREEYQPSGHINVSRAREFYISWDTDYVGSITTADLVVSASAIN	404	134	1 or 2	Exact Match to Reference
KC112586	Nig08/BNGb4	ATGCAGCCTACTCACCACGCAGAGATAAGCTTTCAGGATAGAGATACAGCTCTTCCAGACGCATGTTCATCTATATCGGATATTAGCCCCGTTACGTATCCGATCACATTACCTATTATTAAAAACATTTCCGTAACTGCTCATGGTATCAATCTTATCGATAAGTTTCCATCAAAGTTCTGCAGCTCTTACATACCCTTCCACTACGGAGGCAATGCAATTAAAACCCCCGATGATCCGGGTGCGATGATGATTACCTTTGCTTTGAAGCCACGGGAGGAATACCAACCCAGTGGTCATATTAACGTATCCAGAGCAAGAGAATTTTATATTAGTTGGGACACGGATTACGTGGGGTCTATCACTACGGCTGATCTTGTGGTATCGGCATCTGCTATT…	MQPTHHAEISFQDRDTALPDACSSISDISPVTYPITLPIIKNISVTAHGINLIDKFPSKFCSSYIPFHYGGNAIKTPDDPGAMMITFALKPREEYQPSGHINVSRAREFYISWDTDYVGSITTADLVVSASAIN	404	134	1 or 2	Exact Match to Reference
KC112587	Nig08/BNGb9	ATGCAGCCTACTCACCACGCAGAGATAAGCTTTCAGGATAGAGATACAGCTCTTCCAGACGCATGTTCATCTATATCGGATATTAGCCCCGTTACGTATCCGATCACATTACCTATTATTAAAAACATTTCCGTAACTGCTCATGGTATCAATCTTATCGATAAGTTTCCATCAAAGTTCTGCAGCTCTTACATACCCTTCCACTACGGAGGCAATGCAATTAAAACCCCCGATGATCCGGGTGCGATGATGATTACCTTTGCTTTGAAGCCACGGGAGGAATACCAACCCAGTGGTCATATTAACGTATCCAGAGCAAGAGAATTTTATATTAGTTGGGACACGGATTACGTGGGGTCTATCACTACGGCTGATCTTGTGGTATCGGCATCTGCTATT…	MQPTHHAEISFQDRDTALPDACSSISDISPVTYPITLPIIKNISVTAHGINLIDKFPSKFCSSYIPFHYGGNAIKTPDDPGAMMITFALKPREEYQPSGHINVSRAREFYISWDTDYVGSITTADLVVSASAIN	404	134	1 or 2	Exact Match to Reference
KC112588	Nig08/BNGb24	ATGCAGCCTACTCACCACGCAGAGATAAGCTTTCAGGATAGAGATACAGCTCTTCCAGACGCATGTTCATCTATATCGGATATTAGCCCCGTTACGTATCCGATCACATTACCTATTATTAAAAACATTTCCGTAACTGCTCATGGTATCAATCTTATCGATAAGTTTCCATCAAAGTTCTGCAGCTCTTACATACCCTTCCACTACGGAGGCAATGCAATTAAAACCCCCGATGATCCGGGTGCGATGATGATTACCTTTGCTTTGAAGCCACGGGAGGAATACCAACCCAGTGGTCATATTAACGTATCCAGAGCAAGAGAATTTTATATTAGTTGGGACACGGATTACGTGGGGTCTATCACTACGGCTGATCTTGTGGTATCGGCATCTGCTATT…	MQPTHHAEISFQDRDTALPDACSSISDISPVTYPITLPIIKNISVTAHGINLIDKFPSKFCSSYIPFHYGGNAIKTPDDPGAMMITFALKPREEYQPSGHINVSRAREFYISWDTDYVGSITTADLVVSASAIN	404	134	1 or 2	Exact Match to Reference
KC112589	Nig08/BNMk42	ATGCAGCCTACTCACCACGCAGAGATAAGCTTTCAGGATAGAGATACAGCTCTTCCAGACGCATGTTCATCTATATCGGATATTAGCCCCGTTACGTATCCGATCACATTACCTATTATTAAAAACATTTCCGTAACTGCTCATGGTATCAATCTTATCGATAAGTTTCCATCAAAGTTCTGCAGCTCTTACATACCCTTCCACTACGGAGGCAATGCAATTAAAACCCCCGATGATCCGGGTGCGATGATGATTACCTTTGCTTTGAAGCCACGGGAGGAATACCAACCCAGTGGTCATATTAACGTATCCAGAGCAAGAGAATTTTATATTAGTTGGGACACGGATTACGTGGGGTCTATCACTACGGCTGATCTTGTGGTATCGGCATCTGCTATT…	MQPTHHAEISFQDRDTALPDACSSISDISPVTYPITLPIIKNISVTAHGINLIDKFPSKFCSSYIPFHYGGNAIKTPDDPGAMMITFALKPREEYQPSGHINVSRAREFYISWDTDYVGSITTADLVVSASAIN	404	134	1 or 2	Exact Match to Reference
KC112590	Nig08/LAOk1	ATGCAGCCTACTCACCACGCAGAGATAAGCTTTCAGGATAGAGATACAGCTCTTCCAGACGCATGTTCATCTATATCGGATATTAGCCCCGTTACGTATCCGATCACATTACCTATTATTAAAAACATTTCCGTAACTGCTCATGGTATCAATCTTATCGATAAGTTTCCATCAAAGTTCTGCAGCTCTTACATACCCTTCCACTACGGAGGCAATGCAATTAAAACCCCCGATGATCCGGGTGCGATGATGATTACCTTTGCTTTGAAGCCACGGGAGGAATACCAACCCAGTGGTCATATTAACGTATCCAGAGCAAGAGAATTTTATATTAGTTGGGACACGGATTACGTGGGGTCTATCACTACGGCTGATCTTGTGGTATCGGCATCTGCTATT…	MQPTHHAEISFQDRDTALPDACSSISDISPVTYPITLPIIKNISVTAHGINLIDKFPSKFCSSYIPFHYGGNAIKTPDDPGAMMITFALKPREEYQPSGHINVSRAREFYISWDTDYVGSITTADLVVSASAIN	404	134	1 or 2	Exact Match to Reference
KC112591	Nig08/LAOk2	ATGCAGCCTACTCACCACGCAGAGATAAGCTTTCAGGATAGAGATACAGCTCTTCCAGACGCATGTTCATCTATATCGGATATTAGCCCCGTTACGTATCCGATCACATTACCTATTATTAAAAACATTTCCGTAACTGCTCATGGTATCAATCTTATCGATAAGTTTCCATCAAAGTTCTGCAGCTCTTACATACCCTTCCACTACGGAGGCAATGCAATTAAAACCCCCGATGATCCGGGTGCGATGATGATTACCTTTGCTTTGAAGCCACGGGAGGAATACCAACCCAGTGGTCATATTAACGTATCCAGAGCAAGAGAATTTTATATTAGTTGGGACACGGATTACGTGGGGTCTATCACTACGGCTGATCTTGTGGTATCGGCATCTGCTATT…	MQPTHHAEISFQDRDTALPDACSSISDISPVTYPITLPIIKNISVTAHGINLIDKFPSKFCSSYIPFHYGGNAIKTPDDPGAMMITFALKPREEYQPSGHINVSRAREFYISWDTDYVGSITTADLVVSASAIN	404	134	1 or 2	Exact Match to Reference
KC112592	Nig08/NW6	ATGCAGCCTACTCACCACGCAGAGATAAGCTTTCAGGATAGAGATACAGCTCTTCCAGACGCATGTTCATCTATATCGGATATTAGCCCCGTTACGTATCCGATCACATTACCTATTATTAAAAACATTTCCGTAACTGCTCATGGTATCAATCTTATCGATAAGTTTCCATCAAAGTTCTGCAGCTCTTACATACCCTTCCACTACGGAGGCAATGCAATTAAAACCCCCGATGATCCGGGTGCGATGATGATTACCTTTGCTTTGAAGCCACGGGAGGAATACCAACCCAGTGGTCATATTAACGTATCCAGAGCAAGAGAATTTTATATTAGTTGGGACACGGATTACGTGGGGTCTATCACTACGGCTGATCTTGTGGTATCGGCATCTGCTATT…	MQPTHHAEISFQDRDTALPDACSSISDISPVTYPITLPIIKNISVTAHGINLIDKFPSKFCSSYIPFHYGGNAIKTPDDPGAMMITFALKPREEYQPSGHINVSRAREFYISWDTDYVGSITTADLVVSASAIN	404	134	1 or 2	Exact Match to Reference
KC112593	Nig08/NW10	ATGCAGCCTACTCACCACGCAGAGATAAGCTTTCAGGATAGAGATACAGCTCTTCCAGACGCATGTTCATCTATATCGGATATTAGCCCCGTTACGTATCCGATCACATTACCTATTATTAAAAACATTTCCGTAACTGCTCATGGTATCAATCTTATCGATAAGTTTCCATCAAAGTTCTGCAGCTCTTACATACCCTTCCACTACGGAGGCAATGCAATTAAAACCCCCGATGATCCGGGTGCGATGATGATTACCTTTGCTTTGAAGCCACGGGAGGAATACCAACCCAGTGGTCATATTAACGTATCCAGAGCAAGAGAATTTTATATTAGTTGGGACACGGATTACGTGGGGTCTATCACTACGGCTGATCTTGTGGTATCGGCATCTGCTATT…	MQPTHHAEISFQDRDTALPDACSSISDISPVTYPITLPIIKNISVTAHGINLIDKFPSKFCSSYIPFHYGGNAIKTPDDPGAMMITFALKPREEYQPSGHINVSRAREFYISWDTDYVGSITTADLVVSASAIN	404	134	1 or 2	Exact Match to Reference
KC112594	Nig08/NW12	ATGCAGCCTACTCACCACGCAGAGATAAGCTTTCAGGATAGAGATACAGCTCTTCCAGACGCATGTTCATCTATATCGGATATTAGCCCCGTTACGTATCCGATCACATTACCTATTATTAAAAACATTTCCGTAACTGCTCATGGTATCAATCTTATCGATAAGTTTCCATCAAAGTTCTGCAGCTCTTACATACCCTTCCACTACGGAGGCAATGCAATTAAAACCCCCGATGATCCGGGTGCGATGATGATTACCTTTGCTTTGAAGCCACGGGAGGAATACCAACCCAGTGGTCATATTAACGTATCCAGAGCAAGAGAATTTTATATTAGTTGGGACACGGATTACGTGGGGTCTATCACTACGGCTGATCTTGTGGTATCGGCATCTGCTATT…	MQPTHHAEISFQDRDTALPDACSSISDISPVTYPITLPIIKNISVTAHGINLIDKFPSKFCSSYIPFHYGGNAIKTPDDPGAMMITFALKPREEYQPSGHINVSRAREFYISWDTDYVGSITTADLVVSASAIN	404	134	1 or 2	Exact Match to Reference
KC610518	Tolagna99	ATGCAGCCCACTCACCACGCAGAGATAAGCTTTCAGGATAGAGATACAGCTCTTCCAGACGCATGTTCATCTATATCTGATATTAGCCCCGTTACGTATCCGATCACATTACCTATTATTAAAAACATTTCCGTAACTGCTCATGGTATCAATCTTATCGATAAATTTCCATCAAAGTTCTGCAGCTCTTACATACCCTTCCACTACGGAGGCAATGCGATTAAAACCCCCGATGATCCGGGTGCGATGATGATTACCTTTGCTTTGAAGCCACGGGAGGAATACCAACCCAGTGGTCATATTAACGTATCCAGAGCAAGAGAATTTTATATTAGTTGGGACACGGATTACGTGGGGTCTATCACTACGGCTGATCTTGTGGTATCGGCATCTGCTATT…	MQPTHHAEISFQDRDTALPDACSSISDISPVTYPITLPIIKNISVTAHGINLIDKFPSKFCSSYIPFHYGGNAIKTPDDPGAMMITFALKPREEYQPSGHINVSRAREFYISWDTDYVGSITTADLVVSASAIN	404	134	1 or 2	Exact Match to Reference
KC610519	Tolagna01	ATGCAGCCCACTCACCACGCAGAGATAAGCTTTCAGGATAGAGATACAGCTCTTCCAGACGCATGTTCATCTATATCTGATATTAGCCCCGTTACGTATCCGATCACATTACCTATTATTAAAAACATTTCCGTAACTGCTCATGGTATCAATCTTATCGATAAATTTCCATCAAAGTTCTGCAGCTCTTACATACCCTTCCACTACGGAGGCAATGCGATTAAAACCCCCGATGATCCGGGTGCGATGATGATTACCTTTGCTTTGAAGCCACGGGAGGAATACCAACCCAGTGGTCATATTAACGTATCCAGAGCAAGAGAATTTTATATTAGTTGGGACACGGATTACGTGGGGTCTATCACTACGGCTGATCTTGTGGTATCGGCATCTGCTATT…	MQPTHHAEISFQDRDTALPDACSSISDISPVTYPITLPIIKNISVTAHGINLIDKFPSKFCSSYIPFHYGGNAIKTPDDPGAMMITFALKPREEYQPSGHINVSRAREFYISWDTDYVGSITTADLVVSASAIN	404	134	1 or 2	Exact Match to Reference
KC610520	Moronda02	ATGCAGCCCACTCACCACGCAGAGATAAGCTTTCAGGATAGAGATACAGCTCTTCCAGACGCATGTTCATCTATATCTGATATTAGCCCCGTTACGTATCCGATCACATTACCTATTATTAAAAACATTTCCGTAACTGCTCATGGTATCAATCTTATCGATAAATTTCCATCAAAGTTCTGCAGCTCTTACATACCCTTCCACTACGGAGGCAATGCGATTAAAACCCCCGATGATCCGGGTGCGATGATGATTACCTTTGCTTTGAAGCCACGGGAGGAATACCAACCCAGTGGTCATATTAACGTATCCAGAGCAAGAGAATTTTATATTAGTTGGGACACGGATTACGTGGGGTCTATCACTACGGCTGATCTTGTGGTATCGGCATCTGCTATT…	MQPTHHAEISFQDRDTALPDACSSISDISPVTYPITLPIIKNISVTAHGINLIDKFPSKFCSSYIPFHYGGNAIKTPDDPGAMMITFALKPREEYQPSGHINVSRAREFYISWDTDYVGSITTADLVVSASAIN	404	134	1 or 2	Exact Match to Reference
KC610521	Fianara00	ATGCAGCCCACTCACCACGCAGAGATAAGCTTTCAGGATAGAGATACAGCTCTTCCAGACGCATGTTCATCTATATCTGATATTAGCCCCGTTACGTATCCGATCACATTACCTATTATTAAAAACATTTCCGTAACTGCTCATGGTATCAATCTTATCGATAAATTTCCATCAAAGTTCTGCAGCTCTTACATACCCTTCCACTACGGAGGCAATGCGATTAAAACCCCCGATGATCCGGGTGCGATGATGATTACCTTTGCTTTGAAGCCACGGGAGGAATACCAACCCAGTGGTCATATTAACGTATCCAGAGCAAGAGAATTTTATATTAGTTGGGACACGGATTACGTGGGGTCTATCACTACGGCTGATCTTGTGGTATCGGCATCTGCTATT…	MQPTHHAEISFQDRDTALPDACSSISDISPVTYPITLPIIKNISVTAHGINLIDKFPSKFCSSYIPFHYGGNAIKTPDDPGAMMITFALKPREEYQPSGHINVSRAREFYISWDTDYVGSITTADLVVSASAIN	404	134	1 or 2	Exact Match to Reference
KC610522	Avara02	ATGCAGCCCACTCACCACGCAGAGATAAGCTTTCAGGATAGAGATACAGCTCTTCCAGACGCATGTTCATCTATATCTGATATTAGCCCCGTTACGTATCCGATCACATTACCTATTATTAAAAACATTTCCGTAACTGCTCATGGTATCAATCTTATCGATAAATTTCCATCAAAGTTCTGCAGCTCTTACATACCCTTCCACTACGGAGGCAATGCGATTAAAACCCCCGATGATCCGGGTGCGATGATGATTACCTTTGCTTTGAAGCCACGGGAGGAATACCAACCCAGTGGTCATATTAACGTATCCAGAGCAAGAGAATTTTATATTAGTTGGGACACGGATTACGTGGGGTCTATCACTACGGCTGATCTTGTGGTATCGGCATCTGCTATT…	MQPTHHAEISFQDRDTALPDACSSISDISPVTYPITLPIIKNISVTAHGINLIDKFPSKFCSSYIPFHYGGNAIKTPDDPGAMMITFALKPREEYQPSGHINVSRAREFYISWDTDYVGSITTADLVVSASAIN	404	134	1 or 2	Exact Match to Reference
KC610523	Antani03	ATGCAGCCCACTCACCACGCAGAGATAAGCTTTCAGGATAGAGATACAGCTCTTCCAGACGCATGTTCATCTATATCTGATATTAGCCCCGTTACGTATCCGATCACATTACCTATTATTAAAAACATTTCCGTAACTGCTCATGGTATCAATCTTATCGATAAATTTCCATCAAAGTTCTGCAGCTCTTACATACCCTTCCACTACGGAGGCAATGCGATTAAAACCCCCGATGATCCGGGTGCGATGATGATTACCTTTGCTTTGAAGCCACGGGAGGAATACCAACCCAGTGGTCATATTAACGTATCCAGAGCAAGAGAATTTTATATTAGTTGGGACACGGATTACGTGGGGTCTATCACTACGGCTGATCTTGTGGTATCGGCATCTGCTATT…	MQPTHHAEISFQDRDTALPDACSSISDISPVTYPITLPIIKNISVTAHGINLIDKFPSKFCSSYIPFHYGGNAIKTPDDPGAMMITFALKPREEYQPSGHINVSRAREFYISWDTDYVGSITTADLVVSASAIN	404	134	1 or 2	Exact Match to Reference
KC610524	Chrome01	ATGCAGCCCACTCACCACGCAGAGATAAGCTTTCAGGATAGAGATACAGCTCTTCCAGACGCATGTTCATCTATATCTGATATTAGCCCCGTTACGTATCCGATCACATTACCTATTATTAAAAACATTTCCGTAACTGCTCATGGTATCAATCTTATCGATAAATTTCCATCAAAGTTCTGCAGCTCTTACATACCCTTCCACTACGGAGGCAATGCGATTAAAACCCCCGATGATCCGGGTGCGATGATGATTACCTTTGCTTTGAAGCCACGGGAGGAATACCAACCCAGTGGTCATATTAACGTATCCAGAGCAAGAGAATTTTATATTAGTTGGGACACGGATTACGTGGGGTCTATCACTACGGCTGATCTTGTGGTATCGGCATCTGCTATT…	MQPTHHAEISFQDRDTALPDACSSISDISPVTYPITLPIIKNISVTAHGINLIDKFPSKFCSSYIPFHYGGNAIKTPDDPGAMMITFALKPREEYQPSGHINVSRAREFYISWDTDYVGSITTADLVVSASAIN	404	134	1 or 2	Exact Match to Reference
KC610525	Antana00	ATGCAGCCCACTCACCACGCAGAGATAAGCTTTCAGGATAGAGATACAGCTCTTCCAGACGCATGTTCATCTATATCTGATATTAGCCCCGTTACGTATCCGATCACATTACCTATTATTAAAAACATTTCCGTAACTGCTCATGGTATCAATCTTATCGATAAATTTCCATCAAAGTTCTGCAGCTCTTACATACCCTTCCACTACGGAGGCAATGCGATTAAAACCCCCGATGATCCGGGTGCGATGATGATTACCTTTGCTTTGAAGCCACGGGAGGAATACCAACCCAGTGGTCATATTAACGTATCCAGAGCAAGAGAATTTTATATTAGTTGGGACACGGATTACGTGGGGTCTATCACTACGGCTGATCTTGTGGTATCGGCATCTGCTATT…	MQPTHHAEISFQDRDTALPDACSSISDISPVTYPITLPIIKNISVTAHGINLIDKFPSKFCSSYIPFHYGGNAIKTPDDPGAMMITFALKPREEYQPSGHINVSRAREFYISWDTDYVGSITTADLVVSASAIN	404	134	1 or 2	Exact Match to Reference
KC610526	Ampani99	ATGCAGCCCACTCACCACGCAGAGATAAGCTTTCAGGATAGAGATACAGCTCTTCCAGACGCATGTTCATCTATATCTGATATTAGCCCCGTTACGTATCCGATCACATTACCTATTATTAAAAACATTTCCGTAACTGCTCATGGTATCAATCTTATCGATAAATTTCCATCAAAGTTCTGCAGCTCTTACATACCCTTCCACTACGGAGGCAATGCGATTAAAACCCCCGATGATCCGGGTGCGATGATGATTACCTTTGCTTTGAAGCCACGGGAGGAATACCAACCCAGTGGTCATATTAACGTATCCAGAGCAAGAGAATTTTATATTAGTTGGGACACGGATTACGTGGGGTCTATCACTACGGCTGATCTTGTGGTATCGGCATCTGCTATT…	MQPTHHAEISFQDRDTALPDACSSISDISPVTYPITLPIIKNISVTAHGINLIDKFPSKFCSSYIPFHYGGNAIKTPDDPGAMMITFALKPREEYQPSGHINVSRAREFYISWDTDYVGSITTADLVVSASAIN	404	134	1 or 2	Exact Match to Reference
KC610527	Ambovo99	ATGCAGCCCACTCACCACGCAGAGATAAGCTTTCAGGATAGAGATACAGCTCTTCCAGACGCATGTTCATCTATATCTGATATTAGCCCCGTTACGTATCCGATCACATTACCTATTATTAAAAACATTTCCGTAACTGCTCATGGTATCAATCTTATCGATAAATTTCCATCAAAGTTCTGCAGCTCTTACATACCCTTCCACTACGGAGGCAATGCGATTAAAACCCCCGATGATCCGGGTGCGATGATGATTACCTTTGCTTTGAAGCCACGGGAGGAATACCAACCCAGTGGTCATATTAACGTATCCAGAGCAAGAGAATTTTATATTAGTTGGGACACGGATTACGTGGGGTCTATCACTACGGCTGATCTTGTGGTATCGGCATCTGCTATT…	MQPTHHAEISFQDRDTALPDACSSISDISPVTYPITLPIIKNISVTAHGINLIDKFPSKFCSSYIPFHYGGNAIKTPDDPGAMMITFALKPREEYQPSGHINVSRAREFYISWDTDYVGSITTADLVVSASAIN	404	134	1 or 2	Exact Match to Reference
KC610528	Ambilo03	ATGCAGCCCACTCACCACGCAGAGATAAGCTTTCAGGATAGAGATACAGCTCTTCCAGACGCATGTTCATCTATATCTGATATTAGCCCCGTTACGTATCCGATCACATTACCTATTATTAAAAACATTTCCGTAACTGCTCATGGTATCAATCTTATCGATAAATTTCCATCAAAGTTCTGCAGCTCTTACATACCCTTCCACTACGGAGGCAATGCGATTAAAACCCCCGATGATCCGGGTGCGATGATGATTACCTTTGCTTTGAAGCCACGGGAGGAATACCAACCCAGTGGTCATATTAACGTATCCAGAGCAAGAGAATTTTATATTAGTTGGGACACGGATTACGTGGGGTCTATCACTACGGCTGATCTTGTGGTATCGGCATCTGCTATT…	MQPTHHAEISFQDRDTALPDACSSISDISPVTYPITLPIIKNISVTAHGINLIDKFPSKFCSSYIPFHYGGNAIKTPDDPGAMMITFALKPREEYQPSGHINVSRAREFYISWDTDYVGSITTADLVVSASAIN	404	134	1 or 2	Exact Match to Reference
KC610529	Ambaton01	ATGCAGCCCACTCACCACGCAGAGATAAGCTTTCAGGATAGAGATACAGCTCTTCCAGACGCATGTTCATCTATATCTGATATTAGCCCCGTTACGTATCCGATCACATTACCTATTATTAAAAACATTTCCGTAACTGCTCATGGTATCAATCTTATCGATAAATTTCCATCAAAGTTCTGCAGCTCTTACATACCCTTCCACTACGGAGGCAATGCGATTAAAACCCCCGATGATCCGGGTGCGATGATGATTACCTTTGCTTTGAAGCCACGGGAGGAATACCAACCCAGTGGTCATATTAACGTATCCAGAGCAAGAGAATTTTATATTAGTTGGGACACGGATTACGTGGGGTCTATCACTACGGCTGATCTTGTGGTATCGGCATCTGCTATT…	MQPTHHAEISFQDRDTALPDACSSISDISPVTYPITLPIIKNISVTAHGINLIDKFPSKFCSSYIPFHYGGNAIKTPDDPGAMMITFALKPREEYQPSGHINVSRAREFYISWDTDYVGSITTADLVVSASAIN	404	134	1 or 2	Exact Match to Reference
KC990890	Ug12.Kabale1	ATGCAGCCTACCCACCACGCAGAGGTAAGCTTTCAGGATAGAGATACAGCTCTTCCAGATGCATGTTCATCCATATCTGATATTACCCCCATTACTTATCCGATCACATTACCTATTATTAAAAACATTTCCGTTACTGCTCACGGTATCAATCTTATCGATAAATTTCCATCAAAGTTCTGCAGCTCTTACATACCCTTCCACTACGGAGGCAATTCGATTAAAACCCCCGACGATCCGGGCGCGATGATGATTACCTTTGCTTTGAAACCACGGGAGGAATACCAACCCAGCGGTCATATTAACGTATCCAGAGCAAGAGAATTTTATATTAGCTGGGACACAGATTATGTGGGGTCTATCACCACGGCTGATCTTGTGGTATCGGCATCCGCTATT…	MQPTHHAEVSFQDRDTALPDACSSISDITPITYPITLPIIKNISVTAHGINLIDKFPSKFCSSYIPFHYGGNSIKTPDDPGAMMITFALKPREEYQPSGHINVSRAREFYISWDTDYVGSITTADLVVSASAINFLLLQNGS	427	142	9	Exact Match to Reference
KC990891	Ug13.Kampala1	ATGCAGCCTACCCACCACGCAGAGGTAAGCTTTCAGGATAGAGATACAGCTCTTCCAGATGCATGTTCATCCATATCTGATATTACCCCCATTACTTATCCGATCACATTACCTATTATTAAAAACATTTCCGTTACTGCTCACGGTATCAATCTTATCGATAAATTTCCATCAAAGTTCTGCAGCTCTTACATACCCTTCCACTACGGAGGCAATTCGATTAAAACCCCCGACGATCCGGGCGCGATGATGATTACCTTTGCTTTGAAACCACGGGAGGAATACCAACCCAGCGGTCATATTAACGTATCCAGAGCAAGAGAATTTTATATTAGCTGGGACACAGATTATGTGGGGTCTATCACCACGGCTGATCTTGTGGTATCGGCCAT	MQPTHHAEVSFQDRDTALPDACSSISDITPITYPITLPIIKNISVTAHGINLIDKFPSKFCSSYIPFHYGGNSIKTPDDPGAMMITFALKPREEYQPSGHINVSRAREFYISWDTDYVGSITTADLVVSA	392	130	9	Exact Match to Reference
KC990892	Ug10.Kumi	ATGCAGCCTACCCACCACGCAGAGGTAAGCTTTCAGGATAGAGATACAGCTCTTCCAGATGCATGTTCATCCATATCTGATATTACCCCCATTACTTATCCGATCACATTACCTATTATTAAAAACATTTCCGTTACTGCTCACGGTATCAATCTTATCGATAAATTTCCATCAAAGTTCTGCAGCTCTTACATACCCTTCCACTACGGAGGCAATTCGATTAAAACCCCCGACGATCCGGGCGCGATGATGATTACCTTTGCTTTGAAACCACGGGAGGAATACCAACCCAGCGGTCATATTAACGTATCCAGAGCAAGAGAATTTTATATTAGCTGGGACACAGATTATGTGGGGTCTATCACCACGGCTGATCTTGTGGTATCGGCATCCGCTATT…	MQPTHHAEVSFQDRDTALPDACSSISDITPITYPITLPIIKNISVTAHGINLIDKFPSKFCSSYIPFHYGGNSIKTPDDPGAMMITFALKPREEYQPSGHINVSRAREFYISWDTDYVGSITTADLVVSASAINFLLLQNGS	427	142	9	Exact Match to Reference
KC990893	Ug11.Kampala2	ATGCAGCCTACCCACCACGCAGAGGTAAGCTTTCAGGATAGAGATACAGCTCTTCCAGATGCATGTTCATCCATATCTGATATTACCCCCATTACTTATCCGATCACATTACCTATTATTAAAAACATTTCCGTTACTGCTCACGGTATCAATCTTATCGATAAATTTCCATCAAAGTTCTGCAGCTCTTACATACCCTTCCACTACGGAGGCAATTCGATTAAAACCCCCGACGATCCGGGCGCGATGATGATTACCTTTGCTTTGAAACCACGGGAGGAATACCAACCCAGCGGTCATATTAACGTATCCAGAGCAAGAGAATTTTATATTAGCTGGGACACAGATTATGTGGGGTCTATCACCACGGCTGATCTTGTGGTATCGGCATCCGCTATT…	MQPTHHAEVSFQDRDTALPDACSSISDITPITYPITLPIIKNISVTAHGINLIDKFPSKFCSSYIPFHYGGNSIKTPDDPGAMMITFALKPREEYQPSGHINVSRAREFYISWDTDYVGSITTADLVVSASAINFLLLQNGS	427	142	9	Exact Match to Reference
KC990894	Ug10.Adjumani	ATGCAGCCTACCCACCACGCAGAGGTAAGCTTTCAGGATAGAGATACAGCTCTTCCAGATGCATGTTCATCCATATCTGATATTACCCCCATTACTTATCCGATCACATTACCTATTATTAAAAACATTTCCGTTACTGCTCACGGTATCAATCTTATCGATAAATTTCCATCAAAGTTCTGCAGCTCTTACATACCCTTCCACTACGGAGGCAATTCGATTAAAACCCCCGACGATCCGGGCGCGATGATGATTACCTTTGCTTTGAAACCACGGGAGGAATACCAACCCAGCGGTCATATTAACGTATCCAGAGCAAGAGAATTTTATATTAGCTGGGACACAGATTATGTGGGGTCTATCACCACGGCTGATCTTGTGGTATCGGCATCCGCTATT…	MQPTHHAEVSFQDRDTALPDACSSISDITPITYPITLPIIKNISVTAHGINLIDKFPSKFCSSYIPFHYGGNSIKTPDDPGAMMITFALKPREEYQPSGHINVSRAREFYISWDTDYVGSITTADLVVSASAINFLLLQNGS	427	142	9	Exact Match to Reference
KC990895	Ug11.Mpigi	ATGCAGCCTACCCACCACGCAGAGGTAAGCTTTCAGGATAGAGATACAGCTCTTCCAGATGCATGTTCATCCATATCTGATATTACCCCCATTACTTATCCGATCACATTACCTATTATTAAAAACATTTCCGTTACTGCTCACGGTATCAATCTTATCGATAAATTTCCATCAAAGTTCTGCAGCTCTTACATACCCTTCCACTACGGAGGCAATTCGATTAAAACCCCCGACGATCCGGGCGCGATGATGATTACCTTTGCTTTGAAACCACGGGAGGAATACCAACCCAGCGGTCATATTAACGTATCCAGAGCAAGAGAATTTTATATTAGCTGGGACACAGATTATGTGGGGTCTATCACCACGGCTGATCTTGTGGTATCGGCATCCGCTATT…	MQPTHHAEVSFQDRDTALPDACSSISDITPITYPITLPIIKNISVTAHGINLIDKFPSKFCSSYIPFHYGGNSIKTPDDPGAMMITFALKPREEYQPSGHINVSRAREFYISWDTDYVGSITTADLVVSASAINFLLLQNGS	427	142	9	Exact Match to Reference
KC990896	Ug10.Tororo	ATGCAGCCTACCCACCACGCAGAGGTAAGCTTTCAGGATAGAGATACAGCTCTTCCAGATGCATGTTCATCCATATCTGATATTACCCCCATTACTTATCCGATCACATTACCTATTATTAAAAACATTTCCGTTACTGCTCACGGTATCAATCTTATCGATAAATTTCCATCAAAGTTCTGCAGCTCTTACATACCCTTCCACTACGGAGGCAATTCGATTAAAACCCCCGACGATCCGGGCGCGATGATGATTACCTTTGCTTTGAAACCACGGGAGGAATACCAACCCAGCGGTCATATTAACGTATCCAGAGCAAGAGAATTTTATATTAGCTGGGACACAGATTATGTGGGGTCTATCACCACGGCTGATCTTGTGGTATCGGCATCCGGC	MQPTHHAEVSFQDRDTALPDACSSISDITPITYPITLPIIKNISVTAHGINLIDKFPSKFCSSYIPFHYGGNSIKTPDDPGAMMITFALKPREEYQPSGHINVSRAREFYISWDTDYVGSITTADLVVSASG	396	132	9 or 23	Imperfect Match to Reference <3 AA differences
KC990897	Ug10.Moyo1	ATGCAGCCTACCCACCACGCAGAGGTAAGCTTTCAGGATAGAGATACAGCTCTTCCAGATGCATGTTCATCCATATCTGATATTACCCCCATTACTTATCCGATCACATTACCTATTATTAAAAACATTTCCGTTACTGCTCACGGTATCAATCTTATCGATAAATTTCCATCAAAGTTCTGCAGCTCTTACATACCCTTCCACTACGGAGGCAATTCGATTAAAACCCCCGACGATCCGGGCGCGATGATGATTACCTTTGCTTTGAAACCACGGGAGGAATACCAACCCAGCGGTCATATTAACGTATCCAGAGCAAGAGAATTTTATATTAGCTGGGACACAGATTATGTGGGGTCTATCACCACGGCTGATCTTGTGGTATCGGCATCCGCTATT…	MQPTHHAEVSFQDRDTALPDACSSISDITPITYPITLPIIKNISVTAHGINLIDKFPSKFCSSYIPFHYGGNSIKTPDDPGAMMITFALKPREEYQPSGHINVSRAREFYISWDTDYVGSITTADLVVSASAINFLLLQNGS	427	142	9	Exact Match to Reference
KC990898	Ug10.Moyo2	ATGCAGCCTACCCACCACGCAGAGGTAAGCTTTCAGGATAGAGATACAGCTCTTCCAGATGCATGTTCATCCATATCTGATATTACCCCCATTACTTATCCGATCACATTACCTATTATTAAAAACATTTCCGTTACTGCTCACGGTATCAATCTTATCGATAAATTTCCATCAAAGTTCTGCAGCTCTTACATACCCTTCCACTACGGAGGCAATTCGATTAAAACCCCCGACGATCCGGGCGCGATGATGATTACCTTTGCTTTGAAACCACGGGAGGAATACCAACCCAGCGGTCATATTAACGTATCCAGAGCAAGAGAATTTTATATTAGCTGGGACACAGATTATGTGGGGTCTATCACCACGGCTGATCTTGTGGTATCGGCATCCGCTATT…	MQPTHHAEVSFQDRDTALPDACSSISDITPITYPITLPIIKNISVTAHGINLIDKFPSKFCSSYIPFHYGGNSIKTPDDPGAMMITFALKPREEYQPSGHINVSRAREFYISWDTDYVGSITTADLVVSASAINFLLLQNGS	427	142	9	Exact Match to Reference
KC990899	Ug12.Lira	ATGCAGCCTACCCACCACGCAGAGGTAAGCTTTCAGGATAGAGATACAGCTCTTCCAGATGCATGTTCATCCATATCTGATATTACCCCCATTACTTATCCGATCACATTACCTATTATTAAAAACATTTCCGTTACTGCTCACGGTATCAATCTTATCGATAAATTTCCATCAAAGTTCTGCAGCTCTTACATACCCTTCCACTACGGAGGCAATTCGATTAAAACCCCCGACGATCCGGGCGCGATGATGATTACCTTTGCTTTGAAACCACGGGAGGAATACCAACCCAGCGGTCATATTAACGTATCCAGAGCAAGAGAATTTTATATTAGCTGGGACACAGATTATGTGGGGTCTATCACCACGGCTGATCTTGTGGTATCGGCATCCGCTATT…	MQPTHHAEVSFQDRDTALPDACSSISDITPITYPITLPIIKNISVTAHGINLIDKFPSKFCSSYIPFHYGGNSIKTPDDPGAMMITFALKPREEYQPSGHINVSRAREFYISWDTDYVGSITTADLVVSASAINFLLLQNGS	427	142	9	Exact Match to Reference
KC990900	Ug12.Kampala3	ATGCAGCCTACCCACCACGCAGAGGTAAGCTTTCAGGATAGAGATACAGCTCTTCCAGATGCATGTTCATCCATATCTGATATTACCCCCATTACTTATCCGATCACATTACCTATTATTAAAAACATTTCCGTTACTGCTCACGGTATCAATCTTATCGATAAATTTCCATCAAAGTTCTGCAGCTCTTACATACCCTTCCACTACGGAGGCAATTCGATTAAAACCCCCGACGATCCGGGCGCGATGATGATTACCTTTGCTTTGAAACCACGGGAGGAATACCAACCCAGCGGTCATATTAACGTATCCAGAGCAAGAGAATTTTATATTAGCTGGGACACAGATTATGTGGGGTCTATCACCACGGCTGATCTTGTGGTATCGGCATCCGCTATT…	MQPTHHAEVSFQDRDTALPDACSSISDITPITYPITLPIIKNISVTAHGINLIDKFPSKFCSSYIPFHYGGNSIKTPDDPGAMMITFALKPREEYQPSGHINVSRAREFYISWDTDYVGSITTADLVVSASAINFLLLQNGS	427	142	9	Exact Match to Reference
KC990901	Ug12.Wakiso	ATGCAGCCTACCCACCACGCAGAGGTAAGCTTTCAGGATAGAGATACAGCTCTTCCAGATGCATGTTCATCCATATCTGATATTACCCCCATTACTTATCCGATCACATTACCTATTATTAAAAACATTTCCGTTACTGCTCACGGTATCAATCTTATCGATAAATTTCCATCAAAGTTCTGCAGCTCTTACATACCCTTCCACTACGGAGGCAATTCGATTAAAACCCCCGACGATCCGGGCGCGATGATGATTACCTTTGCTTTGAAACCACGGGAGGAATACCAACCCAGCGGTCATATTAACGTATCCAGAGCAAGAGAATTTTATATTAGCTGGGACACAGATTATGTGGGGTCTATCACCACGGCTGATCTTGTGGTATCGGCATCCGCTATT…	MQPTHHAEVSFQDRDTALPDACSSISDITPITYPITLPIIKNISVTAHGINLIDKFPSKFCSSYIPFHYGGNSIKTPDDPGAMMITFALKPREEYQPSGHINVSRAREFYISWDTDYVGSITTADLVVSASAINFLLLQNGS	427	142	9	Exact Match to Reference
KC990902	Ug10.Amuru	ATGCAGCCTACCCACCACGCAGAGGTAAGCTTTCAGGATAGAGATACAGCTCTTCCAGATGCATGTTCATCCATATCTGATATTACCCCCATTACTTATCCGATCACATTACCTATTATTAAAAACATTTCCGTTACTGCTCACGGTATCAATCTTATCGATAAATTTCCATCAAAGTTCTGCAGCTCTTACATACCCTTCCACTACGGAGGCAATTCGATTAAAACCCCCGACGATCCGGGCGCGATGATGATTACCTTTGCTTTGAAACCACGGGAGGAATACCAACCCAGCGGTCATATTAACGTATCCAGAGCAAGAGAATTTTATATTAGCTGGGACACAGATTATGTGGGGTCTATCACCACGGCTGATCTTGTGGTATCGGCATCCGCTATT…	MQPTHHAEVSFQDRDTALPDACSSISDITPITYPITLPIIKNISVTAHGINLIDKFPSKFCSSYIPFHYGGNSIKTPDDPGAMMITFALKPREEYQPSGHINVSRAREFYISWDTDYVGSITTADLVVSASAINFLLLQNGS	427	142	9	Exact Match to Reference
KC990903	Ug12.Kyenjojo	ATGCAGCCTACCCACCACGCAGAGGTAAGCTTTCAGGATAGAGATACAGCTCTTCCAGATGCATGTTCATCCATATCTGATATTACCCCCATTACTTATCCGATCACATTACCTATTATTAAAAACATTTCCGTTACTGCTCACGGTATCAATCTTATCGATAAATTTCCATCAAAGTTCTGCAGCTCTTACATACCCTTCCACTACGGAGGCAATTCGATTAAAACCCCCGACGATCCGGGCGCGATGATGATTACCTTTGCTTTGAAACCACGGGAGGAATACCAACCCAGCGGTCATATTAACGTATCCAGAGCAAGAGAATTTTATATTAGCTGGGACACAGATTATGTGGGGTCTATCACCACGGCTGATCTTGTGGTATCGGCATCCGCTATT…	MQPTHHAEVSFQDRDTALPDACSSISDITPITYPITLPIIKNISVTAHGINLIDKFPSKFCSSYIPFHYGGNSIKTPDDPGAMMITFALKPREEYQPSGHINVSRAREFYISWDTDYVGSITTADLVVSASAINFLLLQNGS	427	142	9	Exact Match to Reference
KC990904	Ug12.Kampala4	ATGCAGCCTACCCACCACGCAGAGGTAAGCTTTCAGGATAGAGATACAGCTCTTCCAGATGCATGTTCATCCATATCTGATATTACCCCCATTACTTATCCGATCACATTACCTATTATTAAAAACATTTCCGTTACTGCTCACGGTATCAATCTTATCGATAAATTTCCATCAAAGTTCTGCAGCTCTTACATACCCTTCCACTACGGAGGCAATTCGATTAAAACCCCCGACGATCCGGGCGCGATGATGATTACCTTTGCTTTGAAACCACGGGAGGAATACCAACCCAGCGGTCATATTAACGTATCCAGAGCAAGAGAATTTTATATTAGCTGGGACACAGATTATGTGGGGTCTATCACCACGGCTGATCTTGTGGTATCGGCATCCGCTATT…	MQPTHHAEVSFQDRDTALPDACSSISDITPITYPITLPIIKNISVTAHGINLIDKFPSKFCSSYIPFHYGGNSIKTPDDPGAMMITFALKPREEYQPSGHINVSRAREFYISWDTDYVGSITTADLVVSASAINFLLLQNGS	427	142	9	Exact Match to Reference
KC990905	Ug13.Busia1	ATGCAGCCTACCCACCACGCAGAGGTAAGCTTTCAGGATAGAGATACAGCTCTTCCAGATGCATGTTCATCCATATCTGATATTACCCCCATTACTTATCCGATCACATTACCTATTATTAAAAACATTTCCGTTACTGCTCACGGTATCAATCTTATCGATAAATTTCCATCAAAGTTCTGCAGCTCTTACATACCCTTCCACTACGGAGGCAATTCGATTAAAACCCCCGACGATCCGGGCGCGATGATGATTACCTTTGCTTTGAAACCACGGGAGGAATACCAACCCAGCGGTCATATTAACGTATCCAGAGCAAGAGAATTTTATATTAGCTGGGACACAGATTATGTGGGGTCTATCACCACGGCTGATCTTGTGGTATCGGCATCCGCTATT…	MQPTHHAEVSFQDRDTALPDACSSISDITPITYPITLPIIKNISVTAHGINLIDKFPSKFCSSYIPFHYGGNSIKTPDDPGAMMITFALKPREEYQPSGHINVSRAREFYISWDTDYVGSITTADLVVSASAINFLLLQNGS	427	142	9	Exact Match to Reference
KC990906	Ug13.Busia2	ATGCAGCCTACCCACCACGCAGAGGTAAGCTTTCAGGATAGAGATACAGCTCTTCCAGATGCATGTTCATCCATATCTGATATTACCCCCATTACTTATCCGATCACATTACCTATTATTAAAAACATTTCCGTTACTGCTCACGGTATCAATCTTATCGATAAATTTCCATCAAAGTTCTGCAGCTCTTACATACCCTTCCACTACGGAGGCAATTCGATTAAAACCCCCGACGATCCGGGCGCGATGATGATTACCTTTGCTTTGAAACCACGGGAGGAATACCAACCCAGCGGTCATATTAACGTATCCAGAGCAAGAGAATTTTATATTAGCTGGGACACAGATTATGTGGGGTCTATCACCACGGCTGATCTTGTGGTATCGGCATCCGCTATT…	MQPTHHAEVSFQDRDTALPDACSSISDITPITYPITLPIIKNISVTAHGINLIDKFPSKFCSSYIPFHYGGNSIKTPDDPGAMMITFALKPREEYQPSGHINVSRAREFYISWDTDYVGSITTADLVVSASAINFLLLQNGS	427	142	9	Exact Match to Reference
KF303310	Uga12.Nakasongola	GCAGAGGTAAGCTTTCAGGATAGAGATACAGCTCTTCCAGATGCATGTTCATCCATATCTGATATTACCCCCATTACTTATCCGATCACATTACCTATTATTAAAAACATTTCCGTTACTGCTCACGGTATCAATCTTATCGATAAATTTCCATCAAAGTTCTGCAGCTCTTACATACCCTTCCACTACGGAGGCAATTCGATTAAAACCCCCGACGATCCGGGCGCGATGATGATTACCTTTGCTTTGAAACCACGGGAGGAATACCAACCCAGCGGTCATATTAACGTATCCAGAGCAAGAGAATTTTATATTAGCTGGGACACAGATTATGTGGGGTCTATCACCACGGCTGATCTTGTGGTATCGGCATCCGCTATTAACTT	AEVSFQDRDTALPDACSSISDITPITYPITLPIIKNISVTAHGINLIDKFPSKFCSSYIPFHYGGNSIKTPDDPGAMMITFALKPREEYQPSGHINVSRAREFYISWDTDYVGSITTADLVVSASAIN	386	128	9	Exact Match to Reference
KF303311	Uga12.Kalungu1	GCAGAGGTAAGCTTTCAGGATAGAGATACAGCTCTTCCAGATGCATGTTCATCCATATCTGATATTACCCCCATTACTTATCCGATCACATTACCTATTATTAAAAACATTTCCGTTACTGCTCACGGTATCAATCTTATCGATAAATTTCCATCAAAGTTCTGCAGCTCTTACATACCCTTCCACTACGGAGGCAATTCGATTAAAACCCCCGACGATCCGGGCGCGATGATGATTACCTTTGCTTTGAAACCACGGGAGGAATACCAACCCAGCGGTCATATTAACGTATCCAGAGCAAGAGAATTTTATATTAGCTGGGACACAGATTATGTGGGGTCTATCACCACGGCTGATCTTGTGGTATCGGCATCCGCTATTAACTT	AEVSFQDRDTALPDACSSISDITPITYPITLPIIKNISVTAHGINLIDKFPSKFCSSYIPFHYGGNSIKTPDDPGAMMITFALKPREEYQPSGHINVSRAREFYISWDTDYVGSITTADLVVSASAIN	386	128	9	Exact Match to Reference
KF303312	Uga12.Kalungu2	GCAGAGGTAAGCTTTCAGGATAGAGATACAGCTCTTCCAGATGCATGTTCATCCGTATCTGATATTACCCCCATTACTTATCCGATCACATTACCTATTATTAAAAACATTTCCGTTACTGCTCACGGTATCAATCTTATCGATAAATTTCCATCAAAGTTCTGCAGCTGTTACATACCCTTCCACTACGGAGGCAATTCGATTAAAACCCCCGACGATCCGGGCGCGATGATGATTACCTTTGCTTTGAAACCACGGGAGGAATACCAACCCAGCGGTCATATTAACGTATCCAGAGCAAGAGAATTTTATATTAGCTGGGACACAGATTATGTGGGGTCTATCACCACGGCTGATCTTGTGGTATCGGCATCCGCTATTAACTT	AEVSFQDRDTALPDACSSVSDITPITYPITLPIIKNISVTAHGINLIDKFPSKFCSCYIPFHYGGNSIKTPDDPGAMMITFALKPREEYQPSGHINVSRAREFYISWDTDYVGSITTADLVVSASAIN	386	128	9	Imperfect Match to Reference <3 AA differences
KF303313	Uga12.Kalungu3	GCAGAGGTAAGCTTTCAGGATAGAGATACAGCTCTTCCAGATGCATGTTCATCCATATCTGATATTACCCCCATTACTTATCCGATCACATTACCTATTATTAAAAACATTTCCGTTACTGCTCACGGTATCAATCTTATCGATAAATTTCCATCAAAGTTCTGCAGCTCTTACATACCCTTCCACTACGGAGGCAATTCGATTAAAACCCCCGACGATCCGGGCGCGATGATGATTACCTTTGCTTTGAAACCACGGGAGGAATACCAACCCAGCGGTCATATTAACGTATCCAGAGCAAGAGAATTTTATATTAGCTGGGACACAGATTATGTGGGGTCTATCACCACGGCTGATCTTGTGGTATCGGCATCCGCTATTAACTT	AEVSFQDRDTALPDACSSISDITPITYPITLPIIKNISVTAHGINLIDKFPSKFCSSYIPFHYGGNSIKTPDDPGAMMITFALKPREEYQPSGHINVSRAREFYISWDTDYVGSITTADLVVSASAIN	386	128	9	Exact Match to Reference
KF303314	Uga12.Sembabule	GCAGAGGTAAGCTTTCAGGATAGAGATACAGCTCTTCCAGATGCATGTTCATCCATATCTGATATTACCCCCATTACTTATCCGATCACATTACCTATTATTAAAAACATTTCCGTTACTGCTCACGGTATCAATCTTATCGATAAATTTCCATCAAAGTTCTGCAGCTCTTACATACCCTTCCACTACGGAGGCAATTCGATTAAAACCCCCGACGATCCGGGCGCGATGATGATTACCTTTGCTTTGAAACCACGGGAGGAATACCAACCCAGCGGTCATATTAACGTATCCAGAGCAAGAGAATTTTATATTAGCTGGGACACAGATTATGTGGGGTCTATCACCACGGCTGATCTTGTGGTATCGGCATCCGCTATTAACTT	AEVSFQDRDTALPDACSSISDITPITYPITLPIIKNISVTAHGINLIDKFPSKFCSSYIPFHYGGNSIKTPDDPGAMMITFALKPREEYQPSGHINVSRAREFYISWDTDYVGSITTADLVVSASAIN	386	128	9	Exact Match to Reference
KF303315	Uga12.Kibaale	GCAGAGGTAAGCTTTCAGGATAGAGATACAGCTCTTCCAGATGCATGTTCATCCATATCTGATATTACCCCCATTACTTATCCGATCACATTACCTATTATTAAAAACATTTCCGTTACTGCTCACGGTATCAATCTTATCGATAAATTTCCATCAAAGTTCTGCAGCTCTTACATACCCTTCCACTACGGAGGCAATTCGATTAAAACCCCCGACGATCCGGGCGCGATGATGATTACCTTTGCTTTGAAACCACGGGAGGAATACCAACCCAGCGGTCATATTAACGTATCCAGAGCAAGAGAATTTTATATTAGCTGGGACACAGATTATGTGGGGTCTATCACCACGGCTGATCTTGTGGTATCGGCATCCGCTATTAACTT	AEVSFQDRDTALPDACSSISDITPITYPITLPIIKNISVTAHGINLIDKFPSKFCSSYIPFHYGGNSIKTPDDPGAMMITFALKPREEYQPSGHINVSRAREFYISWDTDYVGSITTADLVVSASAIN	386	128	9	Exact Match to Reference
KF303316	Uga12.Nakaseke	GCAGAGGTAAGCTTTCAGGATAGAGATACAGCTCTTCCAGATGCATGTTCATCCATATCTGATATTACCCCCATTACTTATCCGATCACATTACCTATTATTAAAAACATTTCCGTTACTGCTCACGGTATCAATCTTATCGATAAATTTCCATCAAAGTTCTGCAGCTCTTACATACCCTTCCACTACGGAGGCAATTCGATTAAAACCCCCGACGATCCGGGCGCGATGATGATTACCTTTGCTTTGAAACCACGGGAGGAATACCAACCCAGCGGTCATATTAACGTATCCAGAGCAAGAGAATTTTATATTAGCTGGGACACAGATTATGTGGGGTCTATCACCACGGCTGATCTTGTGGTATCGGCATCCGCTATTAACTT	AEVSFQDRDTALPDACSSISDITPITYPITLPIIKNISVTAHGINLIDKFPSKFCSSYIPFHYGGNSIKTPDDPGAMMITFALKPREEYQPSGHINVSRAREFYISWDTDYVGSITTADLVVSASAIN	386	128	9	Exact Match to Reference
KF303317	Uga12.Busoga1	GCAGAGGTAAGCTTTCAGGATAGAGATACAGCTCTTCCAGATGCATGTTCATCCATATCTGATATTACCCCCATTACTTATCCGATCACATTACCTATTATTAAAAACATTTCCGTTACTGCTCACGGTATCAATCTTATCGATAAATTTCCATCAAAGTTCTGCAGCTCTTACATACCCTTCCACTACGGAGGCAATTCGATTAAAACCCCCGACGATCCGGGCGCGATGATGATTACCTTTGCTTTGAAACCACGGGAGGAATACCAACCCAGCGGTCATATTAACGTATCCAGAGCAAGAGAATTTTATATTAGCTGGGACACAGATTATGTGGGGTCTATCACCACGGCTGATCTTGTGGTATCGGCATCCGCTATTAACTT	AEVSFQDRDTALPDACSSISDITPITYPITLPIIKNISVTAHGINLIDKFPSKFCSSYIPFHYGGNSIKTPDDPGAMMITFALKPREEYQPSGHINVSRAREFYISWDTDYVGSITTADLVVSASAIN	386	128	9	Exact Match to Reference
KF303318	Uga12.Busoga2	GCAGAGGTAAGCTTTCAGGATAGAGATACAGCTCTTCCAGATGCATGTTCATCCATATCTGATATTACCCCCATTACTTATCCGATCACATTACCTATTATTAAAAACATTTCCGTTACTGCTCACGGTATCAATCTTATCGATAAATTTCCATCAAAGTTCTGCAGCTCTTACATACCCTTCCACTACGGAGGCAATTCGATTAAAACCCCCGACGATCCGGGCGCGATGATGATTACCTTTGCTTTGAAACCACGGGAGGAATACCAACCCAGCGGTCATATTAACGTATCCAGAGCAAGAGAATTTTATATTAGCTGGGACACAGATTATGTGGGGTCTATCACCACGGCTGATCTTGTGGTATCGGCATCCGCTATTAACTT	AEVSFQDRDTALPDACSSISDITPITYPITLPIIKNISVTAHGINLIDKFPSKFCSSYIPFHYGGNSIKTPDDPGAMMITFALKPREEYQPSGHINVSRAREFYISWDTDYVGSITTADLVVSASAIN	386	128	9	Exact Match to Reference
KF303319	Uga12.Lango1	GCAGAGGTAAGCTTTCAGGATAGAGATACAGCTCTTCCAGATGCATGTTCATCCATATCTGATATTACCCCCATTACTTATCCGATCACATTACCTATTATTAAAAACATTTCCGTTACTGCTCACGGTATCAATCTTATCGATAAATTTCCATCAAAGTTCTGCAGCTCTTACATACCCTTCCACTACGGAGGCAATTCGATTAAAACCCCCGACGATCCGGGCGCGATGATGATTACCTTTGCTTTGAAACCACGGGAGGAATACCAACCCAGCGGTCATATTAACGTATCCAGAGCAAGAGAATTTTATATTAGCTGGGACACAGATTATGTGGGGTCTATCACCACGGCTGATCTTGTGGTATCGGCATCCGCTATTAACTT	AEVSFQDRDTALPDACSSISDITPITYPITLPIIKNISVTAHGINLIDKFPSKFCSSYIPFHYGGNSIKTPDDPGAMMITFALKPREEYQPSGHINVSRAREFYISWDTDYVGSITTADLVVSASAIN	386	128	9	Exact Match to Reference
KF303320	Uga12.Lango2	GCAGAGGTAAGCTTTCAGGATAGAGATACAGCTCTTCCAGATGCATGTTCATCCATATCTGATATTACCCCCATTACTTATCCGATCACATTACCTATTATTAAAAACATTTCCGTTACTGCTCACGGTATCAATCTTATCGATAAATTTCCATCAAAGTTCTGCAGCTCTTACATACCCTTCCACTACGGAGGCAATTCGATTAAAACCCCCGACGATCCGGGCGCGATGATGATTACCTTTGCTTTGAAACCACGGGAGGAATACCAACCCAGCGGTCATATTAACGTATCCAGAGCAAGAGAATTTTATATTAGCTGGGACACAGATTATGTGGGGTCTATCACCACGGCTGATCTTGTGGTATCGGCATCCGCTATTAACTT	AEVSFQDRDTALPDACSSISDITPITYPITLPIIKNISVTAHGINLIDKFPSKFCSSYIPFHYGGNSIKTPDDPGAMMITFALKPREEYQPSGHINVSRAREFYISWDTDYVGSITTADLVVSASAIN	386	128	9	Exact Match to Reference
KF303321	Uga12.Lango3	GCAGAGGTAAGCTTTCAGGATAGAGATACAGCTCTTCCAGATGCATGTTCATCCATATCTGATATTACCCCCATTACTTATCCGATCACATTACCTATTATTAAAAACATTTCCGTTACTGCTCACGGTATCAATCTTATCGATAAATTTCCATCAAAGTTCTGCAGCTCTTACATACCCTTCCACTACGGAGGCAATTCGATTAAAACCCCCGACGATCCGGGCGCGATGATGATTACCTTTGCTTTGAAACCACGGGAGGAATACCAACCCAGCGGTCATATTAACGTATCCAGAGCAAGAGAATTTTATATTAGCTGGGACACAGATTATGTGGGGTCTATCACCACGGCTGATCTTGTGGTATCGGCATCCGCTATTAACTT	AEVSFQDRDTALPDACSSISDITPITYPITLPIIKNISVTAHGINLIDKFPSKFCSSYIPFHYGGNSIKTPDDPGAMMITFALKPREEYQPSGHINVSRAREFYISWDTDYVGSITTADLVVSASAIN	386	128	9	Exact Match to Reference
KC519621	Mkuzi 2	ATGCAGCCTACTCACCACGCAGAGATAAGCTTTCAGGATAGAGATACAGCTCTTCCAGACGCATGTTCATCTATATCTGATATTAGCCCCGTTACGTATCCGATCACGTTACCTATTATTAAAAACATTTCCGTAACTGCTCATGGTATCAATCTTATCGATAAATTTCCATCAAAGTTCTGCAGCTCTTACATACCCTTCCACTACGGAGGCAATGCGATTAAAACCCCCGACGATCCGGGTGCGATGATGATTACCTTTGCTTTGAAGCCACGGGAGGAATACCAACCCAGTGGTCATATTAACGTATCTAGAGCAAGAGAATTTTATATTAGTTGGGATACGGATTACGTGGGGTCTATCACTACGGCTGATCTTGTGGTATCGGCATCTGCTATT…	MQPTHHAEISFQDRDTALPDACSSISDISPVTYPITLPIIKNISVTAHGINLIDKFPSKFCSSYIPFHYGGNAIKTPDDPGAMMITFALKPREEYQPSGHINVSRAREFYISWDTDYVGSITTADLVVSASAIN	402	134	1 or 2	Exact Match to Reference
KC519622	Pig 912	ATGCAGCCTACTCACCACGCAGAAATAAGCTTTCAGGATAGAGATACAGCTCTTCCAGACGCATGTTCATCTATATCTGATATTAACCCCGTTACTTATCCGATCACATTACCTATTATTAAAAACATTTCCGTAACTGCTCATGGTATCAATCTTATCGATAAGTTTCCATCAAAGTTCTGCAGCTCTTACATACCCTTCCACTATGGAGGCAATTCGATTAAAACCCCTGATGATCCGGGCGCGATGATGATTACCTTCGCTTTGAAGCCACGGGAGGAATACCAACCCAGTGGTCATATTAACGTATCCAGAGCAAGAGAATTTTATATTAGTTGGGACACGGATTATGTGGGATCTATTACCACGGCTGATCTTGTGGTATCAGCATCTGCTATT…	MQPTHHAEISFQDRDTALPDACSSISDINPVTYPITLPIIKNISVTAHGINLIDKFPSKFCSSYIPFHYGGNSIKTPDDPGAMMITFALKPREEYQPSGHINVSRAREFYISWDTDYVGSITTADLVVSASAIN	402	134	8 or 15	Exact Match to Reference
KC519623	GR133a3	ATGCAGCCTACTCACCACGCAGAGATAAGCTTTCAGGATAGAGATACAGCTCTTCCAGACGCATGTTCATCTATATCGGATATTAGCCCCGTTACGTATCCGATCACATTACCTATTATTAAAAACATTTCCGTAACTGCTCATGGTATCAATCTTATCGATAAGTTTCCATCAAAGTTCTGCAGCTCTTACATACCCTTCCACTACGGAGGCAGTGCAATTAAAACCCCCGATGATCCGGGTGCGATGATGATTACCTTTGCTTTGAAGCCACGGGAGGAATACCAACCCAGTGGTCATATTAACGTATCCAGAGCAAGAGAATTTTATATTAGTTGGGACACGGATTACGTGGGGTCTATCACTACGGCTGATCTTGTGGTATCGGCATCTGCTATT…	MQPTHHAEISFQDRDTALPDACSSISDISPVTYPITLPIIKNISVTAHGINLIDKFPSKFCSSYIPFHYGGSAIKTPDDPGAMMITFALKPREEYQPSGHINVSRAREFYISWDTDYVGSITTADLVVSASAIN	402	134	1 or 2	Exact Match to Reference
KC519624	GR 134a2	ATGCAGCCTACTCACCACGCAGAGATAAGCTTTCAGGATAGAGATACAGCTCTTCCAGACGCATGTTCATCTATATCGGATATTAGCCCCGTTACGTATCCGATCACATTACCTATTATTAAAAACATTTCCGTAACTGCTCATGGTATCAATCTTATCGATAAGTTTCCATCAAAGTTCTGCAGCTCTTACATACCCTTCCACTACGGAGGCAATGCGATTAAAACCCCCGATGATCCGGGTGCGATGATGATTACCTTTGCTTTGAAGCCACGGGAGGAATACCAACCCAGTGGTCATATTAACGTATCCAGAGCAAGAGAATTTTATATTAGTTGGGACACGGATTACGTGGGGTCTATCACTACGGCTGATCTTGTGGTATCGGCATCTGCTATT…	MQPTHHAEISFQDRDTALPDACSSISDISPVTYPITLPIIKNISVTAHGINLIDKFPSKFCSSYIPFHYGGNAIKTPDDPGAMMITFALKPREEYQPSGHINVSRAREFYISWDTDYVGSITTADLVVSASAIN	402	134	1 or 2	Exact Match to Reference
KC519625	Spec 43	ATGCAGCCTACTCACCACGCAGAGATAAGCTTTCAGGATAGAGATACAGCTCTTCCAGACGCATGTTCATCTATATCGGATATTAGCCCCGTTACGTATCCGATCACATTACCTATTATTAAAAACATTTCCGTAACTGCTCATGGTATCAATCTTATCGATAAGTTTCCATCAAAGTTCTGCAGCTCTTACATACCCTTCCACTACGGAGGCAATGCAATTAAAACCCCCGATGATCCGGGTGCGATGATGATTACCTTTGCTTTGAAGCCACGGGAGGAATACCAACCCAGTGGTCATATTAACGTATCCAGAGCAAGAGAATTTTATATTAGTTGGGACACGGATTACGTGGGGTCTATCACTACGGCTGATCTTGTGGTATCGGCATCTGCTATT…	MQPTHHAEISFQDRDTALPDACSSISDISPVTYPITLPIIKNISVTAHGINLIDKFPSKFCSSYIPFHYGGNAIKTPDDPGAMMITFALKPREEYQPSGHINVSRAREFYISWDTDYVGSITTADLVVSASAIN	402	134	1 or 2	Exact Match to Reference
KC519626	Spec 87	ATGCAGCCTACTCACCACGCAGAGATAAGCTTTCAGGATAGAGATACAGCTCTTCCAGACGCATGTTCATCTATATCGGATATTAGCCCCGTTACGTATCCGATCACATTACCTATTATTAAAAACATTTCCGTAACTGCTCATGGTATCAATCTTATCGATAAGTTTCCATCAAAGTTCTGCAGCTCTTACATACCCTTCCACTACGGAGGCAGTGCAATTAAAACCCCCGATGATCCGGGTGCGATGATGATTACCTTTGCTTTGAAGCCACGGGAGGAATACCAACCCAGTGGTCATATTAACGTATCCAGAGCAAGAGAATTTTATATTAGTTGGGACACGGATTACGTGGGGTCTATCACTACGGCTGATCTTGTGGTATCGGCATCTGCTATT…	MQPTHHAEISFQDRDTALPDACSSISDISPVTYPITLPIIKNISVTAHGINLIDKFPSKFCSSYIPFHYGGSAIKTPDDPGAMMITFALKPREEYQPSGHINVSRAREFYISWDTDYVGSITTADLVVSASAIN	402	134	1 or 2	Exact Match to Reference
KC519627	RSA 95/2	ATGCAGCCTACTCACCACGCAGAAATAAGCTTTCAGGATAGAGATACAGCTCTTCCAGACGCATGTTCATCTATATCTGATATTAACCCCGTTACTTATCCGATCACATTACCTATTATTAAAAACATTTCCGTAACTGCTCATGGTATCAATCTTATCGATAAGTTTCCATCAAAGTTCTGCAGCTCTTACATACCCTTCCACTATGGAGGCAATTCGATTAAAACCCCTGATGATCCGGGCGCGATGATGATTACCTTCGCTTTGAAGCCACGGGAGGAATACCAACCCAGTGGTCATATTAACGTATCCAGAGCAAGAGAATTTTATATTAGTTGGGACACGGATTATGTGGGATCTATTACCACGGCTGATCTTGTGGTATCAGCATCTGCTATT…	MQPTHHAEISFQDRDTALPDACSSISDINPVTYPITLPIIKNISVTAHGINLIDKFPSKFCSSYIPFHYGGNSIKTPDDPGAMMITFALKPREEYQPSGHINVSRAREFYISWDTDYVGSITTADLVVSASAIN	402	134	8 or 15	Exact Match to Reference
KC519628	TIK 82	ATGCAGCCTACTCACCACGCAGAAATAAGCTTTCAGGATAGAGATACAGCTCTTCCAGACGCATGTTCATCTATATCTGATATTAACCCCGTTACTTATCCGATCACATTACCTATTATTAAAAACATTTCCGTAACTGCTCATGGTATCAATCTTATCGATAAGTTTCCATCAAAGTTCTGCAGCTCTTACATACCCTTCCACTATGGAGGCAATTCGATTAAAACCCCTGATGATCCGGGCGCGATGATGATTACCTTCGCTTTGAAGCCACGGGAGGAATACCAACCCAGTGGTCATATTAACGTATCCAGAGCAAGAGAATTTTATATTAGTTGGGACACGGATTATGTGGGATCTATTACCACGGCTGATCTTGTGGTATCAGCATCTGCTATT…	MQPTHHAEISFQDRDTALPDACSSISDINPVTYPITLPIIKNISVTAHGINLIDKFPSKFCSSYIPFHYGGNSIKTPDDPGAMMITFALKPREEYQPSGHINVSRAREFYISWDTDYVGSITTADLVVSASAIN	402	134	8 or 15	Exact Match to Reference
KC519629	OURT 88/2	ATGCAGCCTACTCACCACGCAGAGATAAGCTTTCAGGATAGAGATACAGCTCTTCCAGACGCATGTTCATCTATATCGGATATTAGCCCCGTTACGTATCCGATCACATTACCTATTATTAAAAACATTTCCGTAACTGCTCATGGTATCAATCTTATCGATAAGTTTCCATCAAAGTTCTGCAGCTCTTACATACCCTTCCACTACGGAGGCAATGCAATTAAAACCCCCGATGATCCGGGTGCGATGATGATTACCTTTGCTTTGAAGCCACGGGAGGAATACCAACCCAGTGGTCATATTAACGTATCCAGAGCAAGAGAATTTTATATTAGTTGGGACACGGATTACGTGGGGTCTATCACTACGGCTGATCTTGTGGTATCGGCATCTGCTATT…	MQPTHHAEISFQDRDTALPDACSSISDISPVTYPITLPIIKNISVTAHGINLIDKFPSKFCSSYIPFHYGGNAIKTPDDPGAMMITFALKPREEYQPSGHINVSRAREFYISWDTDYVGSITTADLVVSASAIN	402	134	1 or 2	Exact Match to Reference
KC489774	GR 134a1	ATGCAGCCTACTCACCACGCAGAGATAAGCTTTCAGGATAGAGATACAGCTCTTCCAGACGCATGTTCATCTATATCGGATATTAGCCCCGTTACGTATCCGATCACATTACCTATTATTAAAAACATTTCCGTAACTGCTCATGGTATCAATCTTATCGATAAGTTTCCATCAAAGTTCTGCAGCTCTTACATACCCTTCCACTACGGAGGCAGTGCAATTAAAACCCCCGATGATCCGGGTGCGATGATGATTACCTTTGCTTTGAAGCCACGGGAGGAATACCAACCCAGTGGTCATATTAACGTATCCAGAGCAAGAGAATTTTATATTAGTTGGGACACGGATTACGTGGGGTCTATCACTACGGCTGATCTTGTGGTATCGGCATCTGCTATT…	MQPTHHAEISFQDRDTALPDACSSISDISPVTYPITLPIIKNISVTAHGINLIDKFPSKFCSSYIPFHYGGSAIKTPDDPGAMMITFALKPREEYQPSGHINVSRAREFYISWDTDYVGSITTADLVVSASAINFLLL	414	138	1 or 2	Exact Match to Reference
KC489775	Pig 951	ATGCAGCCTACTCACCACGCAGAAATAAGCTTTCAGGATAGAGATACAGCTCTTCCAGACGCATGTTCATCTATATCTGATATTAACCCCGTTACTTATCCGATCACATTACCTATTATTAAAAACATTTCCGTAACTGCTCATGGTATCAATCTTATCGATAAGTTTCCATCAAAGTTCTGCAGCTCTTACATACCCTTCCACTATGGAGGCAATTCGATTAAAACCCCTGATGATCCGGGCGCGATGATGATTACCTTCGCTTTGAAGCCACGGGAGGAATACCAACCCAGTGGTCATATTAACGTATCCAGAGCAAGAGAATTTTATATTAGTTGGGACACGGATTATGTGGGATCTATTACCACGGCTGATCTTGTGGTATCAGCATCTGCTATT…	MQPTHHAEISFQDRDTALPDACSSISDINPVTYPITLPIIKNISVTAHGINLIDKFPSKFCSSYIPFHYGGNSIKTPDDPGAMMITFALKPREEYQPSGHINVSRAREFYISWDTDYVGSITTADLVVSASAIN	404	134	8 or 15	Exact Match to Reference
KC489776	GR136a2	ATGCAGCCTACTCACCACGCAGAGATAAGCTTTCAGGATAGAGATACAGCTCTTCCAGACGCATGTTCATCTATATCGGATATTAGCCCCGTTACGTATCCGATCACATTACCTATTATTAAAAACATTTCCGTAACTGCTCATGGTATCAATCTTATCGATAAGTTTCCATCAAAGTTCTGCAGCTCTTACATACCCTTCCACTACGGAGGCAGTGCAATTAAAACCCCCGATGATCCGGGTGCGATGATGATTACCTTTGCTTTGAAGCCACGGGAGGAATACCAACCCAGTGGTCATATTAACGTATCCAGAGCAAGAGAATTTTATATTAGTTGGGACACGGATTACGTGGGGTCTATCACTACGGCTGATCTTGTGGTATCGGCATCTGCTATT…	MQPTHHAEISFQDRDTALPDACSSISDISPVTYPITLPIIKNISVTAHGINLIDKFPSKFCSSYIPFHYGGSAIKTPDDPGAMMITFALKPREEYQPSGHINVSRAREFYISWDTDYVGSITTADLVVSASAINFLLL	414	138	1 or 2	Exact Match to Reference
KC489777	GR44a2	ATGCAGCCTACTCACCACGCAGAGATAAGCTTTCAGGATAGAGATACAGCTCTTCCAGACGCATGTTCATCTATATCTGATATTAGCCCCGTTACGTATCCGATCACATTACCTATTATTAAAAACATTTCCGTAACTGCTCATGGTATCAATCTTATCGATAAATTTCCATCAAAGTTCTGCAGCTCTTACATACCCTTCCACTACGGAGGCAGTGCGATTAAAACCCCTGACGATCCTGGTGCGATGATGATTACCTTTGCTTTGAAGCCACGGGAGGAATACCAACCCAGTGGTCATATTAATGTATCTAGAGCAAGAGAATTTTATATTAGTTGGGATACGGATTACGTGGGGTCTATCACCACGGCTGATCTTGTGGTATCGGCATCTGCTATT…	MQPTHHAEISFQDRDTALPDACSSISDISPVTYPITLPIIKNISVTAHGINLIDKFPSKFCSSYIPFHYGGSAIKTPDDPGAMMITFALKPREEYQPSGHINVSRAREFYISWDTDYVGSITTADLVVSASAINFLLL	414	138	1 or 2	Exact Match to Reference
KC489778	Spec 89	ATGCAGCCTACTCACCACGCAGAGATAAGCTTTCAGGATAGAGATACAGCTCTTCCAGACGCATGTTCATCTATATCGGATATTAGCCCCGTTACGTATCCGATCACATTACCTATTATTAAAAACATTTCCGTAACTGCTCATGGTATCAATCTTATCGATAAGTTTCCATCAAAGTTCTGCAGCTCTTACATACCCTTCCACTACGGAGGCAATGCGATTAAAACCCCCGATGATCCGGGTGCGATGATGATTACCTTTGCTTTGAAGCCACGGGAGGAATACCAACCCAGTGGTCATATTAACGTATCCAGAGCAAGAGAATTTTATATTAGTTGGGACACGGATTACGTGGGGTCTATCACTACGGCTGATCTTGTGGTATCGGCATCTGCTATT…	MQPTHHAEISFQDRDTALPDACSSISDISPVTYPITLPIIKNISVTAHGINLIDKFPSKFCSSYIPFHYGGNAIKTPDDPGAMMITFALKPREEYQPSGHINVSRAREFYISWDTDYVGSITTADLVVSASAINFLLL	414	138	1 or 2	Exact Match to Reference
KC489779	CHZ 90/1	ATGCAGCCTACTCACCACGCAGAGATAAGCTTTCAGGATAGAGATACAGCTCTTCCAGACGCGTGTTCATCTATATCTGATATTAGCCCCATTACGTATCCGATCACATTACCTATTATTAAAAACATTTCCGTAACTGCTCATGGTATCAATCTTATCGATAAATTTCCATCAAAGTTCTGCAGCTCTTACATACCCTTCCACTACGGAGGCAATGCGATTAAAACCCCTGACGATCCGGGTGCGATGATGATTACCTTTGCTTTGAAGCCACGGGAGGAATACCAACCCAGTGGTCATATTAATGTATCTAGAGCAAGAGAATTTTATATTAGTTGGGATACGGATTACGTGGGGTCTATCACTACGGCTGATCTTGTGGTATCGGCATCTGCTATT…	MQPTHHAEISFQDRDTALPDACSSISDISPITYPITLPIIKNISVTAHGINLIDKFPSKFCSSYIPFHYGGNAIKTPDDPGAMMITFALKPREEYQPSGHINVSRAREFYISWDTDYVGSITTADLVVSASAINFLLL	414	138	2	Exact Match to Reference
KC662374	RSA/95/4	ATGCAGCCTACTCACCACGCAGAGATAAGCTTTCAGGATAGAGATACAGCTCTTCCAGACGCATGTTCATCTATATCTGATATTAGCCCCGTTACGTATCCGATCACATTACCTATTATTAAAAACATTTCCGTAACTGCTCATGGTATCAATCTTATCGATAAATTTCCATCAAAGTTCTGCAGCTCTTACATACCCTTCCACTACGGAGGCAGTGCGATTAAAACCCCTGACGATCCTGGTGCGATGATGATTACCTTTGCTTTGAAGCCACGGGAGGAATATCAACCCAGTGGTCATATTAACGTATCCAGAGCAAGAGAATTTTATATTAGTTGGGACACGGATTATGTGGGGTCTATCACCACGGCTGATCTTGTGGTATCGGCATCTGCTATT…	MQPTHHAEISFQDRDTALPDACSSISDISPVTYPITLPIIKNISVTAHGINLIDKFPSKFCSSYIPFHYGGSAIKTPDDPGAMMITFALKPREEYQPSGHINVSRAREFYISWDTDYVGSITTADLVVSASAINFLLL	414	138	1 or 2	Exact Match to Reference
KC662375	KON/83	ATGCAGCCTACTCACCACGCAGAAATAAGCTTTCAGGATAGAGATACAGCTCTTCCAGACGCATGTTCATCTATATCTGATATTAACCCCGTTACTTATCCGATCACATTACCTATTATTAAAAACATTTCCGTAACTGCTCATGGTATCAATCTTATCGATAAGTTTCCATCAAAGTTCTGCAGCTCTTACATACCCTTCCACTATGGAGGCAATTCGATTAAAACCCCTGATGATCCGGGCGCGATGATGATTACCTTCGCTTTGAAGCCACGGGAGGAATACCAACCCAGTGGTCATATTAACGTATCCAGAGCAAGAGAATTTTATATTAGTTGGGACACGGATTATGTGGGATCTATTACCACGGCTGATCTTGTGGTATCAGCATCTGCTATT…	MQPTHHAEISFQDRDTALPDACSSISDINPVTYPITLPIIKNISVTAHGINLIDKFPSKFCSSYIPFHYGGNSIKTPDDPGAMMITFALKPREEYQPSGHINVSRAREFYISWDTDYVGSITTADLVVSASAINFLLL	414	138	8 or 15	Exact Match to Reference
KC662376	ZIM/90/1	ATGCAGCCTACTCACCACGCAGAGATAAGCTTTCAGGATAGAGATACAGCTCTTCCAGACGCATGTTCATCTATATCGGATATTAGCCCCATTACTTATCCGATCACATTACCTATTATTAAAAACATTTCCGTAACTGCTCATGGTATCAATCTTATCGATAAGTTTCCATCAAAGTTCTGCAGCTCTTACATACCCTTCCACTACGGAGGCAATGCGATTAAAACCCCCGATGATCCGGGTGCGATGATGATTACCTTTGCTTTGAAGCCACGGGAGGAATACCAACCCAGTGGTCATATTAACGTATCCAGAGCAAGAGAATTTTATATTAGTTGGGACACGGATTACGTGGGGTCTATCACTACGGCTGATCTTGTGGTATCGGCATCTGCTATT…	MQPTHHAEISFQDRDTALPDACSSISDISPITYPITLPIIKNISVTAHGINLIDKFPSKFCSSYIPFHYGGNAIKTPDDPGAMMITFALKPREEYQPSGHINVSRAREFYISWDTDYVGSITTADLVVSASAINFLLL	414	138	2	Exact Match to Reference
KC662377	CAM/2006/1	ATGCAGCCTACTCACCACGCAGAGATAAGCTTTCAGGATAGAGATACAGCTCTTCCAGACGCATGTTCATCTATATCGGATATTAGCCCCGTTACGTATCCGATCACATTACCTATTATTAAAAACATTTCCGTAACTGCTCATGGTATCAATCTTATCGATAAGTTTCCATCAAAGTTCTGCAGCTCTTACATACCCTTCCACTACGGAGGCAATGCAATTAAAACCCCCGATGATCCGGGTGCGATGATGATTACCTTTGCTTTGAAGCCACGGGAGGAATACCAACCCAGTGGTCATATTAACGTATCCAGAGCAAGAGAATTTTATATTAGTTGGGACACGGATTACGTGGGGTCTATCACTACGGCTGATCTTGTGGTATCGGCATCTGCTATT…	MQPTHHAEISFQDRDTALPDACSSISDISPVTYPITLPIIKNISVTAHGINLIDKFPSKFCSSYIPFHYGGNAIKTPDDPGAMMITFALKPREEYQPSGHINVSRAREFYISWDTDYVGSITTADLVVSASAINFLLL	414	138	1 or 2	Exact Match to Reference
KC662378	MAL/2011/3	ATGCAGCCCACTCACCACGCAGAGATAAGCTTTCAGGATAGAGATACAGCTCTTCCAGACGCATGTTCATCTATATCTGATATTAGCCCCGTTACGTATCCGATCACATTACCTATTATTAAAAACATTTCCGTAACTGCTCATGGTATCAATCTTATCGATAAATTTCCATCAAAGTTCTGCAGCTCTTACATACCCTTCCACTACGGAGGCAATGCGATTAAAACCCCCGATGATCCGGGTGCGATGATGATTACCTTTGCTTTGAAGCCACGGGAGGAATACCAACCCAGTGGTCATATTAACGTATCCAGAGCAAGAGAATTTTATATTAGTTGGGACACGGATTACGTGGGGTCTATCACTACGGCTGATCTTGTGGTATCGGCATCTGCTATT…	MQPTHHAEISFQDRDTALPDACSSISDISPVTYPITLPIIKNISVTAHGINLIDKFPSKFCSSYIPFHYGGNAIKTPDDPGAMMITFALKPREEYQPSGHINVSRAREFYISWDTDYVGSITTADLVVSASAINFLLL	414	138	1 or 2	Exact Match to Reference
KF834193	TAN/12/Iringa	TGTTAACGCCATTATGCAGCCCACTCACCACGCAGAGATAAGCTTTCAGGATAGAGATACAGCTCTTCCAGACGCATGTTCATCTATATCTGATATTAGCCCCGTTACGTATCCGATCACATTACCTATTATTAAAAACATTTCCGTAACTGCTCATGGTATCAATCTTATCGATAAATTTCCATCAAAGTTCTGCAGCTCTTACATACCCTTCCACTACGGAGGCAATGCGATTAAAACCCCCGATGATCCGGGTGCGATGATGATTACCTTTGCTTTGAAGCCACGGGAGGAATACCAACCCAGTGGTCATATTAACGTATCCAGAGCAAGAGAATTTTATATTAGTTGGGACACGGATTACGTGGGGTCTATCACTACGGCTGATCTTGTGGTATC…	VNAIMQPTHHAEISFQDRDTALPDACSSISDISPVTYPITLPIIKNISVTAHGINLIDKFPSKFCSSYIPFHYGGNAIKTPDDPGAMMITFALKPREEYQPSGHINVSRAREFYISWDTDYVGSITTADLVVSASAINFLLLQNGS	440	146	1 or 2	Exact Match to Reference
KJ028027	TAN/08/Mazimbu	AGTTATGGGAAACCCGACCCCGAACCCACTTTGAGTCAAATCGAAGAAACACATATGGTGCATTTTAATGCACATTTTAAGCCTTACGTTCCAGTAGGATTTGAATACAATAAAGTACGTCCGCATACGGGTACCCCCACATTGGGCAACAAGCTTACTTTTGGTATTCCCCAGTATGGAGACTTTTTCCATGATATGGTAGGCCACCATATATTGGGTGCATGTCATTCCTCCTGGCAGGATGCTCCGATTCAGGG	SYGKPDPEPTLSQIEETHMVHFNAHFKPYVPVGFEYNKVRPHTGTPTLGNKLTFGIPQYGDFFHDMVGHHILGACHSSWQDAPIQ	257	85	15	Exact Match to Reference
KJ028028	TAN/08/Mabibo	AGTTATGGGAAACCCGACCCCGAACCCACTTTGAGTCAAATCGAAGAAACACATATGGTGCATTTTAATGCACATTTTAAGCCTTACGTTCCAGTAGGATTTGAATACAATAAAGTACGTCCGCATACGGGTACCCCCACATTGGGCAACAAGCTTACTTTTGGTATTCCCCAGTATGGAGACTTTTTCCATGATATGGTAGGCCACCATATATTGGGTGCATGTCATTCCTCCTGGCAGGATGCTCCGATTCAGGG	SYGKPDPEPTLSQIEETHMVHFNAHFKPYVPVGFEYNKVRPHTGTPTLGNKLTFGIPQYGDFFHDMVGHHILGACHSSWQDAPIQ	257	85	15	Exact Match to Reference
KJ028029	TAN/08/Turiani	AGTTATGGGAAACCCGACCCCGAACCCACTTTGAGTCAAATCGAAGAAACACATATGGTGCATTTTAATGCACATTTTAAGCCTTACGTTCCAGTAGGATTTGAATACAATAAAGTACGTCCGCATACGGGTACCCCCACATTGGGCAACAAGCTTACTTTTGGTATTCCCCAGTATGGAGACTTTTTCCATGATATGGTAGGCCACCATATATTGGGTGCATGTCATTCCTCCTGGCAGGATGCTCCGATTCAGGG	SYGKPDPEPTLSQIEETHMVHFNAHFKPYVPVGFEYNKVRPHTGTPTLGNKLTFGIPQYGDFFHDMVGHHILGACHSSWQDAPIQ	257	85	15	Exact Match to Reference
KJ028030	TAN/09/Longido	AGTTATGGGAAACCCGACCCCGAACCCACTTTGAGTCAAATCGAAGAAACACATATGGTGCATTTTAACGCACATTTTAAGCCTTATGTCCCAATAGGGTTTGAATACAATAAAGTACGTCCACATACGGGTACCCCCACATTGGGCAACAAGCTTACCTTTGGTATTCCCCAGTACGGAGACTTTTTCCATGATATGGTAGGCCACCATATATTGGGCGCATGTCATTCCTCCTGGCAGGATGCTCCGATTCAGGG	SYGKPDPEPTLSQIEETHMVHFNAHFKPYVPIGFEYNKVRPHTGTPTLGNKLTFGIPQYGDFFHDMVGHHILGACHSSWQDAPIQ	257	85	9 or 23	Exact Match to Reference
KJ028031	TAN/10/Kyela	AGTTATGGGAAACCCGACCCCGAACCCACTTTGAGTCAAATCGAAGAAACACATTTGGTGCATTTTAATGCGCATTTTAAGCCTTATGTTCCAGTAGGGTTTGAATACAATAAAGTACGCCCGCATACGGGTACCCCCACCTTGGGAAACAAGCTTACCTTTGGTATTCCCCAGTACGGAGACTTTTTCCATGATATGGTGGGCCATCATATATTGGGTGCATGTCATTCATCCTGGCAGGATGCTCCGATTCAGGG	SYGKPDPEPTLSQIEETHLVHFNAHFKPYVPVGFEYNKVRPHTGTPTLGNKLTFGIPQYGDFFHDMVGHHILGACHSSWQDAPIQ	257	85	1 or 2	Exact Match to Reference
KJ028032	TAN/10/Tukuyu	AGTTATGGGAAACCCGACCCCGAACCCACTTTGAGTCAAATCGAAGAAACACATTTGGTGCATTTTAATGCGCATTTTAAGCCTTATGTTCCAGTAGGGTTTGAATACAATAAAGTACGCCCGCATACGGGTACCCCCACCTTGGGAAACAAGCTTACCTTTGGTATTCCCCAGTACGGAGACTTTTTCCATGATATGGTGGGCCATCATATATTGGGTGCATGTCATTCATCCTGGCAGGATGCTCCGATTCAGGG	SYGKPDPEPTLSQIEETHLVHFNAHFKPYVPVGFEYNKVRPHTGTPTLGNKLTFGIPQYGDFFHDMVGHHILGACHSSWQDAPIQ	257	85	1 or 2	Exact Match to Reference
KJ028033	TAN/11/Temeke	AGTTATGGGAAACCCGACCCCGAACCCACTTTGAGTCAAATCGAAGAAACACATTTGGTGCATTTTAATGCGCATTTTAAGCCTTATGTTCCAGTAGGGTTTGAATACAATAAAGTACGCCCGCATACGGGTACCCCCACCTTGGGAAACAAGCTTACCTTTGGTATTCCCCAGTACGGAGACTTTTTCCATGATATGGTGGGCCATCATATATTGGGTGCATGTCATTCATCCTGGCAGGATGCTCCGATTCAGGG	SYGKPDPEPTLSQIEETHLVHFNAHFKPYVPVGFEYNKVRPHTGTPTLGNKLTFGIPQYGDFFHDMVGHHILGACHSSWQDAPIQ	257	85	1 or 2	Exact Match to Reference
KJ028034	TAN/11/Ludewa	AGTTATGGGAAACCCGACCCCGAACCCACTTTGAGTCAAATCGAAGAAACACATTTGGTGCATTTTAATGCGCATTTTAAGCCTTATGTTCCAGTAGGGTTTGAATACAATAAAGTACGCCCGCATACGGGTACCCCCACCTTGGGAAACAAGCTTACCTTTGGTATTCCCCAGTACGGAGACTTTTTCCATGATATGGTGGGCCATCATATATTGGGTGCATGTCATTCATCCTGGCAGGATGCTCCGATTCAGGG	SYGKPDPEPTLSQIEETHLVHFNAHFKPYVPVGFEYNKVRPHTGTPTLGNKLTFGIPQYGDFFHDMVGHHILGACHSSWQDAPIQ	257	85	1 or 2	Exact Match to Reference
KJ028035	TAN/11/Chunya	AGTTATGGGAAACCCGACCCCGAACCCACTTTGAGTCAAATCGAAGAAACACATTTGGTGCATTTTAATGCGCATTTTAAGCCTTATGTTCCAGTAGGGTTTGAATACAATAAAGTACGCCCGCATACGGGTACCCCCACCTTGGGAAACAAGCTTACCTTTGGTATTCCCCAGTACGGAGACTTTTTCCATGATATGGTGGGCCATCATATATTGGGTGCATGTCATTCATCCTGGCAGGATGCTCCGATTCAGGG	SYGKPDPEPTLSQIEETHLVHFNAHFKPYVPVGFEYNKVRPHTGTPTLGNKLTFGIPQYGDFFHDMVGHHILGACHSSWQDAPIQ	257	85	1 or 2	Exact Match to Reference
KJ028036	TAN/12/Ifakara	AGTTATGGGAAACCCGACCCCGAACCCACTTTGAGTCAAATCGAAGAAACACATTTGGTGCATTTTAATGCGCATTTTAAGCCTTATGTTCCAGTAGGGTTTGAATACAATAAAGTACGCCCGCATACGGGTACCCCCACCTTGGGAAACAAGCTTACCTTTGGTATTCCCCAGTACGGAGACTTTTTCCATGATATGGTGGGCCATCATATATTGGGTGCATGTCATTCATCCTGGCAGGATGCTCCGATTCAGGG	SYGKPDPEPTLSQIEETHLVHFNAHFKPYVPVGFEYNKVRPHTGTPTLGNKLTFGIPQYGDFFHDMVGHHILGACHSSWQDAPIQ	257	85	1 or 2	Exact Match to Reference
KJ028037	TAN/13/Iringa	AGTTATGGGAAACCCGACCCCGAACCCACTTTGAGTCAAATCGAAGAAACACATTTGGTGCATTTTAATGCGCATTTTAAGCCTTATGTTCCAGTAGGGTTTGAATACAATAAAGTACGCCCGCATACGGGTACCCCCACCTTGGGAAACAAGCTTACCTTTGGTATTCCCCAGTACGGAGACTTTTTCCATGATATGGTGGGCCATCATATATTGGGTGCATGTCATTCATCCTGGCAGGATGCTCCGATTCAGGG	SYGKPDPEPTLSQIEETHLVHFNAHFKPYVPVGFEYNKVRPHTGTPTLGNKLTFGIPQYGDFFHDMVGHHILGACHSSWQDAPIQ	257	85	1 or 2	Exact Match to Reference
KF706352	TAN/13/Moshi	AGTTATGGGAAACCCGACCCCGAACCCACTTTGAGTCAAATCGAAGAAACACATATGGTGCATTTTAACGCACATTTTAAGCCTTATGTCCCAATAGGGTTTGAATACAATAAAGTACGTCCACATACGGGTACCCCCACATTGGGCAACAAGCTTACCTTTGGTATTCCCCAGTACGGAGACTTTTTCCATGATATGGTAGGCCACCATATATTGGGCGCATGTCATTCCTCCTGGCAGGATGCTCCGATTCAGGG	SYGKPDPEPTLSQIEETHMVHFNAHFKPYVPIGFEYNKVRPHTGTPTLGNKLTFGIPQYGDFFHDMVGHHILGACHSSWQDAPIQ	257	85	9 or 23	Exact Match to Reference
KF706353	TAN/13/Rombo	AGTTATGGGAAACCCGACCCCGAACCCACTTTGAGTCAAATCGAAGAAACACATATGGTGCATTTTAACGCACATTTTAAGCCTTATGTCCCAATAGGGTTTGAATACAATAAAGTACGTCCACATACGGGTACCCCCACATTGGGCAACAAGCTTACCTTTGGTATTCCCCAGTACGGAGACTTTTTCCATGATATGGTAGGCCACCATATATTGGGCGCATGTCATTCCTCCTGGCAGGATGCTCCGATTCAGGG	SYGKPDPEPTLSQIEETHMVHFNAHFKPYVPIGFEYNKVRPHTGTPTLGNKLTFGIPQYGDFFHDMVGHHILGACHSSWQDAPIQ	257	85	9 or 23	Exact Match to Reference
KF706354	TAN/13/Machame	AGTTATGGGAAACCCGACCCCGAACCCACTTTGAGTCAAATCGAAGAAACACATATGGTGCATTTTAACGCACATTTTAAGCCTTATGTCCCAATAGGGTTTGAATACAATAAAGTACGTCCACATACGGGTACCCCCACATTGGGCAACAAGCTTACCTTTGGTATTCCCCAGTACGGAGACTTTTTCCATGATATGGTAGGCCACCATATATTGGGCGCATGTCATTCCTCCTGGCAGGATGCTCCGATTCAGGG	SYGKPDPEPTLSQIEETHMVHFNAHFKPYVPIGFEYNKVRPHTGTPTLGNKLTFGIPQYGDFFHDMVGHHILGACHSSWQDAPIQ	257	85	9 or 23	Exact Match to Reference
KF706355	TAN/13/Arusha	AGTTATGGGAAACCCGACCCCGAACCCACTTTGAGTCAAATCGAAGAAACACATATGGTGCATTTTAACGCACATTTTAAGCCTTATGTCCCAATAGGGTTTGAATACAATAAAGTACGTCCACATACGGGTACCCCCACATTGGGCAACAAGCTTACCTTTGGTATTCCCCAGTACGGAGACTTTTTCCATGATATGGTAGGCCACCATATATTGGGCGCATGTCATTCCTCCTGGCAGGATGCTCCGATTCAGGG	SYGKPDPEPTLSQIEETHMVHFNAHFKPYVPIGFEYNKVRPHTGTPTLGNKLTFGIPQYGDFFHDMVGHHILGACHSSWQDAPIQ	257	85	9 or 23	Exact Match to Reference
KF706360	TAN/13/Moshi	TGTTAACGCCATTATGCAGCCTACCCACCACGCAGAGGTAAGCTTTCAGGATAGAGATACAGCTCTTCCAGATGCATGTTCATCCATATCTGATATTACCCCCATTACTTATCCGATCACGTTACCTATTATTAAAAACATTTCCGTCACTGCTCATGGTATCAATCTTATCGATAAATTTCCATCAAAGTTCTGCAGCTCTTACATACCCTTTCACTACGGAGGCAATTCGATTAAAACCCCCGACGATCCGGGCGCGATGATGATTACCTTTGCTTTGAAACCACGGGAGGAATACCAACCCAGTGGTCATATTAACGTATCCAGAGCAAGAGAATTTTATATTAGCTGGGACACAGATTATGTGGGGTCTATCACCACGGCCGATCTTGTGGTATC…	VNAIMQPTHHAEVSFQDRDTALPDACSSISDITPITYPITLPIIKNISVTAHGINLIDKFPSKFCSSYIPFHYGGNSIKTPDDPGAMMITFALKPREEYQPSGHINVSRAREFYISWDTDYVGSITTADLVVSASAINFLLLQNGS	440	146	9	Exact Match to Reference
KF706361	TAN/13/Rombo	TGTTAACGCCATTATGCAGCCTACCCACCACGCAGAGGTAAGCTTTCAGGATAGAGATACAGCTCTTCCAGATGCATGTTCATCCATATCTGATATTACCCCCATTACTTATCCGATCACGTTACCTATTATTAAAAACATTTCCGTCACTGCTCATGGTATCAATCTTATCGATAAATTTCCATCAAAGTTCTGCAGCTCTTACATACCCTTTCACTACGGAGGCAATTCGATTAAAACCCCCGACGATCCGGGCGCGATGATGATTACCTTTGCTTTGAAACCACGGGAGGAATACCAACCCAGTGGTCATATTAACGTATCCAGAGCAAGAGAATTTTATATTAGCTGGGACACAGATTATGTGGGGTCTATCACCACGGCCGATCTTGTGGTATC…	VNAIMQPTHHAEVSFQDRDTALPDACSSISDITPITYPITLPIIKNISVTAHGINLIDKFPSKFCSSYIPFHYGGNSIKTPDDPGAMMITFALKPREEYQPSGHINVSRAREFYISWDTDYVGSITTADLVVSASAINFLLLQNGS	440	146	9	Exact Match to Reference
KF706362	TAN/13/Machame	TGTTAACGCCATTATGCAGCCTACCCACCACGCAGAGGTAAGCTTTCAGGATAGAGATACAGCTCTTCCAGATGCATGTTCATCCATATCTGATATTACCCCCATTACTTATCCGATCACGTTACCTATTATTAAAAACATTTCCGTCACTGCTCATGGTATCAATCTTATCGATAAATTTCCATCAAAGTTCTGCAGCTCTTACATACCCTTTCACTACGGAGGCAATTCGATTAAAACCCCCGACGATCCGGGCGCGATGATGATTACCTTTGCTTTGAAACCACGGGAGGAATACCAACCCAGTGGTCATATTAACGTATCCAGAGCAAGAGAATTTTATATTAGCTGGGACACAGATTATGTGGGGTCTATCACCACGGCCGATCTTGTGGTATC…	VNAIMQPTHHAEVSFQDRDTALPDACSSISDITPITYPITLPIIKNISVTAHGINLIDKFPSKFCSSYIPFHYGGNSIKTPDDPGAMMITFALKPREEYQPSGHINVSRAREFYISWDTDYVGSITTADLVVSASAINFLLLQNGS	440	146	9	Exact Match to Reference
KF706363	TAN/13/Arusha	TGTTAACGCCATTATGCAGCCTACCCACCACGCAGAGGTAAGCTTTCAGGATAGAGATACAGCTCTTCCAGATGCATGTTCATCCATATCTGATATTACCCCCATTACTTATCCGATCACGTTACCTATTATTAAAAACATTTCCGTCACTGCTCATGGTATCAATCTTATCGATAAATTTCCATCAAAGTTCTGCAGCTCTTACATACCCTTTCACTACGGAGGCAATTCGATTAAAACCCCCGACGATCCGGGCGCGATGATGATTACCTTTGCTTTGAAACCACGGGAGGAATACCAACCCAGTGGTCATATTAACGTATCCAGAGCAAGAGAATTTTATATTAGCTGGGACACAGATTATGTGGGGTCTATCACCACGGCCGATCTTGTGGTATC…	VNAIMQPTHHAEVSFQDRDTALPDACSSISDITPITYPITLPIIKNISVTAHGINLIDKFPSKFCSSYIPFHYGGNSIKTPDDPGAMMITFALKPREEYQPSGHINVSRAREFYISWDTDYVGSITTADLVVSASAINFLLLQNGS	440	146	9	Exact Match to Reference
KJ496127	Ukraine_2014_Lugansk	TTTCAGGATAGAGATACAGCTCTTCCAGACGCATGTTCATCTATATCTGATATTAGCCCCGTTACGTATCCGATCACATTACCTATTATTAAAAACATTTCCGTAACTGCTCATGGTATCAATCTTATCGATAAATTTCCATCAAAGTTCTGCAGCTCTTACATACCCTTCCACTACGGAGGCAATGCGATTAAAACCCCCGATGATCCGGGTGCGATGATGATTACCTTTGCTTTGAAGCCACGGGAGGAATACCAACCCAGTGGTCATATTAACGTATCCAGAGCAAGAGAATTTTATATTAGTTGGGACACGGATTACGTGGGGTCTATCACTACGGCTGATCTTGTGGTATCGGCATCTGCTATTAACTTTCTTCTTCTTCAGAACGGTTCAG	FQDRDTALPDACSSISDISPVTYPITLPIIKNISVTAHGINLIDKFPSKFCSSYIPFHYGGNAIKTPDDPGAMMITFALKPREEYQPSGHINVSRAREFYISWDTDYVGSITTADLVVSASAINFLLLQNGS	397	132	1 or 2	Exact Match to Reference
KJ526354	Spenser	CAGCCTACTCACCACGCAGAGATAAGCTTTCAGGATAGAGATACAGCTCTTCCAGACGCATGTTCATCTATATCGGATATTAGCCCCGTTACGTATCCGATCACATTACCTATTATTAAAAACATTTCCGTAACTGCTCATGGTATCAATCTTATCGATAAGTTTCCATCAAAGTTCTGCAGCTCTTACATACCCTTCCACTACGGAGGCAATGCGATTAAAACCCCCGACGATCCGGGTGCGATGATGATTACCTTTGCTTTGAAGCCACGGGAGGAATACCAACCCAGTGGTCATATTAACGTATCCAGAGCAAGAGAATTTTATATTAGTTGGGACACGGATTACGTGGGGTCTATCACTACGGCTGATCTTGTGGTATCGGCATCTGCTATTAAC…	QPTHHAEISFQDRDTALPDACSSISDISPVTYPITLPIIKNISVTAHGINLIDKFPSKFCSSYIPFHYGGNAIKTPDDPGAMMITFALKPREEYQPSGHINVSRAREFYISWDTDYVGSITTADLVVSASAIN	401	133	1 or 2	Exact Match to Reference
KJ526355	Katanga	CAGCCTACTCACCACGCAGAGATAAGCTTTCAGGATAGAGATACAGCTCTTCCAGACGCATGTTCATCTATATCGGATATTAGCCCCGTTACGTATCCGATCACATTACCTATTATTAAAAACATTTCCGTAACTGCTCATGGTATCAATCTTATCGATAAGTTTCCATCAAAGTTCTGCAGCTCTTACATACCCTTCCACTACGGAGGCAATGCAATTAAAACCCCCGATGATCCGGGTGCGATGATGATTACCTTTGCTTTGAAGCCACGGGAGGAATACCAACCCAGTGGTCATATTAACGTATCCAGAGCAAGAGAATTTTATATTAGTTGGGACACGGATTACGTGGGGTCTATCACTACGGCTGATCTTGTGGTATCGGCATCTGCTATTAAC…	QPTHHAEISFQDRDTALPDACSSISDISPVTYPITLPIIKNISVTAHGINLIDKFPSKFCSSYIPFHYGGNAIKTPDDPGAMMITFALKPREEYQPSGHINVSRAREFYISWDTDYVGSITTADLVVSASAINF	404	134	1 or 2	Exact Match to Reference
KJ526356	Bartlett	CAGCCTACCCATCACGCAGAGGTAAGCTTTCAGGATAGAGATACAGCTCTTCCAGATGCATGTTCATCCATATCAGATATTTCCCCCATTACTTATCCGATCACGTTACCTATTATTAAAAACATTTCCGTCACTGCTCATGGTATCAATCTTATCGATAAATTTCCATCAAAGTTCTGCAGCTCTTACATACCCTTTCACTACGGAGGCAATTCGATTAAAACCCCCGACGATCCGGGCGCGATGATGATTACCTTTGCTTTGAAACCACGGGAGGAATACCAACCCAGTGGTCATATTAACGTATCCAGAGCAAGAGAGTTTTATATTAGCTGGGACACAGATTATGTGGGGTCTATCACTACGGCCGATCTTGTGGTATCGGCATCCGCTATTAAC…	QPTHHAEVSFQDRDTALPDACSSISDISPITYPITLPIIKNISVTAHGINLIDKFPSKFCSSYIPFHYGGNSIKTPDDPGAMMITFALKPREEYQPSGHINVSRAREFYISWDTDYVGSITTADLVVSASAIN	401	133	9	Exact Match to Reference
KJ526357	Davis	CAGCCTACCCACCACGCAGAGGTAAGCTTTCAGGATAGAGATACAGCTCTTCCAGATGCATGTTCATCCATATCAGATATTTCCCCCATTACTTATCCGATCACGTTACCTATTATTAAAAACATTTCCGTCACTGCTCATGGTATCAATCTTATCGATAAATTTCCATCAAAGTTCTGCAGCTCTTACATACCCTTTCACTACGGAGGCAATTCGATTAAAACCCCCGACGATCCGGGCGCGATGATGATTACCTTTGCTTTGAAACCACGGGAGGAATACCAACCCAGTGGTCATATTAACGTATCTAGAGCAAGAGAGTTTTATATTAGCTGGGACACAGATTATGTGGGGTCTATCACCACGGCCGATCTTGTGGTATCGGCATCCGCTATTAAC…	QPTHHAEVSFQDRDTALPDACSSISDISPITYPITLPIIKNISVTAHGINLIDKFPSKFCSSYIPFHYGGNSIKTPDDPGAMMITFALKPREEYQPSGHINVSRAREFYISWDTDYVGSITTADLVVSASAIN	401	133	9	Exact Match to Reference
KJ526358	Magadi	CAGCCTACCCACCACGCAGAGGTAAGCTTTCAGGATAGAGATACAGCTCTTCCAGATGCATGTTCATCCATATCWGATATTACCCCCATTACTTATCCGATCACGTTACCTATTATTAAAAACATTTCCGTCACTGCTCATGGTATCAATCTTATCGATAAATTTCCATCAAAGTTCTGCAGCTCTTACATACCCTTTCACTACGGAGGCAATTCGATTAAAACCCCCGACGATCCGGGCGCGATGATGATTACCTTTGCTTTGAAACCACGGGAGGAATACCAACCCAGTGGTCATATTAACGTATCCAGAGCAAGAGAATTTTATATTAGCTGGGACACAGATTATGTGGGGTCTATCACCACGGCCGATCTTGTGGTATCGGCATCCGCTATTAAC…	QPTHHAEVSFQDRDTALPDACSSISDITPITYPITLPIIKNISVTAHGINLIDKFPSKFCSSYIPFHYGGNSIKTPDDPGAMMITFALKPREEYQPSGHINVSRAREFYISWDTDYVGSITTADLVVSASAIN	401	133	9	Exact Match to Reference
KJ526359	Uganda	CAGCCTACCCACCACGCAGAGGTAAGCTTTCAGGATAGAGATACAGCTCTTCCAGATGCATGTTCATCCATATCAGATATTTCCCCCATTACTTATCCGATCACGTTACCTATTATTAAAAACATTTCCGTCACTGCTCATGGTATCAATCTTATCGATAAATTTCCATCAAAGTTCTGCAGCTCTTACATACCCTTTCACTACGGAGGCAATTCGATTAAAACCCCCGACGATCCGGGCGCGATGATGATTACCTTTGCTTTGAAACCACGGGAGGAATACCAACCCAGTGGTCATATTAACGTATCCAGAGCAAGAGAGTTTTATATTAGCTGGGACACAGATTATGTGGGGTCTATCACCACGGCCGATCTTGTGGTATCGGCATCCGCTATTAAC…	QPTHHAEVSFQDRDTALPDACSSISDISPITYPITLPIIKNISVTAHGINLIDKFPSKFCSSYIPFHYGGNSIKTPDDPGAMMITFALKPREEYQPSGHINVSRAREFYISWDTDYVGSITTADLVVSASAIN	401	133	9	Exact Match to Reference
KJ526360	TC7	CAGCCTACCCACCACGCAGAGGTAAGCTTTCAGGATAGAGATACAGCTCTTCCAGATGCATGTTCATCCATATCAGATATTTCCCCCATTACTTATCCGATCACGTTACCTATTATTAAAAACATTTCCGTCACTGCTCATGGTATCAATCTTATCGATAAATTTCCATCAAAGTTCTGCAGCTCTTACATACCCTTTCACTACGGAGGCAATTCGATTAAAACCCCCGACGATCCGGGCGCGATGATGATTACCTTTGCTTTGAAACCACGGGAGGAATACCAACCCAGTGGTCATATTAACGTATCCAGAGCAAGAGAGTTTTATATTAGCTGGGACACAGATTATGTGGGGTCTATCACCACGGCCGATCTTGTGGTATCGGCATCCGCTATTAAC…	QPTHHAEVSFQDRDTALPDACSSISDISPITYPITLPIIKNISVTAHGINLIDKFPSKFCSSYIPFHYGGNSIKTPDDPGAMMITFALKPREEYQPSGHINVSRAREFYISWDTDYVGSITTADLVVSASAIN	401	133	9	Exact Match to Reference
KJ526361	TSP80	CAGCCTACCCACCACGCAGAGGTAAGCTTTCAGGATAGAGATACAGCTCTTCCAGATGCATGTTCATCCATATCAGATATTTCCCCCATTACTTATCCGATCACGTTACCTATTATTAAAAACATTTCCGTCACTGCTCATGGTATCAATCTTATCGATAAATTTCCATCAAAGTTCTGCAGCTCTTACATACCCTTTCACTACGGAGGCAATTCGATTAAAACCCCCGACGATCCGGGCGCGATGATGATTACCTTTGCTTTGAAACCACGGGAGGAATACCAACCCAGTGGTCATATTAACGTATCCAGAGCAAGAGAGTTTTATATTAGCTGGGACACAGATTATGTGGGGTCTATCACCACGGCCGATCTTGTGGTATCGGCATCCGCTATTAAC…	QPTHHAEVSFQDRDTALPDACSSISDISPITYPITLPIIKNISVTAHGINLIDKFPSKFCSSYIPFHYGGNSIKTPDDPGAMMITFALKPREEYQPSGHINVSRAREFYISWDTDYVGSITTADLVVSASAIN	401	133	9	Exact Match to Reference
KJ526362	PPA	CAGCCTACTCACCACGCAGAGATAAGCTTTCAGGATAGAGATACAGCTCTTCCAGACGCATGTTCATCTATATCGGATATTAGCCCCGTTACGTATCCGATCACATTACCTATTATTAAAAACATTTCCGTAACTGCTCATGGTATCAATCTTATCGATAAGTTTCCATCAAAGTTCTGCAGCTCTTACATACCCTTCCACTACGGAGGCAATGCAATTAAAACCCCCGATGATCCGGGTGCGATGATGATTACCTTTGCTTTGAAGCCACGGGAGGAATACCAACCCAGTGGTCATATTAACGTATCCAGAGCAAGAGAATTTTATATTAGTTGGGACACGGATTACGTGGGGTCTATCACTACGGCTGATCTTGTGGTATCGGCATCTGCTATTAAC…	QPTHHAEISFQDRDTALPDACSSISDISPVTYPITLPIIKNISVTAHGINLIDKFPSKFCSSYIPFHYGGNAIKTPDDPGAMMITFALKPREEYQPSGHINVSRAREFYISWDTDYVGSITTADLVVSASAIN	401	133	1 or 2	Exact Match to Reference
KJ526363	KK202	CAGCCTACTCACCACGCAGAGATAAGCTTTCAGGATAGAGATACAGCTCTTCCAGACGCATGTTCATCTATATCGGATATTAGCCCCGTTACGTATCCGATCACATTACCTATTATTAAAAACATTTCCGTAACTGCTCATGGTATCAATCTTATCGATAAGTTTCCATCAAAGTTCTGCAGCTCTTACATACCCTTCCACTACGGAGGCAATGCAATTAAAACCCCCGATGATCCGGGTGCGATGATGATTACCTTTGCTTTGAAGCCACGGGAGGAATACCAACCCAGTGGTCATATTAACGTATCCAGAGCAAGAGAATTTTATATTAGTTGGGACACGGATTACGTGGGGTCTATCACTACGGCTGATCTTGTGGTATCGGCATCTGCTATTAAC…	QPTHHAEISFQDRDTALPDACSSISDISPVTYPITLPIIKNISVTAHGINLIDKFPSKFCSSYIPFHYGGNAIKTPDDPGAMMITFALKPREEYQPSGHINVSRAREFYISWDTDYVGSITTADLVVSASAIN	401	133	1 or 2	Exact Match to Reference
KJ526364	KK262	CAGCCTACTCACCACGCAGAGATAAGCTTTCAGGATAGAGATACAGCTCTTCCAGACGCATGTTCATCTATATCGGATATTAGCCCCGTTACGTATCCGATCACATTACCTATTATTAAAAACATTTCCGTAACTGCTCATGGTATCAATCTTATCGATAAGTTTCCATCAAAGTTCTGCAGCTCTTACATACCCTTCCACTACGGAGGCAATGCAATTAAAACCCCCGATGATCCGGGTGCGATGATGATTACCTTTGCTTTGAAGCCACGGGAGGAATACCAACCCAGTGGTCATATTAACGTATCCAGAGCAAGAGAATTTTATATTAGTTGGGACACGGATTACGTGGGGTCTATCACTACGGCTGATCTTGTGGTAT	QPTHHAEISFQDRDTALPDACSSISDISPVTYPITLPIIKNISVTAHGINLIDKFPSKFCSSYIPFHYGGNAIKTPDDPGAMMITFALKPREEYQPSGHINVSRAREFYISWDTDYVGSITTADLVV	382	127	1 or 2	Exact Match to Reference
KJ526365	Sylva1	CAGCCTACTCACCACGCAGAGATAAGCTTTCAGGATAGAGATACAGCTCTTCCAGACGCATGTTCATCTATATCGGATATTAGCCCCGTTACGTATCCGATCACATTACCTATTATTAAAAACATTTCCGTAACTGCTCATGGTATCAATCTTATCGATAAGTTTCCATCAAAGTTCTGCAGCTCTTACATACCCTTCCACTACGGAGGCAATGCAATTAAAACCCCCGATGATCCGGGTGCGATGATGATTACCTTTGCTTTGAAGCCACGGGAGGAATACCAACCCAGTGGTCATATTAACGTATCCAGAGCAAGAGAATTTTATATTAGTTGGGACACGGATTACGTGGGGTCTATCACTACGGCTGATCTTGTGGTATCGGCATCTGCTATTAAC…	QPTHHAEISFQDRDTALPDACSSISDISPVTYPITLPIIKNISVTAHGINLIDKFPSKFCSSYIPFHYGGNAIKTPDDPGAMMITFALKPREEYQPSGHINVSRAREFYISWDTDYVGSITTADLVVSASAIN	401	133	1 or 2	Exact Match to Reference
KJ526366	TSP_80-300	GCAGAGGTAAGCTTTCAGGATAGAGATACAGCTCTTCCAGATGCATGTTCATCCATATCAGATATTTCCCCCATTACTTATCCGATCACGTTACCTATTATTAAAAACATTTCCGTCACTGCTCATGGTATCAATCTTATCGATAAATTTCCATCAAAGTTCTGCAGCTCTTACATACCCTTTCACTACGGAGGCAATTCGATTAAAACCCCCGACGATCCGGGCGCGATGATGATTACCTTTGCTTTGAAACCACGGGAGGAATACCAACCCAGTGGTCATATTAACGTATCCAGAGCAAGAGAGTTTTATATTAGCTGGGACACAGATTATGTGGGGTCTATCACCACGGCCGATCTTGTGGTATCGGCATCCGCTATT	AEVSFQDRDTALPDACSSISDISPITYPITLPIIKNISVTAHGINLIDKFPSKFCSSYIPFHYGGNSIKTPDDPGAMMITFALKPREEYQPSGHINVSRAREFYISWDTDYVGSITTADLVVSASAI	381	127	9	Exact Match to Reference
KJ526367	Brazil80	CAGCCTACTCACCACGCAGAGATAAGCTTTCAGGATAGAGATACAGCTCTTCCAGACGCATGTTCATCTATATCGGATATTAGCCCCGTTACGTATCCGATCACATTACCTATTATTAAAAACATTTCCGTAACTGCTCATGGTATCAATCTTATCGATAAGTTTCCATCAAAGTTCTGCAGCTCTTACATACCCTTCCACTACGGAGGCAATGCAATTAAAACCCCCGATGATCCGGGTGCGATGATGATTACCTTTGCTTTGAAGCCACGGGAGGAATACCAACCCAGTGGTCATATTAACGTATCCAGAGCAAGAGAATTTTATATTAGTTGGGACACGGATTACGTGGGGTCTATCACTACGGCTGATCTTGTGGTATCGGCA	QPTHHAEISFQDRDTALPDACSSISDISPVTYPITLPIIKNISVTAHGINLIDKFPSKFCSSYIPFHYGGNAIKTPDDPGAMMITFALKPREEYQPSGHINVSRAREFYISWDTDYVGSITTADLVVSA	387	129	1 or 2	Exact Match to Reference
KJ526368	Mfuati79	CAGCCTACTCACCACGCAGAGATAAGCTTTCAGGATAGAGATACAGCTCTTCCAGACGCATGTTCATCTATATCGGATATTAGCCCCGTTACGTATCCGATCACATTACCTATTATTAAAAACATTTCCGTAACTGCTCATGGTATCAATCTTATCGATAAGTTTCCATCAAAGTTCTGCAGCTCTTACATACCCTTCCACTACGGAGGCAATGCAATTAAAACCCCCGATGATCCGGGTGCGATGATGATTACCTTTGCTTTGAAGCCACGGGAGGAATACCAACCCAGTGGTCATATTAACGTATCCAGAGCAAGAGAATTTTATATTAGTTGGGACACGGATTACGTGGGGTCTATCACTACGGCTGATCTTGTGGTATCG	QPTHHAEISFQDRDTALPDACSSISDISPVTYPITLPIIKNISVTAHGINLIDKFPSKFCSSYIPFHYGGNAIKTPDDPGAMMITFALKPREEYQPSGHINVSRAREFYISWDTDYVGSITTADLVVS	384	128	1 or 2	Exact Match to Reference
KJ526369	MK200	CAGCCTACTCACCACGCAGAGATAAGCTTTCAGGATAGAGATACAGCTCTTCCAGACGCATGTTCATCTATATCTGATATTAGCCCCGTCACGTATCCGATTACATTACCTATTATTAAAAACATTTCCGTAACTGCTCATGGTATCAATCTTATCGATAAATTTCCATCAAAGTTCTGCAGCTCTTACATACCTTTCCACTACGGAGGCAATGCGATTAAAACCCCCGATGATCCGGGTGCAATGATGATTACCTTTGCCTTGAAGCCACGGGAGGAATACCAACCCAGTGGTCATATTAACGTATCTAGAGCAAGAGAATTTTATATTAGTTGGGATACGGATTACGTGGGGTCTATCACTACGGCTGATCTTGTGGTATC	QPTHHAEISFQDRDTALPDACSSISDISPVTYPITLPIIKNISVTAHGINLIDKFPSKFCSSYIPFHYGGNAIKTPDDPGAMMITFALKPREEYQPSGHINVSRAREFYISWDTDYVGSITTADLVV	383	127	1 or 2	Exact Match to Reference
KJ526370	FK32-135	CAGCCTACTCACCACGCAGAGATAAGCTTTCAGGATAGAGATACAGCTCTTCCAGACGCATGTTCATCTATATCGGATATTAGCCCCGTTACGTATCCGATCACATTACCTATTATTAAAAACATTTCCGTAACTGCTCATGGTATCAATCTTATCGATAAGTTTCCATCAAAGTTCTGCAGCTCTTACATACCCTTCCACTACGGAGGCAATGCAATTAAAACCCCCGATGATCCGGGTGCGATGATGATTACCTTTGCTTTGAAGCCACGGGAGGAATACCAACCCAGTGGTCATATTAACGTATCCAGAGCAAGAGAATTTTATATTAGTTGGGACACGGATTACGTGGGGTCTATCACTACGGCTGATCTTGTGGTATCGGCATCTGCTA	QPTHHAEISFQDRDTALPDACSSISDISPVTYPITLPIIKNISVTAHGINLIDKFPSKFCSSYIPFHYGGNAIKTPDDPGAMMITFALKPREEYQPSGHINVSRAREFYISWDTDYVGSITTADLVVSASA	394	131	1 or 2	Exact Match to Reference
KJ526371	STP1	CAGCCTACTCACCACGCAGAGATAAGCTTTCAGGATAGAGATACAGCTCTTCCAGACGCATGTTCATCTATATCGGATATTAGCCCCGTTACGTATCCGATCACATTACCTATTATTAAAAACATTTCCGTAACTGCTCATGGTATCAATCTTATCGATAAGTTTCCATCAAAGTTCTGCAGCTCTTACATACCCTTCCACTACGGAGGCAATGCAATTAAAACCCCCGATGATCCGGGTGCGATGATGATTACCTTTGCTTTGAAGCCACGGGAGGAATACCAACCCAGTGGTCATATTAACGTATCCAGAGCAAGAGAATTTTATATTAGTTGGGACACGGATTACGTGGGGTCTATCACTACGGCTGATCTTGTGGTAT	QPTHHAEISFQDRDTALPDACSSISDISPVTYPITLPIIKNISVTAHGINLIDKFPSKFCSSYIPFHYGGNAIKTPDDPGAMMITFALKPREEYQPSGHINVSRAREFYISWDTDYVGSITTADLVV	382	127	1 or 2	Exact Match to Reference
KJ671543	K49	GTTACGTATCCGATCACATTACCTATTATTAAAAACATTTCCGTAACTGCTCATGGTATCAATCTTATCGATAAGTTTCCATCAAAGTTCTGCAGCTCTTACATACCCTTCCACTACGGAGGCAATGCAATTAAAACCCCCGATGATCCGGGTGCGATGATGATTACCTTTGCTTTGAAGCCACGGGAGGAATACCAACCCAGTGGTCATATT	VTYPITLPIIKNISVTAHGINLIDKFPSKFCSSYIPFHYGGNAIKTPDDPGAMMITFALKPREEYQPSGHI	213	71	1 or 2	Exact Match to Reference
KJ671544	O77	GTTACGTATCCGATCACATTACCTATTATTAAAAACATTTCCGTAACTGCTCATGGTATCAATCTTATCGATAAGTTTCCATCAAAGTTCTGCAGCTCTTACATACCCTTCCACTACGGAGGCAATGCAATTAAAACCCCCGATGATCCGGGTGCGATGATGATTACCTTTGCTTTGAAGCCACGGGAGGAATACCAACCCAGT	VTYPITLPIIKNISVTAHGINLIDKFPSKFCSSYIPFHYGGNAIKTPDDPGAMMITFALKPREEYQPS	204	68	1 or 2	Exact Match to Reference
KJ671545	Kongo73	GTTACGTATCCGATCACATTACCTATTATTAAAAACATTTCCGTAACTGCTCATGGTATCAATCTTATCGATAAGTTTCCATCAAAGTTCTGCAGCTCTTACATACCCTTCCACTACGGAGGCAATGCAATTAAAACCCCCGATGATCCGGGTGCGATGATGATTACCTTTGCTTTGAAGCCACGGGAGGAATACCAACCCAGT	VTYPITLPIIKNISVTAHGINLIDKFPSKFCSSYIPFHYGGNAIKTPDDPGAMMITFALKPREEYQPS	204	68	1 or 2	Exact Match to Reference
KJ671546	Katanga105	GTTACGTATCCGATCACATTACCTATTATTAAAAACATTTCCGTAACTGCTCATGGTATCAATCTTATCGATAAGTTTCCATCAAAGTTCTGCAGCTCTTACATACCCTTCCACTACGGAGGCAATGCAATTAAAACCCCCGATGATCCGGGTGCGATGATGATTACCTTTGCTTTGAAGCCACGGGAGGAATACCAACCCAGT	VTYPITLPIIKNISVTAHGINLIDKFPSKFCSSYIPFHYGGNAIKTPDDPGAMMITFALKPREEYQPS	204	68	1 or 2	Exact Match to Reference
KJ671547	F32	GTTACGTATCCGATCACATTACCTATTATTAAAAACATTTCCGTAACTGCTCATGGTATCAATCTTATCGATAAGTTTCCATCAAAGTTCTGCAGCTCTTACATACCCTTCCACTACGGAGGCAATGCAATTAAAACCCCCGATGATCCGGGTGCGATGATGATTACCTTTGCTTTGAAGCCACGGGAGGAATACCAACCCAGT	VTYPITLPIIKNISVTAHGINLIDKFPSKFCSSYIPFHYGGNAIKTPDDPGAMMITFALKPREEYQPS	204	68	1 or 2	Exact Match to Reference
KJ671548	M78	GTCACGTATCCGATTACATTACCTATTATTAAAAACATTTCCGTAACTGCTCATGGTATCAATCTTATCGATAAATTTCCATCAAAGTTCTGCAGCTCTTACATACCTTTCCACTACGGAGGCAATGCGATTAAAACCCCCGATGATCCGGGTGCAATGATGATTACCTTTGCCTTGAAGCCACGGGAGGAATACCAACCCAGT	VTYPITLPIIKNISVTAHGINLIDKFPSKFCSSYIPFHYGGNAIKTPDDPGAMMITFALKPREEYQPS	204	68	1 or 2	Exact Match to Reference
KJ671549	691-88	TGTTAACGCCATTATGCAGCCTACTCACCACGCAGAGATAAGCTTTCAGGATAGAGATACAGCTCTTCCAGACGCATGTTCATCTATATCGGATATTAGCCCCGTTACGTATCCGATCACATTACCTATTATTAAAAACATTTCCGTAACTGCTCATGGTATCAATCTTATCGATAAGTTTCCATCAAAGTTCTGCAGCTCTTACATACCCTTCCACTACGGAGGCAATGCAATTAAAACCCCCGATGATCCGGGTGCGATGATGATTACCTTTGCTTTGAAGCCACGGGAGGAATACCAACCCAGTGGTCATATTAACGTATCCAGAGCAAGAGAATTTTATATTAGTTGGGACACGGATTACGTGGGGTCTATCACTACGGCTGATCTTGTGGTATC…	VNAIMQPTHHAEISFQDRDTALPDACSSISDISPVTYPITLPIIKNISVTAHGINLIDKFPSKFCSSYIPFHYGGNAIKTPDDPGAMMITFALKPREEYQPSGHINVSRAREFYISWDTDYVGSITTADLVVSASAINFLLLQNGS	440	146	1 or 2	Exact Match to Reference
KJ627208	Tver0511/Torjo	ATGCAGCCCACTCACCACGCAGAGATAAGCTTTCAGGATAGAGATACAGCTCTTCCAGACGCATGTTCATCTATATCTGATATTAGCCCCGTTACGTATCCGATCACATTACCTATTATTAAAAACATTTCCGTAACTGCTCATGGTATCAATCTTATCGATAAATTTCCATCAAAGTTCTGCAGCTCTTACATACCCTTCCACTACGGAGGCAATGCGATTAAAACCCCCGATGATCCGGGTGCGATGATGATTACCTTTGCTTTGAAGCCACGGGAGGAATACCAACCCAGTGGTCATATTAACGTATCCAGAGCAAGAGAATTTTATATTAGTTGGGACACGGATTACGTGGGGTCTATCACTACGGCTGATCTTGTGGTATCGGCATCTGCTATT…	MQPTHHAEISFQDRDTALPDACSSISDISPVTYPITLPIIKNISVTAHGINLIDKFPSKFCSSYIPFHYGGNAIKTPDDPGAMMITFALKPREEYQPSGHINVSRAREFYISWDTDYVGSITTADLVVSASAIN	404	134	1 or 2	Exact Match to Reference
KJ627209	Tver0812/Bolo	ATGCAGCCCACTCACCACGCAGAGATAAGCTTTCAGGATAGAGATACAGCTCTTCCAGACGCATGTTCATCTATATCTGATATTAGCCCCGTTACGTATCCGATCACATTACCTATTATTAAAAACATTTCCGTAACTGCTCATGGTATCAATCTTATCGATAAATTTCCATCAAAGTTCTGCAGCTCTTACATACCCTTCCACTACGGAGGCAATGCGATTAAAACCCCCGATGATCCGGGTGCGATGATGATTACCTTTGCTTTGAAGCCACGGGAGGAATACCAACCCAGTGGTCATATTAACGTATCCAGAGCAAGAGAATTTTATATTAGTTGGGACACGGATTACGTGGGGTCTATCACTACGGCTGATCTTGTGGTATCGGCATCTGCTATT…	MQPTHHAEISFQDRDTALPDACSSISDISPVTYPITLPIIKNISVTAHGINLIDKFPSKFCSSYIPFHYGGNAIKTPDDPGAMMITFALKPREEYQPSGHINVSRAREFYISWDTDYVGSITTADLVVSASAIN	404	134	1 or 2	Exact Match to Reference
KJ627210	Tver0712/Les	ATGCAGCCCACTCACCACGCAGAGATAAGCTTTCAGGATAGAGATACAGCTCTTCCAGACGCATGTTCATCTATATCTGATATTAGCCCCGTTACGTATCCGATCACATTACCTATTATTAAAAACATTTCCGTAACTGCTCATGGTATCAATCTTATCGATAAATTTCCATCAAAGTTCTGCAGCTCTTACATACCCTTCCACTACGGAGGCAATGCGATTAAAACCCCCGATGATCCGGGTGCGATGATGATTACCTTTGCTTTGAAGCCACGGGAGGAATACCAACCCAGTGGTCATATTAACGTATCCAGAGCAAGAGAATTTTATATTAGTTGGGACACGGATTACGTGGGGTCTATCACTACGGCTGATCTTGTGGTATCGGCATCTGCTATT…	MQPTHHAEISFQDRDTALPDACSSISDISPVTYPITLPIIKNISVTAHGINLIDKFPSKFCSSYIPFHYGGNAIKTPDDPGAMMITFALKPREEYQPSGHINVSRAREFYISWDTDYVGSITTADLVVSASAIN	404	134	1 or 2	Exact Match to Reference
KJ627211	Tver0312/Torjo	ATGCAGCCCACTCACCACGCAGAGATAAGCTTTCAGGATAGAGATACAGCTCTTCCAGACGCATGTTCATCTATATCTGATATTAGCCCCGTTACGTATCCGATCACATTACCTATTATTAAAAACATTTCCGTAACTGCTCATGGTATCAATCTTATCGATAAATTTCCATCAAAGTTCTGCAGCTCTTACATACCCTTCCACTACGGAGGCAATGCGATTAAAACCCCCGATGATCCGGGTGCGATGATGATTACCTTTGCTTTGAAGCCACGGGAGGAATACCAACCCAGTGGTCATATTAACGTATCCAGAGCAAGAGAATTTTATATTAGTTGGGACACGGATTACGTGGGGTCTATCACTACGGCTGATCTTGTGGTATCGGCATCTGCTATT…	MQPTHHAEISFQDRDTALPDACSSISDISPVTYPITLPIIKNISVTAHGINLIDKFPSKFCSSYIPFHYGGNAIKTPDDPGAMMITFALKPREEYQPSGHINVSRAREFYISWDTDYVGSITTADLVVSASAIN	404	134	1 or 2	Exact Match to Reference
KJ627212	Tver0312/Novo	ATGCAGCCCACTCACCACGCAGAGATAAGCTTTCAGGATAGAGATACAGCTCTTCCAGACGCATGTTCATCTATATCTGATATTAGCCCCGTTACGTATCCGATCACATTACCTATTATTAAAAACATTTCCGTAACTGCTCATGGTATCAATCTTATCGATAAATTTCCATCAAAGTTCTGCAGCTCTTACATACCCTTCCACTACGGAGGCAATGCGATTAAAACCCCCGATGATCCGGGTGCGATGATGATTACCTTTGCTTTGAAGCCACGGGAGGAATACCAACCCAGTGGTCATATTAACGTATCCAGAGCAAGAGAATTTTATATTAGTTGGGACACGGATTACGTGGGGTCTATCACTACGGCTGATCTTGTGGTATCGGCATCTGCTATT…	MQPTHHAEISFQDRDTALPDACSSISDISPVTYPITLPIIKNISVTAHGINLIDKFPSKFCSSYIPFHYGGNAIKTPDDPGAMMITFALKPREEYQPSGHINVSRAREFYISWDTDYVGSITTADLVVSASAIN	404	134	1 or 2	Exact Match to Reference
KJ627213	Tver1112/Zavi	ATGCAGCCCACTCACCACGCAGAGATAAGCTTTCAGGATAGAGATACAGCTCTTCCAGACGCATGTTCATCTATATCTGATATTAGCCCCGTTACGTATCCGATCACATTACCTATTATTAAAAACATTTCCGTAACTGCTCATGGTATCAATCTTATCGATAAATTTCCATCAAAGTTCTGCAGCTCTTACATACCCTTCCACTACGGAGGCAATGCGATTAAAACCCCCGATGATCCGGGTGCGATGATGATTACCTTTGCTTTGAAGCCACGGGAGGAATACCAACCCAGTGGTCATATTAACGTATCCAGAGCAAGAGAATTTTATATTAGTTGGGACACGGATTACGTGGGGTCTATCACTACGGCTGATCTTGTGGTATCGGCATCTGCTATT…	MQPTHHAEISFQDRDTALPDACSSISDISPVTYPITLPIIKNISVTAHGINLIDKFPSKFCSSYIPFHYGGNAIKTPDDPGAMMITFALKPREEYQPSGHINVSRAREFYISWDTDYVGSITTADLVVSASAIN	404	134	1 or 2	Exact Match to Reference
KJ627214	Bel13/Grodno	ATGCAGCCCACTCACCACGCAGAGATAAGCTTTCAGGATAGAGATACAGCTCTTCCAGACGCATGTTCATCTATATCTGATATTAGCCCCGTTACGTATCCGATCACATTACCTATTATTAAAAACATTTCCGTAACTGCTCATGGTATCAATCTTATCGATAAATTTCCATCAAAGTTCTGCAGCTCTTACATACCCTTCCACTACGGAGGCAATGCGATTAAAACCCCCGATGATCCGGGTGCGATGATGATTACCTTTGCTTTGAAGCCACGGGAGGAATACCAACCCAGTGGTCATATTAACGTATCCAGAGCAAGAGAATTTTATATTAGTTGGGACACGGATTACGTGGGGTCTATCACTACGGCTGATCTTGTGGTATCGGCATCTGCTATT…	MQPTHHAEISFQDRDTALPDACSSISDISPVTYPITLPIIKNISVTAHGINLIDKFPSKFCSSYIPFHYGGNAIKTPDDPGAMMITFALKPREEYQPSGHINVSRAREFYISWDTDYVGSITTADLVVSASAIN	404	134	1 or 2	Exact Match to Reference
KJ627215	LT14/1490	ATGCAGCCCACTCACCACGCAGAGATAAGCTTTCAGGATAGAGATACAGCTCTTCCAGACGCATGTTCATCTATATCTGATATTAGCCCCGTTACGTATCCGATCACATTACCTATTATTAAAAACATTTCCGTAACTGCTCATGGTATCAATCTTATCGATAAATTTCCATCAAAGTTCTGCAGCTCTTACATACCCTTCCACTACGGAGGCAATGCGATTAAAACCCCCGATGATCCGGGTGCGATGATGATTACCTTTGCTTTGAAGCCACGGGAGGAATACCAACCCAGTGGTCATATTAACGTATCCAGAGCAAGAGAATTTTATATTAGTTGGGACACGGATTACGTGGGGTCTATCACTACGGCTGATCTTGTGGTATCGGCATCTGCTATT…	MQPTHHAEISFQDRDTALPDACSSISDISPVTYPITLPIIKNISVTAHGINLIDKFPSKFCSSYIPFHYGGNAIKTPDDPGAMMITFALKPREEYQPSGHINVSRAREFYISWDTDYVGSITTADLVVSASAIN	404	134	1 or 2	Exact Match to Reference
KJ627216	LT14/1482	ATGCAGCCCACTCACCACGCAGAGATAAGCTTTCAGGATAGAGATACAGCTCTTCCAGACGCATGTTCATCTATATCTGATATTAGCCCCGTTACGTATCCGATCACATTACCTATTATTAAAAACATTTCCGTAACTGCTCATGGTATCAATCTTATCGATAAATTTCCATCAAAGTTCTGCAGCTCTTACATACCCTTCCACTACGGAGGCAATGCGATTAAAACCCCCGATGATCCGGGTGCGATGATGATTACCTTTGCTTTGAAGCCACGGGAGGAATACCAACCCAGTGGTCATATTAACGTATCCAGAGCAAGAGAATTTTATATTAGTTGGGACACGGATTACGTGGGGTCTATCACTACGGCTGATCTTGTGGTATCGGCATCTGCTATT…	MQPTHHAEISFQDRDTALPDACSSISDISPVTYPITLPIIKNISVTAHGINLIDKFPSKFCSSYIPFHYGGNAIKTPDDPGAMMITFALKPREEYQPSGHINVSRAREFYISWDTDYVGSITTADLVVSASAIN	404	134	1 or 2	Exact Match to Reference
KJ627217	Pol14/Sz	ATGCAGCCCACTCACCACGCAGAGATAAGCTTTCAGGATAGAGATACAGCTCTTCCAGACGCATGTTCATCTATATCTGATATTAGCCCCGTTACGTATCCGATCACATTACCTATTATTAAAAACATTTCCGTAACTGCTCATGGTATCAATCTTATCGATAAATTTCCATCAAAGTTCTGCAGCTCTTACATACCCTTCCACTACGGAGGCAATGCGATTAAAACCCCCGATGATCCGGGTGCGATGATGATTACCTTTGCTTTGAAGCCACGGGAGGAATACCAACCCAGTGGTCATATTAACGTATCCAGAGCAAGAGAATTTTATATTAGTTGGGACACGGATTACGTGGGGTCTATCACTACGGCTGATCTTGTGGTATCGGCATCTGCTATT…	MQPTHHAEISFQDRDTALPDACSSISDISPVTYPITLPIIKNISVTAHGINLIDKFPSKFCSSYIPFHYGGNAIKTPDDPGAMMITFALKPREEYQPSGHINVSRAREFYISWDTDYVGSITTADLVVSASAIN	404	134	1 or 2	Exact Match to Reference
KJ627218	Pol14/Krus	ATGCAGCCCACTCACCACGCAGAGATAAGCTTTCAGGATAGAGATACAGCTCTTCCAGACGCATGTTCATCTATATCTGATATTAGCCCCGTTACGTATCCGATCACATTACCTATTATTAAAAACATTTCCGTAACTGCTCATGGTATCAATCTTATCGATAAATTTCCATCAAAGTTCTGCAGCTCTTACATACCCTTCCACTACGGAGGCAATGCGATTAAAACCCCCGATGATCCGGGTGCGATGATGATTACCTTTGCTTTGAAGCCACGGGAGGAATACCAACCCAGTGGTCATATTAACGTATCCAGAGCAAGAGAATTTTATATTAGTTGGGACACGGATTACGTGGGGTCTATCACTACGGCTGATCTTGTGGTATCGGCATCTGCTATT…	MQPTHHAEISFQDRDTALPDACSSISDISPVTYPITLPIIKNISVTAHGINLIDKFPSKFCSSYIPFHYGGNAIKTPDDPGAMMITFALKPREEYQPSGHINVSRAREFYISWDTDYVGSITTADLVVSASAIN	404	134	1 or 2	Exact Match to Reference
KM000132	ken11/kiambu.1	ATGCAGCCTACCCACCACGCAGAGGTAAGCTTTCAGGATAGAGATACAGCTCTTCCAGATGCATGTTCATCCATATCTGATATTACCCCCATTACTTATCCGATCACATTACCTATTATTAAAAACATTTCCGTTACTGCTCACGGTATCAATCTTATCGATAAATTTCCATCAAAGTTCTGCAGCTCTTACATACCCTTCCACTACGGAGGCAATTCGATTAAAACCCCCGACGATCCGGGCGCGATGATGATTACCTTTGCTTTGAAACCACGGGAGGAATACCAACCCAGCGGTCATATTAACGTATCCAGAGCAAGAGAATTTTATATTAGCTGGGACACAGATTATGTGGGGTCTATCACCACGGCTGATCTTGTGGTATCGGCATCCGCTATT…	MQPTHHAEVSFQDRDTALPDACSSISDITPITYPITLPIIKNISVTAHGINLIDKFPSKFCSSYIPFHYGGNSIKTPDDPGAMMITFALKPREEYQPSGHINVSRAREFYISWDTDYVGSITTADLVVSASAIN	404	134	9	Exact Match to Reference
KM000133	ken11/kiambu.2	ATGCAGCCTACCCACCACGCAGAGGTAAGCTTTCAGGATAGAGATACAGCTCTTCCAGATGCATGTTCATCCATATCTGATATTACCCCCATTACTTATCCGATCACATTACCTATTATTAAAAACATTTCCGTTACTGCTCACGGTATCAATCTTATCGATAAATTTCCATCAAAGTTCTGCAGCTCTTACATACCCTTCCACTACGGAGGCAATTCGATTAAAACCCCCGACGATCCGGGCGCGATGATGATTACCTTTGCTTTGAAACCACGGGAGGAATACCAACCCAGCGGTCATATTAACGTATCCAGAGCAAGAGAATTTTATATTAGCTGGGACACAGATTATGTGGGGTCTATCACCACGGCTGATCTTGTGGTATCGGCATCCGCTATT…	MQPTHHAEVSFQDRDTALPDACSSISDITPITYPITLPIIKNISVTAHGINLIDKFPSKFCSSYIPFHYGGNSIKTPDDPGAMMITFALKPREEYQPSGHINVSRAREFYISWDTDYVGSITTADLVVSASAIN	404	134	9	Exact Match to Reference
KM000134	ken12/kiambu.1	ATGCAGCCTACCCACCACGCAGAGGTAAGCTTTCAGGATAGAGATACAGCTCTTCCAGATGCATGTTCATCCATATCTGATATTACCCCCATTACTTATCCGATCACATTACCTATTATTAAAAACATTTCCGTTACTGCTCACGGTATCAATCTTATCGATAAATTTCCATCAAAGTTCTGCAGCTCTTACATACCCTTCCACTACGGAGGCAATTCGATTAAAACCCCCGACGATCCGGGCGCGATGATGATTACCTTTGCTTTGAAACCACGGGAGGAATACCAACCCAGCGGTCATATTAACGTATCCAGAGCAAGAGAATTTTATATTAGCTGGGACACAGATTATGTGGGGTCTATCACCACGGCTGATCTTGTGGTATCGGCATCCGCTATT…	MQPTHHAEVSFQDRDTALPDACSSISDITPITYPITLPIIKNISVTAHGINLIDKFPSKFCSSYIPFHYGGNSIKTPDDPGAMMITFALKPREEYQPSGHINVSRAREFYISWDTDYVGSITTADLVVSASAIN	404	134	9	Exact Match to Reference
KM000135	ken12/kiambu.2	ATGCAGCCTACCCACCACGCAGAGGTAAGCTTTCAGGATAGAGATACAGCTCTTCCAGATGCATGTTCATCCATATCTGATATTACCCCCATTACTTATCCGATCACATTACCTATTATTAAAAACATTTCCGTTACTGCTCACGGTATCAATCTTATCGATAAATTTCCATCAAAGTTCTGCAGCTCTTACATACCCTTCCACTACGGAGGCAATTCGATTAAAACCCCCGACGATCCGGGCGCGATGATGATTACCTTTGCTTTGAAACCACGGGAGGAATACCAACCCAGCGGTCATATTAACGTATCCAGAGCAAGAGAATTTTATATTAGCTGGGACACAGATTATGTGGGGTCTATCACCACGGCTGATCTTGTGGTATCGGCATCCGCTATT…	MQPTHHAEVSFQDRDTALPDACSSISDITPITYPITLPIIKNISVTAHGINLIDKFPSKFCSSYIPFHYGGNSIKTPDDPGAMMITFALKPREEYQPSGHINVSRAREFYISWDTDYVGSITTADLVVSASAIN	404	134	9	Exact Match to Reference
KM000136	ken12/kiambu.3	ATGCAGCCTACCCACCACGCAGAGGTAAGCTTTCAGGATAGAGATACAGCTCTTCCAGATGCATGTTCATCCATATCTGATATTACCCCCATTACTTATCCGATCACATTACCTATTATTAAAAACATTTCCGTTACTGCTCACGGTATCAATCTTATCGATAAATTTCCATCAAAGTTCTGCAGCTCTTACATACCCTTCCACTACGGAGGCAATTCGATTAAAACCCCCGACGATCCGGGCGCGATGATGATTACCTTTGCTTTGAAACCACGGGAGGAATACCAACCCAGCGGTCATATTAACGTATCCAGAGCAAGAGAATTTTATATTAGCTGGGACACAGATTATGTGGGGTCTATCACCACGGCTGATCTTGTGGTATCGGCATCCGCTATT…	MQPTHHAEVSFQDRDTALPDACSSISDITPITYPITLPIIKNISVTAHGINLIDKFPSKFCSSYIPFHYGGNSIKTPDDPGAMMITFALKPREEYQPSGHINVSRAREFYISWDTDYVGSITTADLVVSASAIN	404	134	9	Exact Match to Reference
KM000137	ken12/kiambu.4	ATGCAGCCTACCCACCACGCAGAGGTAAGCTTTCAGGATAGAGATACAGCTCTTCCAGATGCATGTTCATCCATATCTGATATTACCCCCATTACTTATCCGATCACATTACCTATTATTAAAAACATTTCCGTTACTGCTCACGGTATCAATCTTATCGATAAATTTCCATCAAAGTTCTGCAGCTCTTACATACCCTTCCACTACGGAGGCAATTCGATTAAAACCCCCGACGATCCGGGCGCGATGATGATTACCTTTGCTTTGAAACCACGGGAGGAATACCAACCCAGCGGTCATATTAACGTATCCAGAGCAAGAGAATTTTATATTAGCTGGGACACAGATTATGTGGGGTCTATCACCACGGCTGATCTTGTGGTATCGGCATCCGCTATT…	MQPTHHAEVSFQDRDTALPDACSSISDITPITYPITLPIIKNISVTAHGINLIDKFPSKFCSSYIPFHYGGNSIKTPDDPGAMMITFALKPREEYQPSGHINVSRAREFYISWDTDYVGSITTADLVVSASAIN	404	134	9	Exact Match to Reference
KM000138	ken12/nrb.1	ATGCAGCCTACCCACCACGCAGAGGTAAGCTTTCAGGATAGAGATACAGCTCTTCCAGATGCATGTTCATCCATATCTGATATTACCCCCATTACTTATCCGATCACATTACCTATTATTAAAAACATTTCCGTTACTGCTCACGGTATCAATCTTATCGATAAATTTCCATCAAAGTTCTGCAGCTCTTACATACCCTTCCACTACGGAGGCAATTCGATTAAAACCCCCGACGATCCGGGCGCGATGATGATTACCTTTGCTTTGAAACCACGGGAGGAATACCAACCCAGCGGTCATATTAACGTATCCAGAGCAAGAGAATTTTATATTAGCTGGGACACAGATTATGTGGGGTCTATCACCACGGCTGATCTTGTGGTATCGGCATCCGCTATT…	MQPTHHAEVSFQDRDTALPDACSSISDITPITYPITLPIIKNISVTAHGINLIDKFPSKFCSSYIPFHYGGNSIKTPDDPGAMMITFALKPREEYQPSGHINVSRAREFYISWDTDYVGSITTADLVVSASAIN	404	134	9	Exact Match to Reference
KM000139	ken12/nrb.2	ATGCAGCCTACCCACCACGCAGAGGTAAGCTTTCAGGATAGAGATACAGCTCTTCCAGATGCATGTTCATCCATATCTGATATTACCCCCATTACTTATCCGATCACATTACCTATTATTAAAAACATTTCCGTTACTGCTCACGGTATCAATCTTATCGATAAATTTCCATCAAAGTTCTGCAGCTCTTACATACCCTTCCACTACGGAGGCAATTCGATTAAAACCCCCGACGATCCGGGCGCGATGATGATTACCTTTGCTTTGAAACCACGGGAGGAATACCAACCCAGCGGTCATATTAACGTATCCAGAGCAAGAGAATTTTATATTAGCTGGGACACAGATTATGTGGGGTCTATCACCACGGCTGATCTTGTGGTATCGGCATCCGCTATT…	MQPTHHAEVSFQDRDTALPDACSSISDITPITYPITLPIIKNISVTAHGINLIDKFPSKFCSSYIPFHYGGNSIKTPDDPGAMMITFALKPREEYQPSGHINVSRAREFYISWDTDYVGSITTADLVVSASAIN	404	134	9	Exact Match to Reference
KM000140	ken12/nrb.3	ATGCAGCCTACCCACCACGCAGAGGTAAGCTTTCAGGATAGAGATACAGCTCTTCCAGATGCATGTTCATCCATATCTGATATTACCCCCATTACTTATCCGATCACATTACCTATTATTAAAAACATTTCCGTTACTGCTCACGGTATCAATCTTATCGATAAATTTCCATCAAAGTTCTGCAGCTCTTACATACCCTTCCACTACGGAGGCAATTCGATTAAAACCCCCGACGATCCGGGCGCGATGATGATTACCTTTGCTTTGAAACCACGGGAGGAATACCAACCCAGCGGTCATATTAACGTATCCAGAGCAAGAGAATTTTATATTAGCTGGGACACAGATTATGTGGGGTCTATCACCACGGCTGATCTTGTGGTATCGGCATCCGCTATT…	MQPTHHAEVSFQDRDTALPDACSSISDITPITYPITLPIIKNISVTAHGINLIDKFPSKFCSSYIPFHYGGNSIKTPDDPGAMMITFALKPREEYQPSGHINVSRAREFYISWDTDYVGSITTADLVVSASAIN	404	134	9	Exact Match to Reference
KM000141	ken12/muranga.1	ATGCAGCCTACCCACCACGCAGAGGTAAGCTTTCAGGATAGAGATACAGCTCTTCCAGATGCATGTTCATCCATATCTGATATTACCCCCATTACTTATCCGATCACATTACCTATTATTAAAAACATTTCCGTTACTGCTCACGGTATCAATCTTATCGATAAATTTCCATCAAAGTTCTGCAGCTCTTACATACCCTTCCACTACGGAGGCAATTCGATTAAAACCCCCGACGATCCGGGCGCGATGATGATTACCTTTGCTTTGAAACCACGGGAGGAATACCAACCCAGCGGTCATATTAACGTATCCAGAGCAAGAGAATTTTATATTAGCTGGGACACAGATTATGTGGGGTCTATCACCACGGCTGATCTTGTGGTATCGGCATCCGCTATT…	MQPTHHAEVSFQDRDTALPDACSSISDITPITYPITLPIIKNISVTAHGINLIDKFPSKFCSSYIPFHYGGNSIKTPDDPGAMMITFALKPREEYQPSGHINVSRAREFYISWDTDYVGSITTADLVVSASAIN	404	134	9	Exact Match to Reference
KM000142	ken12/machakos.1	ATGCAGCCTACCCACCACGCAGAGGTAAGCTTTCAGGATAGAGATACAGCTCTTCCAGATGCATGTTCATCCATATCTGATATTACCCCCATTACTTATCCGATCACATTACCTATTATTAAAAACATTTCCGTTACTGCTCACGGTATCAATCTTATCGATAAATTTCCATCAAAGTTCTGCAGCTCTTACATACCCTTCCACTACGGAGGCAATTCGATTAAAACCCCCGACGATCCGGGCGCGATGATGATTACCTTTGCTTTGAAACCACGGGAGGAATACCAACCCAGCGGTCATATTAACGTATCCAGAGCAAGAGAATTTTATATTAGCTGGGACACAGATTATGTGGGGTCTATCACCACGGCTGATCTTGTGGTATCGGCATCCGCTATT…	MQPTHHAEVSFQDRDTALPDACSSISDITPITYPITLPIIKNISVTAHGINLIDKFPSKFCSSYIPFHYGGNSIKTPDDPGAMMITFALKPREEYQPSGHINVSRAREFYISWDTDYVGSITTADLVVSASAIN	404	134	9	Exact Match to Reference
KM000143	ken12/athi.1	ATGCAGCCTACCCACCACGCAGAGGTAAGCTTTCAGGATAGAGATACAGCTCTTCCAGATGCATGTTCATCCATATCTGATATTACCCCCATTACTTATCCGATCACATTACCTATTATTAAAAACATTTCCGTTACTGCTCACGGTATCAATCTTATCGATAAATTTCCATCAAAGTTCTGCAGCTCTTACATACCCTTCCACTACGGAGGCAATTCGATTAAAACCCCCGACGATCCGGGCGCGATGATGATTACCTTTGCTTTGAAACCACGGGAGGAATACCAACCCAGCGGTCATATTAACGTATCCAGAGCAAGAGAATTTTATATTAGCTGGGACACAGATTATGTGGGGTCTATCACCACGGCTGATCTTGTGGTATCGGCATCCGCTATT…	MQPTHHAEVSFQDRDTALPDACSSISDITPITYPITLPIIKNISVTAHGINLIDKFPSKFCSSYIPFHYGGNSIKTPDDPGAMMITFALKPREEYQPSGHINVSRAREFYISWDTDYVGSITTADLVVSASAIN	404	134	9	Exact Match to Reference
KM000144	ken12/athi.2	ATGCAGCCTACCCACCACGCAGAGGTAAGCTTTCAGGATAGAGATACAGCTCTTCCAGATGCATGTTCATCCATATCTGATATTACCCCCATTACTTATCCGATCACATTACCTATTATTAAAAACATTTCCGTTACTGCTCACGGTATCAATCTTATCGATAAATTTCCATCAAAGTTCTGCAGCTCTTACATACCCTTCCACTACGGAGGCAATTCGATTAAAACCCCCGACGATCCGGGCGCGATGATGATTACCTTTGCTTTGAAACCACGGGAGGAATACCAACCCAGCGGTCATATTAACGTATCCAGAGCAAGAGAATTTTATATTAGCTGGGACACAGATTATGTGGGGTCTATCACCACGGCTGATCTTGTGGTATCGGCATCCGCTATT…	MQPTHHAEVSFQDRDTALPDACSSISDITPITYPITLPIIKNISVTAHGINLIDKFPSKFCSSYIPFHYGGNSIKTPDDPGAMMITFALKPREEYQPSGHINVSRAREFYISWDTDYVGSITTADLVVSASAIN	404	134	9	Exact Match to Reference
KM000145	ken12/burumba.1	ATGCAGCCTACCCACCACGCAGAGGTAAGCTTTCAGGATAGAGATACAGCTCTTCCAGATGCATGTTCATCCATATCTGATATTACCCCCATTACTTATCCGATCACATTACCTATTATTAAAAACATTTCCGTTACTGCTCACGGTATCAATCTTATCGATAAATTTCCATCAAAGTTCTGCAGCTCTTACATACCCTTCCACTACGGAGGCAATTCGATTAAAACCCCCGACGATCCGGGCGCGATGATGATTACCTTTGCTTTGAAACCACGGGAGGAATACCAACCCAGCGGTCATATTAACGTATCCAGAGCAAGAGAATTTTATATTAGCTGGGACACAGATTATGTGGGGTCTATCACCACGGCTGATCTTGTGGTATCGGCATCCGCTATT…	MQPTHHAEVSFQDRDTALPDACSSISDITPITYPITLPIIKNISVTAHGINLIDKFPSKFCSSYIPFHYGGNSIKTPDDPGAMMITFALKPREEYQPSGHINVSRAREFYISWDTDYVGSITTADLVVSASAIN	404	134	9	Exact Match to Reference
KM000146	ken12/busia.1	ATGCAGCCTACCCACCACGCAGAGGTAAGCTTTCAGGATAGAGATACAGCTCTTCCAGATGCATGTTCATCCATATCTGATATTACCCCCATTACTTATCCGATCACATTACCTATTATTAAAAACATTTCCGTTACTGCTCACGGTATCAATCTTATCGATAAATTTCCATCAAAGTTCTGCAGCTCTTACATACCCTTCCACTACGGAGGCAATTCGATTAAAACCCCCGACGATCCGGGCGCGATGATGATTACCTTTGCTTTGAAACCACGGGAGGAATACCAACCCAGCGGTCATATTAACGTATCCAGAGCAAGAGAATTTTATATTAGCTGGGACACAGATTATGTGGGGTCTATCACCACGGCTGATCTTGTGGTATCGGCATCCGCTATT…	MQPTHHAEVSFQDRDTALPDACSSISDITPITYPITLPIIKNISVTAHGINLIDKFPSKFCSSYIPFHYGGNSIKTPDDPGAMMITFALKPREEYQPSGHINVSRAREFYISWDTDYVGSITTADLVVSASAIN	404	134	9	Exact Match to Reference
KM000147	ken13/kiambu.1	ATGCAGCCTACCCACCACGCAGAGGTAAGCTTTCAGGATAGAGATACAGCTCTTCCAGATGCATGTTCATCCATATCTGATATTACCCCCATTACTTATCCGATCACATTACCTATTATTAAAAACATTTCCGTTACTGCTCACGGTATCAATCTTATCGATAAATTTCCATCAAAGTTCTGCAGCTCTTACATACCCTTCCACTACGGAGGCAATTCGATTAAAACCCCCGACGATCCGGGCGCGATGATGATTACCTTTGCTTTGAAACCACGGGAGGAATACCAACCCAGCGGTCATATTAACGTATCCAGAGCAAGAGAATTTTATATTAGCTGGGACACAGATTATGTGGGGTCTATCACCACGGCTGATCTTGTGGTATCGGCATCCGCTATT…	MQPTHHAEVSFQDRDTALPDACSSISDITPITYPITLPIIKNISVTAHGINLIDKFPSKFCSSYIPFHYGGNSIKTPDDPGAMMITFALKPREEYQPSGHINVSRAREFYISWDTDYVGSITTADLVVSASAIN	404	134	9	Exact Match to Reference
KM000148	ken13/kiambu.2	ATGCAGCCTACCCACCACGCAGAGGTAAGCTTTCAGGATAGAGATACAGCTCTTCCAGATGCATGTTCATCCATATCTGATATTACCCCCATTACTTATCCGATCACATTACCTATTATTAAAAACATTTCCGTTACTGCTCACGGTATCAATCTTATCGATAAATTTCCATCAAAGTTCTGCAGCTCTTACATACCCTTCCACTACGGAGGCAATTCGATTAAAACCCCCGACGATCCGGGCGCGATGATGATTACCTTTGCTTTGAAACCACGGGAGGAATACCAACCCAGCGGTCATATTAACGTATCCAGAGCAAGAGAATTTTATATTAGCTGGGACACAGATTATGTGGGGTCTATCACCACGGCTGATCTTGTGGTATCGGCATCCGCTATT…	MQPTHHAEVSFQDRDTALPDACSSISDITPITYPITLPIIKNISVTAHGINLIDKFPSKFCSSYIPFHYGGNSIKTPDDPGAMMITFALKPREEYQPSGHINVSRAREFYISWDTDYVGSITTADLVVSASAIN	404	134	9	Exact Match to Reference
KM000149	ken13/kiambu3.1	ATGCAGCCTACCCACCACGCAGAGGTAAGCTTTCAGGATAGAGATACAGCTCTTCCAGATGCATGTTCATCCATATCTGATATTACCCCCATTACTTATCCGATCACATTACCTATTATTAAAAACATTTCCGTTACTGCTCACGGTATCAATCTTATCGATAAATTTCCATCAAAGTTCTGCAGCTCTTACATACCCTTCCACTACGGAGGCAATTCGATTAAAACCCCCGACGATCCGGGCGCGATGATGATTACCTTTGCTTTGAAACCACGGGAGGAATACCAACCCAGCGGTCATATTAACGTATCCAGAGCAAGAGAATTTTATATTAGCTGGGACACAGATTATGTGGGGTCTATCACCACGGCTGATCTTGTGGTATCGGCATCCGCTATT…	MQPTHHAEVSFQDRDTALPDACSSISDITPITYPITLPIIKNISVTAHGINLIDKFPSKFCSSYIPFHYGGNSIKTPDDPGAMMITFALKPREEYQPSGHINVSRAREFYISWDTDYVGSITTADLVVSASAIN	404	134	9	Exact Match to Reference
KM000150	ken13/kiambu3.2	ATGCAGCCTACCCACCACGCAGAGGTAAGCTTTCAGGATAGAGATACAGCTCTTCCAGATGCATGTTCATCCATATCTGATATTACCCCCATTACTTATCCGATCACATTACCTATTATTAAAAACATTTCCGTTACTGCTCACGGTATCAATCTTATCGATAAATTTCCATCAAAGTTCTGCAGCTCTTACATACCCTTCCACTACGGAGGCAATTCGATTAAAACCCCCGACGATCCGGGCGCGATGATGATTACCTTTGCTTTGAAACCACGGGAGGAATACCAACCCAGCGGTCATATTAACGTATCCAGAGCAAGAGAATTTTATATTAGCTGGGACACAGATTATGTGGGGTCTATCACCACGGCTGATCTTGTGGTATCGGCATCCGCTATT…	MQPTHHAEVSFQDRDTALPDACSSISDITPITYPITLPIIKNISVTAHGINLIDKFPSKFCSSYIPFHYGGNSIKTPDDPGAMMITFALKPREEYQPSGHINVSRAREFYISWDTDYVGSITTADLVVSASAIN	404	134	9	Exact Match to Reference
KM000151	ken13/kiambu.4	ATGCAGCCTACCCACCACGCAGAGGTAAGCTTTCAGGATAGAGATACAGCTCTTCCAGATGCATGTTCATCCATATCTGATATTACCCCCATTACTTATCCGATCACATTACCTATTATTAAAAACATTTCCGTTACTGCTCACGGTATCAATCTTATCGATAAATTTCCATCAAAGTTCTGCAGCTCTTACATACCCTTCCACTACGGAGGCAATTCGATTAAAACCCCCGACGATCCGGGCGCGATGATGATTACCTTTGCTTTGAAACCACGGGAGGAATACCAACCCAGCGGTCATATTAACGTATCCAGAGCAAGAGAATTTTATATTAGCTGGGACACAGATTATGTGGGGTCTATCACCACGGCTGATCTTGTGGTATCGGCATCCGCTATT…	MQPTHHAEVSFQDRDTALPDACSSISDITPITYPITLPIIKNISVTAHGINLIDKFPSKFCSSYIPFHYGGNSIKTPDDPGAMMITFALKPREEYQPSGHINVSRAREFYISWDTDYVGSITTADLVVSASAIN	404	134	9	Exact Match to Reference
[truncated: 1,974 more rows]
