# Supplementary material for: A Re-Evaluation of African Swine Fever Genotypes Based on p72 Sequences Reveals the Existence of Only Six Distinct p72 Groups
Source: Viruses. 2023 Nov 11;15(11):2246. doi: 10.3390/v15112246 (PMC10675559; doi:10.3390/v15112246)
Supplement: Supplementary file 1 [file viruses-15-02246-s001.zip › Table S2 Representative isolates of genotypes and matches (nucleotide).xlsx]

## Sheet: Sheet1
New Genotype Assignment	Accession	Representative Isolate	Nucleotide Sequence	Full Length p72 DNA Duplicates of Representative Isolate (GenBank Accession)	Full Length p72 DNA Duplicates of Representative Isolate (Isolate)
1	MW723481	Nu1979	ATGGCATCAGGAGGAGCTTTTTGTCTTATTGCTAACGATGGGAAGGCCGACAAGATTATATTGGCCCAAGACTTGCTTAATAGCAGGATTTCTAACATTAAAAATGTGAACAAAAGTTATGGGAAACCCGACCCCGAACCCACTTTGAGTCAAATCGAAGAAACACATTTGGTTCATTTTAATGCGCATTTTAAGCCTTATGTTCCAGTAGGGTTTGAATACAATAAAGTACGCCCGCATACGGGTACCCCCACCTTGGGAAACAAGCTTACCTTTGGTATTCCCCAGTACGGAGACTTTTTCCATGATATGGTGGGCCACCATATATTGGGTGCATGTCATTCGTCCTGGCAGGATGCTCCGATTCAGGGCACGGCCCAGATGGGGGCCCATGGTCAG…	AM712240, AY578689, AY578693, AY578695, FN557520, KM262844, KM262845, KP055815, KX354450, LP643842, LR881473, MN270969, MN270970, MN270971, MN270972, MN270973, MN270974, MN270975, MN270976, MN270977, MN270978, MN886926, MN886927, MN886928, MN886929, MN886931, MN886939, MW296947, MW296948, MW296949, MW296950, MW647171, MW723480, MW723482, MW723483, MW723484, MW723485, MW723486, MW723487, MW723488,…	OURT 88/3, cam, E75, ht, E75, L60, NHV, BA71, 47/Ss/2008, Patent WO2015091322, Arm/07/CBM/c4, 56/Ca/1978, 57/Ca/1979, 139/Nu/1981, 140/Or/1985, 85/Ca/1985, 141/Nu/1990, 142/Nu/1995, 60/Nu/1997, 26/Ss/2004, 72407/Ss/2005, Caserta, Africa, La_Granita, Salamanca, Haiti, Paracambi, Ghana_6/2017, Ghana_19/2017, Ghana_20/2017, Ghana_Akuse/2020, LO2018 major, Ca1978_2, Nu1979, Nu1986, Nu1990_1, Nu1991_2…
1	AY261362	Mkuzi 1979	ATGGCATCAGGAGGAGCTTTTTGTCTTATTGCTAACGATGGGAAGGCCGACAAGATTATATTGGCCCAAGACTTGCTTAATAGCAGGATTTCTAACATTAAAAATGTGAACAAAAGTTATGGGAAACCCGATCCCGAACCCACTTTGAGTCAAATCGAAGAAACACATTTGGTGCATTTTAATGCGCATTTTAAGCCTTATGTTCCAGTAGGGTTTGAATACAATAAAGTACGCCCGCATACGGGTACCCCCACCTTGGGAAACAAGCTTACCTTTGGTATTCCCCAGTACGGAGACTTTTTCCATGATATGGTGGGCCACCATATATTGGGTGCATGTCATTCGTCCTGGCAGGATGCTCCGATTCAGGGCACGGCCCAGATGGGGGCCCATGGTCAG…	-	-
1	AY578692	E70	ATGGCATCAGGAGGAGCTTTTTGTCTTATTGCTAACGATGGGAAGGCCGACAAGATTATATTGGCCCAAGACTTGCTTAATAGCAGGATTTCTAACATTAAAAATGTGAACAAAAGTTATGGGAAACCCGACCCCGAACCCACTTTGAGTCAAATCGAAGAAACACATTTGGTTCATTTTAATGCGCATTTTAAGCCTTATGTTCCAGTAGGGTTTGAATACAATAAAGTACGCCCGCATACGGGTACCCCCACCTTGGGAAACAAGCTTACCTTTGGTATTCCCCAGTACGGAGACTTTTTCCATGATATGGTGGGCCACCATATATTGGGTGCATGTCATTCGTCCTGGCAGGATGCTCCGATTCAGGGCACGGCCCAGATGGGGGCCCATGGTCAG…	-	-
1	AY578697	ker	ATGGCATCAGGAGGAGCTTTTTGTCTTATTGCTAACGATGGGAAGGCCGACAAGATTATATTGGCCCAAGACTTGCTTAATAGCAGGATTTCTAACATTAAAAATGTGAACAAAAGTTATGGGAAACCCGACCCCGAACCCACTTTGAGTCAAATCGAAGAAACACATTTGGTTCATTTTAATGCGCATTTTAAGCCTTATGTTCCAGTAGGGTTTGAATACAATAAAGTACGCCCGCATACGGGTACCCCCACCTTGGGAAACAAGCTTACCTTTGGTATTCCCCAGTACGGAGACTTTTTCCATGATATGGTGGGCCACCATATATTGGGTGCATGTCATTCGTCCTGGCAGGATGCTCCGATTCAGGGCACGGCCCAGATGGGGGCCCATGGTCAG…	-	-
1	AY578705	vic	ATGGCATCAGGAGGAGCTTTTTGTCTTATTGCTAACGATGGGAAGGCCGACAAGATTATATTGGCCCAAGACTTGCTTAATAGCAGGATTTCTAACATTAAAAATGTGAACAAAAGTTATGGGAAACCCGATCCCGAACCCACTTTGAGTCAAATCGAAGAAACACATTTGGTGCATTTTAATGCGCATTTTAAGCCTTATGTTCCAGTAGGGTTTGAATACAATAAAGTACGCCCGCATACGGGTACCCCCACCTTGGGAAACAAGCTTACCTTTGGTATTCCCCAGTACGGAGACTTTTTCCATGATATGGTGGGCCACCATATATTGGGTGCATGTCATTCGTCCTGGCAGGATGCTCCGATTCAGGGCACGGCCCAGATGGGGGCCCATGGTCAG…	MN913970	OmLF2
1	AY578708	Za	ATGGCATCAGGAGGAGCTTTTTGTCTTATTGCTAACGATGGGAAGGCCGACAAGATTATATTGGCCCAAGACTTGCTTAATAGCAGGATTTCTAACATTAAAAATGTGAACAAAAGTTATGGGAAACCCGACCCCGAACCCACTTTGAGTCAAATCGAAGAAACACATTTGGTTCATTTTAATGCGCATTTTAAGCCTTATGTTCCAGTAGGGTTTGAATACAATAAAGTACGCCCGCATACGGGTACCCCCACCTTGGGAAACAAGCTTACCTTTGGTATTCCCCAGTACGGAGACTTTTTCCATGATATGGTGGGCCACCATATATTGGGTGCATGTCATTCGTCCTGGCAGGATGCTCCGATTCAGGGCACGGCCCAGATGGGGGCCCATGGTCAG…	-	-
1	KM102979	26544/OG10	ATGGCATCAGGAGGAGCTTTTTGTCTTATTGCTAACGATGGGAAGGCCGACAAGATTATATTGGCCCAAGACTTGCTTAATAGCAGGATTTCTAACATTAAAAATGTGAACAAAAGTTATGGGAAACCCGACCCCGAACCCACTTTGAGTCAAATCGAAGAAACACATTTGGTTCATTTTAATGCGCATTTTAAGCCTTATGTTCCAGTAGGGTTTGAATACAATAAAGTACGCCCGCATACGGGTACCCCCACCTTGGGAAACAAGCTTACCTTTGGTATTCCCCAGTACGGAGACTTTTTCCATGATATGGTGGGCCACCATATATTGGGTGCATGTCATTCGTCCTGGCAGGATGCTCCGATTCAGGGCACGGCCCAGATGGGGGCCCATGGTCAG…	MN270979, MN270980, MT932578, MT932579, MW647172, MW723492, MW736597, MW736598, MW736600, MW736601, MW736602, MW736603, MW736604, MW736605, MW736606, MW736607, MW736608, MW736609, MW736610, MW736611, MW788405, MW788407, MW788408, NC_044947, ON260840, ON260841	97/Ot/2012, 22653/Ca/2014, 103917/18, 55234/18, LO2018 minor, 4996 WB, 47039, 2019 WB, 30322, 49179 WB, 53706, 63525 WB, 15998, 51268, 34403, 32516, 113049 WB, 6396 WB, 28928, 56140, 1537 WB, 31479_2005, 35479_2014, 28784WB, 33262WB
1	L76727	Dominican Republic 2 (DR2)	ATGGCATCAGGAGGAGCTTTTTGTCTTATTGCTAACGATGGGAAGGCCGACAAGATTATATTGGCCCAAGACTTGCTTAATAGCAGGATTTCTAACATTAAAAATGTGAACAAAAGTTATGGGAAACCCGACCCCGAACCCACTTTGAGTCAAATCGAAGAAACACATTTGGTTCATTTTAATGCGCATTTTAAGCCTTATGTTCCAGTAGGGTTTGAATACAATAAAGTACGCCCGCATACGGGTACCCCCACCTTGGGAAACAAGCTTACCTTTGGTATTCCCCAGTACGGAGACTTTTTCCATGATATGGTGGGCCACCATATATTGGGTGCATGTCATTCGTCCTGGCAGGATGCTCCGATTCAGGGCACGGCCCAGATGGGGGCCCATGGTCAG…	-	-
1	M34142	BA71V*	ATGGCATCAGGAGGAGCTTTTTGTCTTATTGCTAACGATGGGAAGGCCGACAAGATTATATTGGCCCAAGACTTGCTTAATAGCAGGATTTCTAACATTAAAAATGTGAACAAAAGTTATGGGAAACCCGACCCCGAACCCACTTTGAGTCAAATCGAAGAAACACATTTGGTTCATTTTAATGCGCATTTTAAGCCTTATGTTCCAGTAGGGTTTGAATACAATAAAGTACGCCCGCATACGGGTACCCCCACCTTGGGAAACAAGCTTACCTTTGCTATTCCCCAGTACGGAGACTTTTTCCATGATATGGTGGGCCACCATATATTGGGTGCATGTCATTCGTCCTGGCAGGATGCTCCGATTCAGGGCACGGCCCAGATGGGGGCCCATGGTCAG…	-	-
1	MN318203	LIV_5_40	ATGGCATCAGGAGGAGCTTTTTGTCTTATTGCTAACGATGGGAAGGCCGACAAGATTATATTGGCCCAAGACTTGCTTAATAGCAGGATTTCTAACATTAAAAATGTGAACAAAAGTTATGGGAAACCCGATCCCGAACCCACTTTGAGTCAAATCGAAGAAACACATTTGGTGCATTTTAATGCGCATTTTAAGCCTTATGTTCCAGTAGGGTTTGAATACAATAAAGTACGCCCGCATACGGGTACCCCCACCTTGGGAAACAAGCTTACCTTTGGTATTCCCCAGTACGGAGACTTTTTCCATGATATGGTGGGCCACCATATATTGGGTGCATGTCATTCGTCCTGGCAGGATGCTCCGATTCAGGGCACGGCCCAGATGGGGGCCCATGGTCAG…	-	-
1	MN886925	Kimaxia	ATGGCATCAGGAGGAGCTTTTTGTCTTATTGCTAACGATGGGAAGGCCGACAAGATTATATTGGCCCAAGACTTGCTTAATAGCAGGATTTCTAACATTAAAAATGTGAACAAAAGTTATGGGAAACCCGACCCCGAACCCACTTTGAGTCAAATCGAAGAAACACATTTGGTGCATTTTAATGCGCATTTTAAGCCTTATGTTCCAGTAGGGTTTGAATACAATAAAGTACGCCCGCATACGGGTACCCCCACCTTGGGAAACAAGCTTACCTTTGGTATTCCCCAGTACGGAGACTTTTTCCATGATATGGTGGGCCACCATATATTGGGTGCATGTCATTCGTCCTGGCAGGATGCTCCGATTCAGGGCACGGCCCAGATGGGGGCCCATGGTCAG…	MN886936	Diouroup_II
1	MN886930	Spencer	ATGGCATCAGGAGGAGCTTTTTGTCTTATTGCTAACGATGGGAAGGCCGACAAGATTATATTGGCCCAAGACTTGCTTAATAGCAGGATTTCTAACATTAAAAATGTGAACAAAAGTTATGGGAAACCCGATCCCGAACCCACTTTGAGTCAAATCGAAGAAACACATTTGGTGCATTTTAATGCGCATTTTAAGCCTTATGTTCCAGTAGGGTTTGAATACAATAAAGTACGCCCGCATACGGGTACCCCCACCTTGGGAAACAAGCTTACCTTTGGTATTCCCCAGTACGGAGACTTTTTCCATGATATGGTGGGCCACCATATATTGGGTGCATGTCATTCGTCCTGGCAGGATGCTCCGATTCAGGGCACGGCCCAGATGGGGGCCCATGGTCAG…	-	-
1	MW296952	Zaire	ATGGCATCAGGAGGAGCTTTTTGTCTTATTGCTAACGATGGGAAGGCCGACAAGATTATATTGGCCCAAGACTTGCTTAATAGCAGGATTTCTAACATTAAAAATGTGAACAAAAGTTATGGGAAACCCGACCCCGAACCCACTTTGAGTCAAATCGAAGAAACACATTTGGTGCATTTTAATGCGCATTTTAAGCCTTATGTTCCAGTAGGGTTTGAATACAATAAAGTACGCCCGCATACGGGTACCCCCACCTTGGGAAACAAGCTTACCTTTGGTATTCCCCAGTACGGAGACTTTTTCCATGATATGGTGGGCCACCATATATTGGGTGCATGTCATTCGTCCTGGCAGGATGCTCCGATTCAGGGCACGGCCCAGATGGGGGCCCATGGTCAG…	MZ202520, OM249788	K49, KK262
1	MW296951	Nigeria_Ni-08/LaOK	ATGGCATCAGGAGGAGCTTTTTGTCTTATTGCTAACGATGGGAAGGCCGACAAGATTATATTGGCCCAAGACTTGCTTAATAGCAGGATTTCTAACATTAAAAATGTGAACAAAAGTTATGGGAAACCCGACCCCGAACCCACTTTGAGTCAAATCGAAGAAACACATTTGGTTCATTTTAATGCGCATTTTAAGCCTTATGTTCCAGTAGGGTTTGAATACAATAAAGTACGCCCGCATACGGGTACCCCCACCTTGGGAAACAAGCTTACCTTTGGTATTCCCCAGTACGGAGACTTTTTCCATGATATGGTGGGCCACCATATATTGGGTGCATGTCATTCGTCCTGGCAGGATGCTCCGATTCAGGGCACGGCCCAGATGGGGGCCCATGGTCAG…	-	-
2	AY261363	Pretoriuskop/96/4	ATGGCATCAGGAGGAGCTTTTTGTCTTATTGCTAACGATGGGAAGGCCGACAAGATTATATTGGCCCAAGACTTGCTGAATAGCAGGATCTCTAACATTAAAAATGTGAACAAAAGTTATGGGAAACCTGACCCCGAACCCACTTTGAGTCAAATCGAAGAAACACATTTGGTGCATTTTAATGCGCATTTTAAGCCTTATGTTCCAGTAGGGTTTGAATACAATAAAGTACGCCCGCATACGGGTACCCCCACCTTGGGAAACAAGCTTACCTTTGGTATTCCCCAGTACGGAGACTTTTTCCATGATATGGTGGGCCATCATATATTGGGTGCATGTCATTCGTCCTGGCAGGATGCTCCGATTCAGGGCACGTCCCAGATGGGGGCCCATGGGCAG…	NC_044952	Pretorisuskop/96/4
2	AY261364	Tengani 62	ATGGCATCAGGAGGAGCTTTTTGTCTTATTGCTAACGATGGGAAGGCCGATAAGATTATATTGGCCCAAGACTTGCTGAATAGCAGGATCTCTAACATTAAAAATGTGAACAAAAGTTACGGGAAACCCGACCCCGAACCCACTTTGAGTCAAATCGAAGAAACACATTTGGTGCATTTTAATGCGCATTTTAAGCCTTATGTTCCAGTAGGGTTTGAATACAATAAAGTACGCCCGCATACGGGTACCCCCACCTTGGGAAACAAGCTTACCTTTGGTATTCCCCAGTACGGAGACTTTTTCCATGATATGGTGGGCCATCATATATTGGGTGCATGTCATTCGTCCTGGCAGGATGCTCCGATTCAGGGCACGTCCCAGATGGGGGCCCATGGGCAG…	-	-
2	AY261365	Warmbaths	ATGGCATCAGGAGGAGCTTTTTGTCTTATTGCTAACGATGGGAAGGCCGACAAGATTATATTGGCCCAAGACTTGCTGAATAGCAGGATCTCTAACATTAAAAATGTGAACAAAAGTTATGGGAAACCCGACCCCGAACCCACTTTGAGTCAAATCGAAGAAACACATTTGGTGCATTTTAATGCGCATTTTAAGCCTTATGTTCCGGTAGGGTTTGAATACAATAAAGTACGCCCGCATACGGGTACCCCCACCTTGGGAAACAAGCTTACCTTTGGTATTCCCCAGTACGGAGACTTTTTCCATGATATGGTGGGCCATCATATATTGGGTGCATGTCATTCGTCCTGGCAGGATGCTCCGATTCAGGGCACATCCCAGATGGGGGCCCACGGGCAG…	-	-
2	MN641876	RSA_W1_1999	ATGGCATCAGGAGGAGCTTTTTGTCTTATTGCTAACGATGGGAAGGCCGACAAGATTATATTGGCCCAAGACTTGCTGAATAGCAGGATCTCTAACATTAAAAATGTGAACAAAAGTTATGGGAAACCCGACCCCGAACCCACTTTGAGTCAAATCGAAGAAACACATTTGGTGCATTTTAATGCGCATTTTAAGCCTTATGTTCCAGTAGGGTTTGAATACAATAAAGTACGCCCGCATACGGGTACCCCCACCTTGGGAAACAAGCTTACCTTTGGTATTCCCCAGTACGGAGACTTTTTCCATGATATGGTGGGCCATCATATATTGGGTGCATGTCATTCGTCCTGGCAGGATGCTCCGATTCAGGGCACGTCCCAGATGGGGGCCCATGGGCAG…	AY261366	Warthog
2	AY578690	cro1.2	ATGGCATCAGGAGGAGCTTTTTGTCTTATTGCTAACGATGGGAAGGCCGACAAGATTATATTGGCCCAAGACTTGCTGAATAGCAGGATCTCTAACATTAAAAATGTGAACAAAAGTTATGGGAAACCTGACCCCGAACCCACTTTGAGTCAAATCGAAGAAACACATTTGGTGCATTTTAATGCGCATTTTAAGCCTTATGTTCCAGTAGGGTTTGAATACAATAAAGTACGCCCGCATACGGGTACCCCCACCTTGGGAAACAAGCTTACCTTTGGTATTCCCCAGTACGGAGACTTTTTCCATGATATGGTGGGCCATCATATATTGGGTGCATGTCATTCGTCCTGGCAGGATGCTCCGATTCAGGGCACGTCCCAGATGGGGGCCCATGGGCAG…	-	-
2	AY578691	cro3.5	ATGGCATCAGGAGGAGCTTTTTGTCTTATTGCTAACGATGGGAAGGCCGACAAGATTATATTGGCCCAAGACTTGCTGAATAGCAGGATCTCTAACATTAAAAATGTGAACAAAAGTTATGGGAAACCTGACCCCGAACCCACTTTGAGTCAAATCGAAGAAACACATTTGGTGCATTTTAATGCGCATTTTAAGCCTTATGTTCCAGTAGGGTTTGAATACAATAAAGTACGCCCGCATACGGGTACCCCCACCTTGGGAAACAAGCTTACCTTTGGTATTCCCCAGTACGGAGACTTTTTCCATGATATGGTGGGCCATCATATATTGGGTGCATGTCATTCGTCCTGGCAGGATGCTCCGATTCAGGGCACGTCCCAGATGGGGGCCCATGGGCAG…	-	-
2	AY578694	F6	ATGGCATCAGGAGGAGCTTTTTGTCTTATTGCTAACGATGGGAAGGCCGACAAGATTATATTGGCCCAAGACTTGCTGAATAGCAGGATCTCTAACATTAAAAATGTGAACAAAAGTTATGGGAAACCCGACCCCGAACCCACTTTGAGTCAAATCGAAGAAACACATTTGGTGCATTTTAATGCGCATTTTAAGCCTTATGTTCCGGTAGGGTTTGAATACAATAAAGTACGCCCGCATACGGGTACCCCCACCTTGGGAAACAAGCTTACCTTTGGTATTCCCCAGTACGGAGACTTTTTCCATGATATGGTGGGCCATCATATATTGGGTGCATGTCATTCGTCCTGGCAGGATGCTCCGATTCAGGGCACGTCCCAGATGGGGGCCCATGGGCAG…	-	-
2	AY578696	K1	ATGGCATCAGGAGGAGCTTTTTGTCTTATTGCTAACGATGGGAAGGCCGACAAGATTATATTGGCCCAAGACTTGCTTAATAGCAGGATCTCTAACATTAAAAATGTGAACAAAAGTTATGGGAAACCCGACCCCGAACCCACTTTGAGTCAAATCGAAGAAACACATTTGGTGCATTTTAATGCGCATTTTAAGCCTTATGTTCCGGTAGGGTTTGAATACAATAAAGTACGCCCGCATACGGGTACCCCCACCTTAGGAAACAAGCTTACCTTTGGTATTCCCCAGTACGGAGACTTTTTCCATGATATGGTGGGCCATCATATATTGGGTGCATGTCATTCATCCTGGCAGGATGCTCCGATTCAGGGCACGTCCCAGATGGGGGCCCATGGGCAG…	-	-
2	AY578699	M1	ATGGCATCAGGAGGAGCTTTTTGTCTTATTGCTAACGATGGGAAGGCCGACAAGATTATATTGGCCCAAGACTTGCTGAATAGCAGGATCTCTAACATTAAAAATGTGAACAAAAGTTATGGGAAACCCGACCCCGAACCCACTTTGAGTCAAATCGAAGAAACGCATTTGGTGCATTTTAATGCGCATTTTAAGCCTTATGTTCCGGTAGGGTTTGAATACAATAAAGTACGCCCGCATACGGGTACCCCCACCTTGGGAAACAAGCTTACCTTTGGTATTCCCCAGTACGGAGACTTTTTCCATGATATGGTGGGCCATCATATATTGGGTGCATGTCATTCGTCCTGGCAGGATGCTCCGATTCAGGGCACGTCCCAGATGGGGGCCCATGGGCAG…	-	-
2	AY578701	o1	ATGGCATCAGGAGGAGCTTTTTGTCTTATTGCTAACGATGGGAAGGCCGACAAGATTATATTGGCCCAAGACTTGCTTAATAGCAGGATCTCTAACATTAAAAATGTGAACAAAAGTTATGGGAAACCCGACCCCGAACCCACTTTGAGTCAAATCGAAGAAACACATTTGGTTCATTTTAATGCGCATTTTAAGCCTTATGTTCCGGTAGGGTTTGAATACAATAAAGTACGCCCGCATACGGGTACCCCCACCTTGGGAAACAAGCTTACCTTTGGTATTCCCCAGTACGGAGACTTTTTCCATGATATGGTGGGCCATCATATATTGGGTGCATGTCATTCGTCCTGGCAGGATGCTCCGATTCAGGGCACGTCCCAGATGGGGGCCCATGGTCAG…	-	-
2	AY578702	Pr4	ATGGCATCAGGAGGAGCTTTTTGTCTTATTGCTAACGATGGGAAGGCCGACAAGATTATATTGGCCCAAGACTTGCTTAATAGCAGGATCTCTAACATTAAAAATGTGAACAAAAGTTATGGGAAACCTGACCCCGAACCCACTTTGAGTCAAATCGAAGAAACACATTTGGTGCATTTTAATGCGCATTTTAAGCCTTATGTTCCAGTAGGGTTTGAATACAATAAAGTACGCCCGCATACGGGTACCCCCACCTTGGGAAACAAGCTTACCTTTGGTATTCCCCAGTACGGAGACTTTTTCCATGATATGGTGGGCCATCATATATTGGGTGCATGTCATTCGTCCTGGCAGGATGCTCCGATTCAGGGCACGTCCCAGATGGGGGCCCATGGGCAG…	-	-
2	AY578703	Pr5	ATGGCATCAGGAGGAGCTTTTTGTCTTATTGCTAACGATGGGAAGGCCGACAAGATTATATTGGCCCAAGACTTGCTGAATAGCAGGATCTCTAACATTAAAAATGTGAACAAAAGTTATGGGAAACCTGACCCCGAACCCACTTTGAGTCAAATCGAAGAAACACATTTGGTGCATTTTAATGCGCATTTTAAGCCTTATGTTCCAGTAGGGTTTGAATACAATAAAGTACGCCCGCATACGGGTACCCCCACCTTGGGAAACAAGCTTACCTTTGGTATTCCCCAGTACGGAGACTTTTTCCATGATATGGTGGGCCATCATATATTGGGTGCATGTCATTCGTCCTGGCAGGATGCTCCGATTCAGGGCACGTCCCAGATGGGGGCCCATGGGCAG…	-	-
2	FR682468	ASFV Georgia 2007/1	ATGGCATCAGGAGGAGCTTTTTGTCTTATTGCTAACGATGGGAAGGCCGACAAGATTATATTGGCCCAAGACTTGCTGAATAGCAGGATCTCTAACATTAAAAATGTGAACAAAAGTTATGGGAAACCCGATCCCGAACCCACTTTGAGTCAAATCGAAGAAACACATTTGGTGCATTTTAATGCGCATTTTAAGCCTTATGTTCCAGTAGGGTTTGAATACAATAAAGTACGCCCGCATACGGGTACCCCCACCTTGGGAAACAAGCTTACCTTTGGTATTCCCCAGTACGGAGACTTTTTCCATGATATGGTGGGCCATCATATATTGGGTGCATGTCATTCATCCTGGCAGGATGCTCCGATTCAGGGCACGTCCCAGATGGGGGCCCATGGGCAG…	KJ195685, KJ747406, KP843857, LC659086, LC659087, LC659088, LC659089, LR536725, LR722599, LR722600, LR812933, LR813622, LR899193, LS478113, MG939583, MG939584, MG939585, MG939586, MG939587, MG939588, MG939589, MH681419, MH713612, MH910495, MH910496, MK128995, MK333180, MK333181, MK543947, MK554698, MK628478, MK645909, MK940252, MN172368, MN393476, MN393477, MN715134, MN793051, MT166692, MT180393,…	Krasnodar 2012, Kashino 04/13, Odintsovo_02/14, AQS-C-1-21, AQS-C-1-22, AQS-P-20901-1, AQS-P-201202, ASFV Belgium 2018/1, ASFV Moldova 2017/1, ASFV CzechRepublic 2017/1, Arm/07/CBM/c2, Tanzania/Rukwa/2017/1, ASFV Germany 2020/1, Estonia 2014, Pol16_20186_o7, Pol16_20538_o9, Pol16_20540_o10, Pol16_29413_o23, Pol17_03029_C201, Pol17_04461_C210, Pol17_05838_C220, ASFV/POL/2015/Podlaskie, ASFV-SY18, …
2	MH766894	ASFV-SY18	ATGGCATCAGGAGGAGCTTTTTGTCTTATTGCTAACGATGGGAAGGCCGACAAGATTATATTGGCCCAAGACTTGCTGAATAGCAGGATCTCTAACATTAAAAATGTGAACAAAAGTTATGGGAAACCCGATCCCGAACCCACTTTGAGTCAAATCGAAGAAACACATTTGGTGCATTTTAATGCGCATTTTAAGCCTTATGTTCCAGTAGGGTTTGAATACAATAAAGTACGCCCGCATACGGGTACCCCCACCTTGGGAAACAAGCTTACCTTTGGTATTCCCCAGTACGGAGACTTTTTCCATGATATGGTGGGCCATCATATATTGGGTGCATGTCATTCATCCTGGCAGGATGCTCCGATTCAGGGCACGTCCCAGATGGGGGCCCATGGGCAG…	MW521382	HuB20
2	MN207061	HBNH-2019	ATGGCATCAGGAGGAGCTTTTTGTCTTATTGCTAACGATGGGAAGGCCGACAAGATTATATTGGCCCAAGACTTGCTGAATAGCAGGATCTCTAACATTAAAAATGTGAACAAAAGTTATGGGAAACCCGATCCCGAACCCACTTTGAGTCAAATCGAAGAAACACATTTGGTGCATTTTAATGCGCATTTTAAGCCTTATGTTCCAGTAGGGTTTGAATACAATAAAGTACGCCCGCATACGGGTACCCCCACCTTGGGAAACAAGCTTACCTTTGGTATTCCCCAGTACGGAGACTTTTTCCATGATATGGTGGGCCATCATATATTGGGTGCATGTCATTCATCCTGGCAGGATGCTCCGATTCAGGGCACGTCCCAGATGGGGGCCCATGGGCAG…	-	-
2	MN336500	RSA_2_2008	ATGGCATCAGGAGGAGCTTTTTGTCTTATTGCTAACGATGGGAAGGCCGACAAGATTATATTGGCCCAAGACTTGCTGAATAGCAGGATCTCTAACATTAAAAATGTGAACAAAAGTTATGGGAAACCCGACCCCGAACCCACTTTGAGTCAAATCGAAGAAACACATTTGGTGCATTTTAATGCGCATTTTAAGCCTTATGTTCCGGTAGGGTTTGAATACAATAAAGTACGCCCGCATACGGGTACCCCCACCTTGGGAAACAAGCTTACCTTTGGTATTCCCCAGTACGGAGACTTTTTCCATGATATGGTGGGCCATCATATATTGGGTGCATGTCATTCGTCCTGGCAGGATGCTCCGATTCAGGGCACGTCCCAGATGGGGGCCCACGGGCAG…	-	-
2	MN394630	SPEC_57	ATGGCATCAGGAGGAGCTTTTTGTCTTATTGCTAACGATGGGAAGGCCGACAAGATTATATTGGCCCAAGACTTGCTGAATAGCAGGATCTCTAACATTAAAAATGTGAACAAAAGTTATGGGAAACCCGACCCCGAACCCACTTTGAGTCAAATCGAAGAAACACATTTGGTGCATTTTAATGCGCATTTTAAGCCTTATGTTCCGGTAGGGTTTGAATACAATAAAGTACGCCCGCATACGGGTACCCCCACCTTGGGAAACAAGCTTACCTTTGGTATTCCCCAGTACGGAGACTTTTTCCATGATATGGTGGGCCATCATATATTGGGTGCATGTCATTCGTCCTGGCAGGATGCTCCGATTCAGGGCACGTCCCAGATGGGGGCCCACGGGCAG…	-	-
2	MN630494	Zaire	ATGGCATCAGGAGGAGCTTTTTGTCTTATTGCTAACGATGGGAAGGCCGACAAGATTATATTGGCCCAAGACTTGCTGAATAGCAGGATCTCTAACATTAAAAATGTGAACAAAAGTTATGGGAAACCTGACCCCGAACCCACTTTGAGTCAAATCGAAGAAACACATTTGGTGCATTTTAATGCGCATTTTAAGCCTTATGTTCCAGTAGGGTTTGAATACAATAAAGTACGCCCGCATACGGGTACCCCCACCTTGGGAAACAAGCTTACCTTTGGTATTCCCCAGTACGGAGACTTTTTCCATGATATGGTGGGCCATCATATATTGGGTGCATGTCATTCGTCCTGGCAGGATGCTCCGATTCAGGGCACGTCCCAGATGGGGGCCCATGGGCAG…	-	-
2	MN641877	RSA_2_2004	ATGGCATCAGGAGGAGCTTTTTGTCTTATTGCTAACGATGGGAAGGCCGACAAGATTATATTGGCCCAAGACTTGCTGAATAGCAGGATCTCTAACATTAAAAATGTGAACAAAAGTTATGGGAAACCTGACCCCGAACCCACTTTGAGTCAAATCGAAGAAACACATTTGGTGCATTTTAATGCGCATTTTAAGCCTTATGTTCCAGTAGGGTTTGAATACAATAAAGTACGCCCGCATACGGGTACCCCCACCTTGGGAAACAAGCTTACCTTTGGTATTCCCCAGTACGGAGACTTTTTCCATGATATGGTGGGCCATCATATATTGGGTGCATGTCATTCGTCCTGGCAGGATGCTCCGATTCAGGGCACGTCCCAGATGGGGGCCCATGGGCAG…	-	-
2	OM105587	JX21	ATGGCATCAGGAGGAGCTTTTTGTCTTATTGCTAACGATGGGAAGGCCGACAAGATTATATTGGCCCAAGACTTGCTGAATAGCAGGATCTCTAACATTAAAAATGTGAACAAAAGTTATGGGAAACCCGATCCCGAACCCACTTTGAGTCAAATCGAAGAAACACATTTGGTGCATTTTAATGCGCATTTTAAGCCTTATGTTCCAGTAGGGTTTGAATACAATAAAGTACGCCCGCATACGGGTACCCCCACCTTGGGAAACAAGCTTACCTTTGGTATTCCCCAGTACGGAGACTTTTTCCATGATATGGTGGGCCATCATATATTGGGTGCATGTCATTCATCCTGGCAGGATGCTCCGATTCAGGGCACGTCCCAGATGGGGGCCCATGGGCAG…	-	-
2	OM461370	A9_21_3	ATGGCATCAGGAGGAGCTTTTTGTCTTATTGCTAACGATGGGAAGGCCGACAAGATTATATTGGCCCAAGACTTGCTGAATAGCAGGATCTCTAACATTAAAAATGTGAACAAAAGTTATGGGAAACCCGATCCCGAACCCACTTTGAGTCAAATCGAAGAAACACATTTGGTGCATTTTAATGCGCATTTTAAGCCTTATGTTCCAGTAGGGTTTGAATACAATAAAGTACGCCCGCATACGGGTACCCCCACCTTGGGAAACAAGCTTACCTTTGGTATTCCCCAGTACGGAGACTTTTTCCATGATATGGTGGGCCATCATATATTGGGTGCATGTCATTCATCCTGGCAGGATGCTCCGATTCAGGGCACGTCCCAGATGGGGGCCCATGGGCAG…	-	-
2	ON400500	YNFN202103	ATGGCATCAGGAGGAGCTTTTTGTCTTATTGCTAACGATGGGAAGGCCGACAAGATTATATTGGCCCAAGACTTGCTGAATAGCAGGATCTTTAACATTAAAAATGTGAACAAAAGTTATGGGAAACCCGATCCCGAACCCACTTTGAGTCAAATCGAAGAAACACATTTGGTGCATTTTAATGCGCATTTTAAGCCTTATGTTCCAGTAGGGTTTGAATACAATAAAGTACGCCCGCATACGGGTACCCCCACCTTGGGAAACAAGCTTACCTTTGGTATTCCCCAGTACGGAGACTTTTTCCATGATATGGTGGGCCATCATATATTGGGTGCATGTCATTCATCCTGGCAGGATGCTCCGATTCAGGGCACGTCCCAGATGGGGGCCCATGGGCAG…	-	-
8	AY261361	Malawi Lil-20/1	ATGGCATCAGGAGGAGCTTTTTGTCTTATTGCTAACGATGGGAAGGCCGACAAGATTATCTTGGCCCAAGACTTGCTTAATAGCAGGATCTCTAACATTAAAAATGTTAACAAAAGTTATGGGAAACCCGACCCCGAACCCACTTTGAGTCAAATCGAAGAAACACATATGGTGCATTTTAATGCACATTTTAAGCCTTATGTTCCAATAGGGTTTGAATACAATAAAGTGCGTCCGCATACGGGTACCCCCACATTGGGCAACAAACTTACTTTTGGTATTCCTCAGTACGGAGACTTTTTCCATGATATGGTAGGCCACCATGTATTGGGTGCATGTCATTCTTCCTGGCAGGATGCTCCGATTCAGGGCTCATCCCAGATGGGGGCCCATGGTCAG…	-	-
9	AY261360	Kenya 1950	ATGGCATCAGGAGGAGCTTTTTGTCTTATTGCTAACGATGGGAAGGCCGACAAGATCATTTTGGCCCAAGACTTGCTTAATAGCAGGATCTCTAACATTAAAAATGTTAACAAAAGTTATGGGAAACCCGACCCCGAACCCACTTTGAGTCAAATCGAAGAAACACATATGGTGCATTTTAACGCACATTTTAAGCCTTATGTCCCAATAGGGTTTGAATACAATAAAGTACGTCCACATACGGGTACCCCCACATTGGGCAACAAGCTTACCTTTGGTATTCCCCAGTACGGAGACTTTTTCCATGATATGGTAGGCCACCATATATTGGGTGCGTGTCATTCCTCCTGGCAGGATGCTCCGATTCAGGGCTCATCCCAGATGGGGGCCCATGGTCAG…	-	-
9	KM111294	Ken05/Tk1	ATGGCATCAGGAGGAGCTTTTTGTCTTATTGCTAACGATGGGAAGGCCGACAAGATCATTTTGGCCCAAGACTTGCTTAATAGCAGGATCTCTAACATTAAAAATGTTAACAAAAGTTATGGGAAACCCGACCCCGAACCCACTTTGAGTCAAATCGAAGAAACACATATGGTGCATTTTAACGCACATTTTAAGCCTTATGTCCCAATAGGGTTTGAATACAATAAAGTACGTCCACATACGGGTACCCCCACATTGGGCAACAAGCTTACCTTTGGTATTCCCCAGTACGGAGACTTTTTCCATGATATGGTAGGCCACCATATATTGGGCGCATGTCATTCCTCCTGGCAGGATGCTCCGATTCAGGGCTCATCCCAGATGGGGGCCCATGGTCAG…	NC_044945	Ken05/Tk1
9	NA	KenIX-1033	ATGGCATCAGGAGGAGCTTTTTGTCTTATTGCTAACGATGGGAAGGCCGACAAGATCATTTTGGCCCAAGACTTACTTAATAGCAGGATCTCTAACATTAAAAATGTTAACAAAAGTTATGGGAAACCCGACCCCGAACCCACTTTGAGTCAAATCGAAGAAACACATATGGTGCATTTTAACGCACATTTTAAGCCTTACGTCCCAATAGGGTTTGAATACAATAAAGTACGTCCACATACGGGTACCCCCACATTGGGCAACAAGCTTACCTTTGGTATTCCCCAGTACGGAGACTTTTTCCATGATATGGTAGGCCACCATATATTGGGCGCGTGTCATTCCTCCTGGCAGGATGCTCCGATTCAGGGCTCATCCCAGATGGGGGCCCATGGTCAG…
9	KM111295	Ken06.Bus	ATGGCATCAGGAGGAGCTTTTTGTCTTATTGCTAACGATGGGAAGGCCGACAAGATCATTTTGGCCCAAGACTTGCTTAATAGCAGGATCTCTAACATTAAAAATGTTAACAAAAGTTATGGGAAACCCGACCCCGAACCCACTTTGAGTCAAATCGAAGAAACACATATGGTGCATTTTAACGCACATTTTAAGCCTTACGTCCCAATAGGGTTTGAATACAATAAAGTACGTCCACATACGGGTACCCCCACATTGGGCAACAAGCTTACCTTTGGTATTCCCCAGTACGGAGACTTTTTCCATGATATGGTAGGCCACCATATATTGGGCGCGTGTCATTCCTCCTGGCAGGATGCTCCGATTCAGGGCTCATCCCAGATGGGGGCCCATGGTCAG…	NC_044946, ON409980	Ken06.Bus, TAN/16/Magu
9	L27499	Uganda	ATGGCATCAGGAGGAGCTTTTTGTCTTATTGCTAACGATGGGAAGGCCGACAAGATCATTTTGGCCCAAGACTTGCTTAATAGCAGGATCTCTAACATTAAAAATGTTAACAAAAGTTATGGGAAACCCGACCCCGAACCCACTTTGAGTCAAATCGAAGAAACACATATGGTGCATTTTAACGCACATTTTAAGCCTTATGTCCCAATAGGGTTTGAATACAATAAAGTACGTCCACATACGGGTACCCCCACATTGGGCAACAAGCTTACCTTTGGTATTCCCCAGTACGGAGACTTTTTCCATGATATGGTAGGCCACCATATATTGGGTGCATGTCATTCCTCCTGGCAGGATGCTCCGATTCAGGGCTCATCCCAGATGGGGGCCCATGGTCAG…	-	-
9	LR899131	ASFV Ken.rie1	ATGGCATCAGGAGGAGCTTTTTGTCTTATTGCTAACGATGGGAAGGCCGACAAGATCATTTTGGCCCAAGACTTGCTTAATAGCAGGATCTCTAACATTAAAAATGTTAACAAAAGTTATGGGAAACCCGACCCCGAACCCACTTTGAGTCAAATCGAAGAAACACATATGGTGCATTTTAACGCACATTTTAAGCCTTATGTCCCAATAGGGTTTGAATACAATAAAGTACGTCCACATACGGGTACCCCCACATTGGGCAACAAGCTTACCTTTGGTATTCCCCAGTACGGAGACTTTTTCCATGATATGGTAGGCCACCATATATTGGGCGCATGTCATTCCTCCTGGCAGGATGCTCCGATTCAGGGCTCATCCCAGATGGGGGCCCATGGTCAG…	MN886932, MN886938	Lisbon, Brazil
9	MH025916	R8	ATGGCATCAGGAGGAGCTTTTTGTCTTATTGCTAACGATGGGAAGGCCGACAAGATCATTTTGGCCCAAGACTTGCTTAATAGCAGGATCTCTAACATTAAAAATGTTAACAAAAGTTATGGGAAACCCGACCCCGAACCCACTTTGAGTCAAATCGAAGAAACACATATGGTGCATTTTAACGCACATTTTAAGCCTTACGTCCCAATAGGGTTTGAATACAATAAAGTACGTCCACATACGGGTACCCCCACATTGGGCAACAAGCTTACCTTTGGTATTCCCCAGTACGGAGACTTTTTCCATGATATGGTAGGCCACCATATATTGGGCGCGTGTCATTCCTCCTGGCAGGATGCTCCGATTCAGGGCTCATCCCAGATGGGGGCCCATGGTCAG…	MH025917, MH025918, MH025919, MH025920	R7, R25, N10, R35
9	MN886933	Nanuyuki	ATGGCATCAGGAGGAGCTTTTTGTCTTATTGCTAACGATGGGAAGGCCGACAAGATCATTTTGGCCCAAGACTTGCTTAATAGCAGGATCTCTAACATTAAAAATGTTAACAAAAGTTATGGGAAACCCGACCCCGAACCCACTTTGAGTCAAATCGAAGAAACACATATGGTGCATTTTAACGCACATTTTAAGCCTTATGTCCCAATAGGGTTTGAATACAATAAAGTACGTCCACATACGGGTACCCCCACATTGGGCAACAAGCTTACCTTTGGTATTCCCCAGTACGGAGACTTTTTCCATGATATGGTAGGCCACCATATATTGGGCGCATGTCATTCCTCCTGGCAGGATGCTCCGATTCAGGGCTCATCCCAGATGGGGGCCCATGGTCAG…	MN886935	Bartlett_II
9	MN886934	Davis	ATGGCATCAGGAGGAGCTTTTTGTCTTATTGCTAACGATGGGAAGGCCGACAAGATCATTTTGGCCCAAGACTTGCTTAATAGCAGGATCTCTAACATTAAAAATGTTAACAAAAGTTATGGGAAACCCGACCCCGAACCCACTTTGAGTCAAATCGAAGAAACACATATGGTGCATTTTAACGCACATTTTAAGCCTTATGTCCCAATAGGGTTTGAATATAATAAAGTACGTCCACATACGGGTACCCCCACATTGGGCAACAAGCTTACCTTTGGTATTCCCCAGTACGGAGACTTTTTCCATGATATGGTAGGCCACCATATATTGGGCGCATGTCATTCCTCCTGGCAGGATGCTCCGATTCAGGGCTCATCCCAGATGGGGGCCCATGGTCAG…	-	-
9	MN886937	Kitali	ATGGCATCAGGAGGAGCTTTTTGTCTTATTGCTAACGATGGGAAGGCCGACAAGATCATTTTGGCCCAAGACTTGCTTAATAGCAGGATCTCTAATATTAAAAATGTTAACAAAAGTTATGGGAAACCCGACCCCGAACCCACTTTGAGTCAAATCGAAGAAACACATATGGTGCATTTTAATGCACATTTTAAGCCTTATGTTCCAATAGGGTTTGAATACAATAAAGTACGTCCACATACGGGTACCCCCACATTGGGCAACAAGCTTACCTTTGGTATTCCTCAGTACGGAGACTTTTTCCATGATATGGTAGGCCACCATATATTGGGCGCATGTCATTCCTCCTGGCAGGATGCTCCGATTCAGGGCTCATCCCAGATGGGGGCCCATGGTCAG…	-	-
9	MW856067	BUR/18/Rutana	ATGGCATCAGGAGGAGCTTTTTGTCTTATTGCTAACGATGGGAAGGCCGACAAGATCATTTTGGCCCAAGACTTGCTTAATAGCAGGATCTCTAACATTAAAAATGTTAACAAAAGTTATGGGAAACCCGACCCCGAACCCACTTTGAGTCAAATCGAAGAAACACATATGGTGCATTTTAACGCACATTTTAAGCCTTATGTACCAATAGGGTTTGAATACAATAAAGTACGTCCACATACGGGTACCCCCACATTGGGCAACAAGCTTACCTTTGGTATTCCCCAGTACGGAGACTTTTTCCATGATATGGTAGGCCACCATATATTGGGCGCATGTCATTCCTCCTGGCAGGATGCTCCGATTCAGGGCTCATCCCAGATGGGGGCCCATGGTCAG…	MT956648	Uvira B53
15	ON409981	TAN/08/Mazimbu	ATGGCATCAGGAGGAGCTTTTTGTCTTATTGCTAACGATGGGAAGGCCGACAAGATTATCTTGGCCCAAGACTTGCTTAATAGCAGGATCTCTAACATTAAAAATGTTAACAAAAGTTATGGGAAACCCGATCCCGAACCCACTTTGAGTCAAATCGAAGAAACACATATGGTGCATTTTAATGCACATTTTAAGCCTTACGTTCCAGTAGGATTTGAATACAATAAAGTACGTCCGCATACGGGTACCCCCACATTGGGCAACAAGCTTACTTTTGGTATTCCCCAGTATGGAGACTTTTTCCATGATATGGTAGGCCACCATATATTGGGTGCATGTCATTCCTCCTGGCAGGATGCTCCGATTCAGGGCTCATCCCAGATGGGAGCCCATGGTCAG…	-	-
23	KT795353	ETH/AA	ATGGCATCAGGAGGAGCTTTTTGTCTTATTGCTAACGATGGGAAGGCCGACAAGATCATTTTGGCCCAAGACTTGCTTAATAGCAGGATCTCTAATATTAAAAATGTTAACAAGAGTTATGGGAAACCCGACCCCGAACCCACTTTGAGTCAAATCGAAGAAACACATATGGTGCATTTTAACGCACATTTTAAGCCTTATGTCCCAATAGGGTTTGAATACAATAAAGTACGTCCACATACGGGTACCCCCACATTGGGCAACAAGCTTACCTTTGGTATTCCCCAGTACGGAGACTTTTTCCATGATATGGTAGGCCACCATATATTGGGCGCATGTCATTCCTCCTGGCAGGATGCTCCGATACAGGGCACATCCCAGATGGGGGCCCATGGTCGG…	KT795354	ETH/1
23	KT795355	ETH/017	ATGGCATCAGGAGGAGCTTTTTGTCTTATTGCTAACGACGGGAAGGCCGACAAGATCATTTTGGCCCAAGACTTGCTTAATAGCAGGATCTCTAATATTAAAAATGTTAACAAGAGTTATGGGAAACCCGACCCCGAACCCCCTTTGAGTCAAATCGAAGAAACACATATGGTGCATTTTAACGCACATTTTAAGCCTTATGTCCCAATAGGGTTTGAATACAATAAAGTACGTCCACATACGGGTACCCCCACATTGGGCAACAAGCTTACCTTTGGTATTCCCCAGTACGGAGACTTTTTCCATGATATGGTAGGCCACCATATATTGGGCGCATGTCATTCCTCCTGGCAGGATGCTCCGATACAGGGCACATCCCAGATGGGGGCCCATGGTCGG…	-	-
23	KT795356	ETH/004	ATGGCATCAGGAGGAGCTTTTTGTCTTATTGCTAACGATGGGAAGGCCGACAAGATCATTTTGGCCCAAGACTTGCTTAATAGCAGGATCTCTAATATTAAAAATGTTAACAAGAGTTATGGGAAACCCGACCCCGAACCCACTTTGAGTCAAATCGAAGAAACACATATGGTGCATTTTAACGCACATTTTAAGCCTTATGTCCCAATAGGGTTTGAATACAATAAAGTACGTCCACATACGGGTACCCCCACATTGGGCAACAAGCTTACCTTTGGTATTCCCCAGTACGGAGACTTTTTCCATGATATGGTAGGCCACCATATATTGGGCGCATGTCATTCCTCCTGGCAGGATGCTCCGATACAGGGCACATCCCAGATGGGGGCCCATGGTCGG…	KT795358, KT795359	ETH/2a, ETH/1a
no assigned	EF121429	UgH03	ATGGCATCAGGAGGAGCTTTTTGTCTTATTGCTAACGATGGGAAGGCCGACAAGATCATTTTGGCCCAAGACTTGCTTAATAGCAGGATCTCTAACATTAAAAGTGTTAACAAAAGTTATGGGAAACCCGACCCCGAACCCACTTTGAGTCAAATCGAAGAAACACATATGGTGCATTTTAACGCACATTTTAAGCCTTACGTCCCAATAGGGTTTGAATACAATAAAGTACGTCCACATACGGGTACCCCCACATTGGGCAACAAGCTTACCTCTGGTATTCCCCAGTACGGAGACTTTTTCCATGATATGGTAGGCCACCATATATTGGGCGCGTGTCATTCCTCCTGGCAGGATGCTCCGATTCAGGGCTCATCCCAGATGGGGGCCCATGGTCAG…
not assigned	KT795357	ETH/3a	ATGGCATCAGGAGGAGCTTTTTGTCCTTTTGCTAACGATGGCAAGGCCCACAAGATCATTTTGGCCCAACACTTGCTTAATAGCAGGATCTCTAATATTAAAAATGTTAACAAGAGTTATGGGAAACCCGACCCCCAACCCACTTTGAGTCAAATCGAAGAAACACATATGGTGCATTTTAACGCACATTTTAAGCCTTATGTCCCAATAGGGTTTGAATACAATAAAGTACGTCCACATACGGGTACCCCCACATTGGGCAACAAGCTTACCTTTGGTATTCCCCAGTACGGAGACTTTTTCCATGATATGGTAGGCCACCATATATTGGGCGCATGTCATTCCTCCTGGCAGGATGCTCCGATACAGGGCACATCCCAGATGGGGGCCCATGGTCGG…
not assigned	L27498	DR-1	ATGGCATCAGGAGGAGCTTTTTGTCTTATTGCTAACGATGGGAAGGCCGACAAGATCATTTTGGCCCAAGACTTGCTTAATAGCAGGATCTCTAACATTAAAAATGTTAACAAAAGTTATGGGAAACCCGACCCCGAACCCACTTTGAGTCAAATCGAAGAAACACATATGGTGCATTTTAACGCACATTTTAAGCCTTATGTCCCAATAGGGTTTGAATACAATAAAGTACGTCCACATACGGGTACCCCCACATTGGGCAACAAGCTTACCTTTGGTATTCCCCAGTACGGAGACTTTTTCCATGATATGGTAGGCCACCATATATTGGGCGCATGTCATTCCTCCTGGCAGGATGCTCCGATTCAGGGCTCATCCCAGATGGGGGCCCATGGTCAG…
