# Supplementary material for: A Re-Evaluation of African Swine Fever Genotypes Based on p72 Sequences Reveals the Existence of Only Six Distinct p72 Groups
Source: Viruses. 2023 Nov 11;15(11):2246. doi: 10.3390/v15112246 (PMC10675559; doi:10.3390/v15112246)
Supplement: Supplementary file 1 [file viruses-15-02246-s001.zip › Table S3 Representative isolates of historical genotypes.xlsx]

## Sheet: Sheet1
Isolate	Historic Genotype	Protein Sequence	Nucleotide Sequence
Benin 97/1	Genotype I	MASGGAFCLIANDGKADKIILAQDLLNSRISNIKNVNKSYGKPDPEPTLSQIEETHLVHFNAHFKPYVPVGFEYNKVRPHTGTPTLGNKLTFGIPQYGDFFHDMVGHHILGACHSSWQDAPIQGTAQMGAHGQLQTFPRNGYDWDNQTPLEGAVYTLVDPFGRPIVPGTKNAYRNLVYYCEYPGERLYENVRFDVNGNSLDEYSSDVTTLVRKFCIPGDKMTGYKHLVGQEVSVEGTSGPLLCNIHDLHKPHQSKPILTDENDTQRTCSHTNPKFLSQHFPENSHNIQTAGKQDITPITDATYLDIRRNVHYSCNGPQTPKYYQPPLALWIKLRFWFNENVNLAIPSVSIPFGERFITIKLASQKDLVNEFPGLFIRQSRFIPGRPSRRNIRFKPWFIP…	ATGGCATCAGGAGGAGCTTTTTGTCTTATTGCTAACGATGGGAAGGCCGACAAGATTATATTGGCCCAAGACTTGCTTAATAGCAGGATTTCTAACATTAAAAATGTGAACAAAAGTTATGGGAAACCCGACCCCGAACCCACTTTGAGTCAAATCGAAGAAACACATTTGGTTCATTTTAATGCGCATTTTAAGCCTTATGTTCCAGTAGGGTTTGAATACAATAAAGTACGCCCGCATACGGGTACCCCCACCTTGGGAAACAAGCTTACCTTTGGTATTCCCCAGTACGGAGACTTTTTCCATGATATGGTGGGCCACCATATATTGGGTGCATGTCATTCGTCCTGGCAGGATGCTCCGATTCAGGGCACGGCCCAGATGGGGGCCCATGGTCAG…
ASFV Georgia 2007/1	Genotype II	MASGGAFCLIANDGKADKIILAQDLLNSRISNIKNVNKSYGKPDPEPTLSQIEETHLVHFNAHFKPYVPVGFEYNKVRPHTGTPTLGNKLTFGIPQYGDFFHDMVGHHILGACHSSWQDAPIQGTSQMGAHGQLQTFPRNGYDWDNQTPLEGAVYTLVDPFGRPIVPGTKNAYRNLVYYCEYPGERLYENVRFDVNGNSLDEYSSDVTTLVRKFCIPGDKMTGYKHLVGQEVSVEGTSGPLLCNIHDLHKPHQSKPILTDENDTQRTCSHTNPKFLSQHFPENSHNIQTAGKQDITPITDATYLDIRRNVHYSCNGPQTPKYYQPPLALWIKLRFWFNENVNLAIPSVSIPFGERFITIKLASQKDLVNEFPGLFVRQSRFIAGRPSRRNIRFKPWFIP…	ATGGCATCAGGAGGAGCTTTTTGTCTTATTGCTAACGATGGGAAGGCCGACAAGATTATATTGGCCCAAGACTTGCTGAATAGCAGGATCTCTAACATTAAAAATGTGAACAAAAGTTATGGGAAACCCGATCCCGAACCCACTTTGAGTCAAATCGAAGAAACACATTTGGTGCATTTTAATGCGCATTTTAAGCCTTATGTTCCAGTAGGGTTTGAATACAATAAAGTACGCCCGCATACGGGTACCCCCACCTTGGGAAACAAGCTTACCTTTGGTATTCCCCAGTACGGAGACTTTTTCCATGATATGGTGGGCCATCATATATTGGGTGCATGTCATTCATCCTGGCAGGATGCTCCGATTCAGGGCACGTCCCAGATGGGGGCCCATGGGCAG…
Warmbaths	Genotype III	MASGGAFCLIANDGKADKIILAQDLLNSRISNIKNVNKSYGKPDPEPTLSQIEETHLVHFNAHFKPYVPVGFEYNKVRPHTGTPTLGNKLTFGIPQYGDFFHDMVGHHILGACHSSWQDAPIQGTSQMGAHGQLQTFPRNGYDWDNQTPLEGAVYTLVDPFGRPIVPGTKNAYRNLVYYCEYPGERLYENVRFDVNGNSLDEYSSDVTTLVRKFCIPGDKMTGYKHLVGQEVSVEGTSGPLLCNIHDLHKPHQSKPILTDENDTQRTCSHTNPKFLSQHFPENSHNIQTAGKQDITPITDATYLDIRRNVHYSCNGPQTPKYYQPPLALWIKLRFWFNENVNLAIPSVSIPFGERFITIKLASQKDLVNEFPGLFVRQSRFIAGRPSRRNIRFKPWFIP…	ATGGCATCAGGAGGAGCTTTTTGTCTTATTGCTAACGATGGGAAGGCCGACAAGATTATATTGGCCCAAGACTTGCTGAATAGCAGGATCTCTAACATTAAAAATGTGAACAAAAGTTATGGGAAACCCGACCCCGAACCCACTTTGAGTCAAATCGAAGAAACACATTTGGTGCATTTTAATGCGCATTTTAAGCCTTATGTTCCGGTAGGGTTTGAATACAATAAAGTACGCCCGCATACGGGTACCCCCACCTTGGGAAACAAGCTTACCTTTGGTATTCCCCAGTACGGAGACTTTTTCCATGATATGGTGGGCCATCATATATTGGGTGCATGTCATTCGTCCTGGCAGGATGCTCCGATTCAGGGCACATCCCAGATGGGGGCCCACGGGCAG…
Warthog	Genotype IV	MASGGAFCLIANDGKADKIILAQDLLNSRISNIKNVNKSYGKPDPEPTLSQIEETHLVHFNAHFKPYVPVGFEYNKVRPHTGTPTLGNKLTFGIPQYGDFFHDMVGHHILGACHSSWQDAPIQGTSQMGAHGQLQTFPRNGYDWDNQTPLEGAVYTLVDPFGRPIVPGTKNAYRNLVYYCEYPGERLYENVRFDVNGNSLDEYSSDVTTLVRKFCIPGDKMTGYKHLVGQEVSVEGTSGPLLCNIHDLHKPHQSKPILTDENDTQRTCSHTNPKFLSQHFPENSHNIQTAGKQDITPITDATYLDIRRNVHYSCNGPQTPKYYQPPLALWIKLRFWFNENVNLAIPSVSIPFGERFITIKLASQKDLVNEFPGLFVRQSRFIAGRPSRRNIRFKPWFIP…	ATGGCATCAGGAGGAGCTTTTTGTCTTATTGCTAACGATGGGAAGGCCGACAAGATTATATTGGCCCAAGACTTGCTGAATAGCAGGATCTCTAACATTAAAAATGTGAACAAAAGTTATGGGAAACCCGACCCCGAACCCACTTTGAGTCAAATCGAAGAAACACATTTGGTGCATTTTAATGCGCATTTTAAGCCTTATGTTCCAGTAGGGTTTGAATACAATAAAGTACGCCCGCATACGGGTACCCCCACCTTGGGAAACAAGCTTACCTTTGGTATTCCCCAGTACGGAGACTTTTTCCATGATATGGTGGGCCATCATATATTGGGTGCATGTCATTCGTCCTGGCAGGATGCTCCGATTCAGGGCACGTCCCAGATGGGGGCCCATGGGCAG…
Tengani 62	Genotype V	MASGGAFCLIANDGKADKIILAQDLLNSRISNIKNVNKSYGKPDPEPTLSQIEETHLVHFNAHFKPYVPVGFEYNKVRPHTGTPTLGNKLTFGIPQYGDFFHDMVGHHILGACHSSWQDAPIQGTSQMGAHGQLQTFPRNGYDWDNQTPLEGAVYTLVDPFGRPIVPGTKNAYRNLVYYCEYPGERLYENVRFDVNGNSLDEYSSDVTTLVRKFCIPGDKMTGYKHLVGQEVSVEGTSGPLLCNIHDLHKPHQSKPILTDENDTQRTCSHTNPKFLSQHFPENSHNIQTAGKQDITPITDATYLDIRRNVHYSCNGPQTPKYYQPPLALWIKLRFWFNENVNLAIPSVSIPFGERFITIKLASQKDLVNEFPGLFVRQSRFIAGRPSRRNIRFKPWFIP…	ATGGCATCAGGAGGAGCTTTTTGTCTTATTGCTAACGATGGGAAGGCCGATAAGATTATATTGGCCCAAGACTTGCTGAATAGCAGGATCTCTAACATTAAAAATGTGAACAAAAGTTACGGGAAACCCGACCCCGAACCCACTTTGAGTCAAATCGAAGAAACACATTTGGTGCATTTTAATGCGCATTTTAAGCCTTATGTTCCAGTAGGGTTTGAATACAATAAAGTACGCCCGCATACGGGTACCCCCACCTTGGGAAACAAGCTTACCTTTGGTATTCCCCAGTACGGAGACTTTTTCCATGATATGGTGGGCCATCATATATTGGGTGCATGTCATTCGTCCTGGCAGGATGCTCCGATTCAGGGCACGTCCCAGATGGGGGCCCATGGGCAG…
MOZ/94/1	Genotype VI	MQPTHHAEISFQDRDTALPDACSSISDISPVTYPITLPIIKNISVTAHGINLIDKFPSKFCSSYIPFHYGGNAIKTPDDPGAMMITFALKPREEYQPSGHINVSRAREFYISWDTDYVGSITTADLVVSASAINFLLLQ	ATGCAGCCTACTCACCACGCAGAGATAAGCTTTCAGGATAGAGATACAGCTCTTCCAGACGCATGTTCATCTATATCTGATATTAGCCCCGTCACGTATCCGATCACATTACCTATTATTAAAAACATTTCTGTAACTGCTCATGGTATCAATCTTATCGATAAATTTCCATCAAAGTTCTGCAGCTCTTACATACCTTTCCACTACGGAGGCAATGCGATTAAAACCCCCGACGATCCGGGTGCGATGATGATTACCTTTGCCTTGAAGCCACGGGAGGAATACCAACCCAGTGGTCATATTAACGTATCTAGAGCAAGAGAATTTTATATTAGTTGGGATACGGATTACGTGGGGTCTATCACTACGGCTGATCTTGTGGTATCGGCATCTGCTATT…
Mkuzi 1979	Genotype VII	MASGGAFCLIANDGKADKIILAQDLLNSRISNIKNVNKSYGKPDPEPTLSQIEETHLVHFNAHFKPYVPVGFEYNKVRPHTGTPTLGNKLTFGIPQYGDFFHDMVGHHILGACHSSWQDAPIQGTAQMGAHGQLQTFPRNGYDWDNQTPLEGAVYTLVDPFGRPIVPGTKNAYRNLVYYCEYPGERLYENVRFDVNGNSLDEYSSDVTTLVRKFCIPGDKMTGYKHLVGQEVSVEGTSGPLLCNIHDLHKPHQSKPILTDENDTQRTCSHTNPKFLSQHFPENSHNIQTAGKQDITPITDATYLDIRRNVHYSCNGPQTPKYYQPPLALWIKLRFWFNENVNLAIPSVSIPFGERFITIKLASQKDLVNEFPGLFIRQSRFIPGRPSRRNIRFKPWFIP…	ATGGCATCAGGAGGAGCTTTTTGTCTTATTGCTAACGATGGGAAGGCCGACAAGATTATATTGGCCCAAGACTTGCTTAATAGCAGGATTTCTAACATTAAAAATGTGAACAAAAGTTATGGGAAACCCGATCCCGAACCCACTTTGAGTCAAATCGAAGAAACACATTTGGTGCATTTTAATGCGCATTTTAAGCCTTATGTTCCAGTAGGGTTTGAATACAATAAAGTACGCCCGCATACGGGTACCCCCACCTTGGGAAACAAGCTTACCTTTGGTATTCCCCAGTACGGAGACTTTTTCCATGATATGGTGGGCCACCATATATTGGGTGCATGTCATTCGTCCTGGCAGGATGCTCCGATTCAGGGCACGGCCCAGATGGGGGCCCATGGTCAG…
Malawi Lil-20/1	Genotype VIII	MASGGAFCLIANDGKADKIILAQDLLNSRISNIKNVNKSYGKPDPEPTLSQIEETHMVHFNAHFKPYVPIGFEYNKVRPHTGTPTLGNKLTFGIPQYGDFFHDMVGHHVLGACHSSWQDAPIQGSSQMGAHGQLQTFPRNGYDWDNQTPLEGAVYTLVDPFGRPIVPGTKNAYRNLVYYCEYPGERLYENVRFDVNGNSLDEYSSDVTTLVRKFCIPGDKMTGYKHLVGQEVSVEGTSGPLLCNIHDLHKPHQSKPILTDENDTQRTCTHTNPKFLSQHFPENSHNIQTAGKQDITPITDTTYLDIRRNVQYSCNGPQTPKYYQPPLALWIKLRFWFNENVNLAIPSVSIPFGERFITIKLASQKDLVNEFPGLFVRQSRFIPGRPSRRNIRFKPWFIP…	ATGGCATCAGGAGGAGCTTTTTGTCTTATTGCTAACGATGGGAAGGCCGACAAGATTATCTTGGCCCAAGACTTGCTTAATAGCAGGATCTCTAACATTAAAAATGTTAACAAAAGTTATGGGAAACCCGACCCCGAACCCACTTTGAGTCAAATCGAAGAAACACATATGGTGCATTTTAATGCACATTTTAAGCCTTATGTTCCAATAGGGTTTGAATACAATAAAGTGCGTCCGCATACGGGTACCCCCACATTGGGCAACAAACTTACTTTTGGTATTCCTCAGTACGGAGACTTTTTCCATGATATGGTAGGCCACCATGTATTGGGTGCATGTCATTCTTCCTGGCAGGATGCTCCGATTCAGGGCTCATCCCAGATGGGGGCCCATGGTCAG…
Ken06.Bus	Genotype IX	MASGGAFCLIANDGKADKIILAQDLLNSRISNIKNVNKSYGKPDPEPTLSQIEETHMVHFNAHFKPYVPIGFEYNKVRPHTGTPTLGNKLTFGIPQYGDFFHDMVGHHILGACHSSWQDAPIQGSSQMGAHGQLQTFPRNGYDWDNQTPLEGAVYTLVDPFGRPIVPGTKNAYRNLVYYCEYPGERLYENVRFDVNGNSLDEYSSDVTTLVRKFCIPGDKMTGYKHLVGQEVSVEGTSGPLLCNVQDMHKPHQSKPILTDENDTQRTCTHTNPKFLSQHFPENSHNIQTAGKQDITPITDATYLDIRRNVHYSCNGPQTPKYYQPPLALWIKLRFWFNENVNLAIPSVSIPFGERFITIKLASQKDLVNEFPGLFIRQSRFIPGRPSRRNIRFKPWFIP…	ATGGCATCAGGAGGAGCTTTTTGTCTTATTGCTAACGATGGGAAGGCCGACAAGATCATTTTGGCCCAAGACTTGCTTAATAGCAGGATCTCTAACATTAAAAATGTTAACAAAAGTTATGGGAAACCCGACCCCGAACCCACTTTGAGTCAAATCGAAGAAACACATATGGTGCATTTTAACGCACATTTTAAGCCTTACGTCCCAATAGGGTTTGAATACAATAAAGTACGTCCACATACGGGTACCCCCACATTGGGCAACAAGCTTACCTTTGGTATTCCCCAGTACGGAGACTTTTTCCATGATATGGTAGGCCACCATATATTGGGCGCGTGTCATTCCTCCTGGCAGGATGCTCCGATTCAGGGCTCATCCCAGATGGGGGCCCATGGTCAG…
Kenya 1950	Genotype X	MASGGAFCLIANDGKADKIILAQDLLNSRISNIKNVNKSYGKPDPEPTLSQIEETHMVHFNAHFKPYVPIGFEYNKVRPHTGTPTLGNKLTFGIPQYGDFFHDMVGHHILGACHSSWQDAPIQGSSQMGAHGQLQTFPRNGYDWDNQTPLEGAVYTLVDPFGRPIVPGTKNAYRNLVYYCEYPGERLYENVRFDVNGNSLDEYSSDVTTLVRKFCIPGDKMTGYKHLVGQEVSVEGTSGPLLCNVQDMHKPHQSKPILTDENDTQRTCTHTNPKFLSQHFPENSHNIQTAGKQDITPITDATYLDIRRNVHYSCNGPQTPKYYQPPLALWIKLRFWFNENVNLAIPSVSIPFGERFITIKLASQKDLVNEFPGLFIRQSRFIPGRPSRRNIRFKPWFIP…	ATGGCATCAGGAGGAGCTTTTTGTCTTATTGCTAACGATGGGAAGGCCGACAAGATCATTTTGGCCCAAGACTTGCTTAATAGCAGGATCTCTAACATTAAAAATGTTAACAAAAGTTATGGGAAACCCGACCCCGAACCCACTTTGAGTCAAATCGAAGAAACACATATGGTGCATTTTAACGCACATTTTAAGCCTTATGTCCCAATAGGGTTTGAATACAATAAAGTACGTCCACATACGGGTACCCCCACATTGGGCAACAAGCTTACCTTTGGTATTCCCCAGTACGGAGACTTTTTCCATGATATGGTAGGCCACCATATATTGGGTGCGTGTCATTCCTCCTGGCAGGATGCTCCGATTCAGGGCTCATCCCAGATGGGGGCCCATGGTCAG…
KAB/62	Genotype XI	MQPTHHAEISFQDRDTALPDACSSISDINPVTYPITLPIIKNISVTAHGINLIDKFPSKFCSSYIPFHYGGNSIKTPDDPGAMMITFALKPREEYQPSGHINVSRAREFYISWDTDYVGSITTADLVVSASAINFLLLQ	ATGCAGCCTACTCACCACGCAGAAATAAGCTTTCAGGATAGAGATACAGCTCTTCCAGACGCATGTTCATCTATATCTGATATTAACCCCGTTACTTATCCGATCACATTACCTATTATTAAAAACATTTCCGTAACTGCTCATGGTATCAATCTTATCGATAAGTTTCCATCAAAGTTCTGCAGCTCTTACATACCCTTCCACTACGGAGGCAATTCGATTAAAACCCCCGACGATCCGGGCGCGATGATGATTACCTTCGCTTTGAAGCCACGGGAGGAATACCAACCCAGTGGTCATATTAACGTATCCAGAGCAAGAGAATTTTATATTAGTTGGGACACGGATTATGTGGGGTCTATTACCACGGCTGATCTTGTGGTATCAGCATCTGCTATT…
MZI/921	Genotype XII	MQPTHHAEISFQDRDTALPDACSSISDINPVTYPITLPIIKNISVTAHGINLIDKFPSKFCSSYIPFHYGGNSIKTPDDPGAMMITFALKPREEYQPSGHINVSRAREFYISWDTDYVGSITTADLVVSASAINFLLLQ	ATGCAGCCTACTCACCACGCAGAAATAAGCTTTCAGGATAGAGATACAGCTCTTCCAGACGCGTGTTCATCTATATCTGATATTAACCCCGTTACTTATCCGATCACATTACCTATTATTAAAAACATTTCCGTAACTGCTCATGGTATCAATCTTATCGATAAGTTTCCATCAAAGTTCTGCAGCTCTTACATACCCTTCCACTACGGAGGCAATTCGATTAAAACCCCCGACGATCCGGGCGCGATGATGATTACCTTCGCTTTGAAGCCACGGGAGGAATACCAACCCAGTGGTCATATTAACGTATCCAGAGCAAGAGAATTTTATATTAGTTGGGACACGGATTATGTGGGGTCTATTACCACGGCTGATCTTGTGGTATCGGCATCTGCTATT…
SUM/1411	Genotype XIII	MQPTHHAEISFQDRDTALPDACSSISDINPVTYPITLPIIKNISVTAHGINLIDKFPSKFCSSYIPFHYGGNSIKTPDDPGAMMITFALKPREEYQPSGHINVSRAREFYISWDTDYVGSITTADLVACGSAINFLLLQ	ATGCAGCCTACTCACCACGCAGAAATAAGCTTTCAGGATAGAGATACAGCTCTTCCAGACGCATGTTCATCTATATCTGATATTAACCCCGTTACTTATCCGATCACATTACCTATTATTAAAAACATTTCCGTAACTGCTCATGGTATCAATCTTATCGATAAGTTTCCATCAAAGTTCTGCAGCTCTTACATACCCTTCCACTACGGAGGCAATTCGATTAAAACCCCCGACGATCCGGGCGCGATGATGATTACCTTCGCTTTGAAGCCACGGGAGGAATACCAACCCAGTGGTCATATTAACGTATCCAGAGCAAGAGAATTTTATATTAGTTGGGACACGGATTATGTGGGGTCTATCACCACGGCGGATCTTGTGGCATGCGGATCTGCTATT…
NYA/12	Genotype XIV	MQPTHHAEISFQDRDTALPDACSSISDINPVTYPITLPIIKNISVTAHGINLIDKFPSKFCSSYIPFHYGGNSIKTPDDPGAMMITFALKPREEYQPSGHINVSRAREFYISWDTDYVGSITTADLVVSASAINFLLLQ	ATGCAGCCTACTCACCACGCAGAAATAAGCTTTCAGGATAGAGATACAGCTCTTCCAGACGCATGTTCATCTATATCTGATATTAACCCCGTTACGTATCCGATCACATTACCTATTATTAAAAACATTTCCGTAACTGCTCATGGTATCAATCTTATCGATAAGTTTCCATCAAAGTTCTGCAGCTCTTACATACCCTTCCACTACGGAGGTAATTCGATTAAAACTCCCGATGATCCGGGCGCGATGATGATTACCTTTGCTTTGAAGCCACGGGAGGAATACCAACCCAGTGGTCATATTAACGTATCCAGAGCAAGAGAATTTTATATTAGTTGGGACACGGATTATGTGGGGTCTATCACCACGGCTGATCTTGTGGTATCGGCATCTGCCATT…
TAN/08/Mazimbu	Genotype XV	MASGGAFCLIANDGKADKIILAQDLLNSRISNIKNVNKSYGKPDPEPTLSQIEETHMVHFNAHFKPYVPVGFEYNKVRPHTGTPTLGNKLTFGIPQYGDFFHDMVGHHILGACHSSWQDAPIQGSSQMGAHGQLQTFPRNGYDWDNQTPLEGAVYTLVDPFGRPIVPGTKNAYRNLVYYCEYPGERLYENVRFDVNGNSLDEYSSDVTTLVRKFCIPGDKMTGYKHLVGQEVSVEGTSGPLLCNIHDLHKPHQSKPILTDENDTQRTCTHTNPKFLSQHFPENSHNIQTAGKQDITPITDTTYLDIRRNVQYSCNGPQTPKYYQPPLALWVKLRFWFNENVNLAIPSVSIPFGERFITIKLASQKDLVNEFPGLFVRQSRFIPGRPSRRNIRFKPWFIP…	ATGGCATCAGGAGGAGCTTTTTGTCTTATTGCTAACGATGGGAAGGCCGACAAGATTATCTTGGCCCAAGACTTGCTTAATAGCAGGATCTCTAACATTAAAAATGTTAACAAAAGTTATGGGAAACCCGATCCCGAACCCACTTTGAGTCAAATCGAAGAAACACATATGGTGCATTTTAATGCACATTTTAAGCCTTACGTTCCAGTAGGATTTGAATACAATAAAGTACGTCCGCATACGGGTACCCCCACATTGGGCAACAAGCTTACTTTTGGTATTCCCCAGTATGGAGACTTTTTCCATGATATGGTAGGCCACCATATATTGGGTGCATGTCATTCCTCCTGGCAGGATGCTCCGATTCAGGGCTCATCCCAGATGGGAGCCCATGGTCAG…
TAN/2003/2	Genotype XVI	MQPTHHAEISFQDRDTALPDACSSISDINPVTYPITLPIIKNISVTAHGINLIDKFPSKFCSSYIPFHYGGNSIKTPDDPGAMMITFALKPREEYQPSGHINVSRAREFYISWDTDYVGSITTADLVVSASAINFLLLQ	ATGCAGCCTACTCACCACGCAGAGATAAGCTTTCAGGATAGAGATACAGCTCTTCCAGACGCATGTTCATCTATATCTGATATTAACCCCGTTACTTATCCGATCACATTACCTATTATTAAAAACATTTCCGTAACTGCTCATGGTATCAATCTTATCGATAAGTTTCCATCAAAGTTCTGCAGCTCTTACATACCCTTCCACTACGGAGGCAATTCGATTAAAACTCCTGACGATCCGGGCGCGATGATGATTACCTTCGCTTTGAAGCCACGGGAGGAATACCAACCCAGTGGTCATATTAACGTATCCAGAGCAAGAGAATTTTATATTAGTTGGGACACGGATTATGTGGGGTCTATCACCACGGCTGATCTTGTGGTATCGGCATCTGCTATT…
ZIM/92/1	Genotype XVII	QPTHHAEISFQDRDTALPDACSSISDISPITYPITLPIIKNISVTAHGINLIDKFPSKFCSSYIPFHYGGNAIKTPDDPGAMMITFALKPREEYQPSGHINVSRAREFYISWDTDYVGSITTADLVVSASAINFLLL	CAGCCTACTCACCACGCAGAGATAAGCTTTCAGGATAGAGATACAGCTCTTCCAGACGCATGTTCATCTATATCGGATATTAGCCCCATTACTTATCCGATCACATTACCTATTATTAAAAACATTTCCGTAACTGCTCATGGTATCAATCTTATCGATAAGTTTCCATCAAAGTTCTGCAGCTCTTACATACCCTTCCACTACGGAGGCAATGCGATTAAAACCCCCGATGATCCGGGTGCGATGATGATTACCTTTGCTTTGAAGCCACGGGAGGAATACCAACCCAGTGGTCATATTAACGTATCCAGAGCAAGAGAATTTTATATTAGTTGGGACACGGATTACGTGGGGTCTATCACTACGGCTGATCTTGTGGTATCGGCATCTGCTATTAAC…
NAM/1/95	Genotype XVIII	QPTHHAEISFQDRDTALPDACSSISDISPVTYPITLPIIKNISVTAHGINLIDKFPSKFCSSYIPFHYGGNAIKTPDDPGAMMITFALKPREEYQPSGHINVSRAREFYISWDTDYVGSITTADLVVSASAINFLLL	CAGCCTACTCACCACGCAGAGATAAGCTTTCAGGATAGAGATACAGCTCTTCCAGACGCATGTTCATCTATATCTGATATTAGCCCCGTTACGTATCCGATCACATTACCTATTATTAAAAACATTTCCGTAACTGCTCATGGTATCAATCTTATCGATAAGTTTCCATCAAAGTTCTGCAGCTCTTACATACCCTTCCACTACGGAGGCAATGCGATTAAAACCCCCGATGATCCGGGTGCGATGATGATTACCTTCGCTTTGAAGCCACGGGAGGAATACCAACCCAGTGGTCATATTAACGTATCCAGAGCAAGAGAATTTTATATTAGTTGGGACACGGATTACGTGGGGTCTATTACCACGGCTGATCTTGTGGTATCAGCATCTGCTATTAAC…
SPEC/251	Genotype XIX	QPTHHAEISFQDRDTALPDACSSISDISPVTYPITLPIIKNISVTAHGINLIDKFPSKFCSSYIPFHYGGNAIKTPDDPGAMMITFALKPREEYQPSGHINVSRAREFYISWDTDYVGSITTADLVVSASAINFLLL	CAGCCTACTCACCACGCAGAGATAAGCTTTCAGGATAGAGATACAGCTCTTCCAGACGCATGTTCATCTATATCTGATATTAGCCCCGTTACGTATCCGATCACGTTACCTATTATTAAAAACATTTCCGTAACTGCTCATGGTATCAATCTTATCGATAAATTTCCATCAAAGTTCTGCAGCTCTTACATACCCTTCCACTACGGAGGCAATGCGATTAAAACCCCCGACGATCCGGGTGCGATGATGATTACCTTTGCTTTGAAGCCACGGGAGGAATACCAACCCAGTGGTCATATTAATGTATCTAGAGCAAGAGAATTTTATATTAGTTGGGATACGGATTACGTGGGGTCTATCACCACGGCTGATCTTGTGGTATCGGCATCTGCTATTAAC…
Pretoriuskop/96/4	Genotype XX	MASGGAFCLIANDGKADKIILAQDLLNSRISNIKNVNKSYGKPDPEPTLSQIEETHLVHFNAHFKPYVPVGFEYNKVRPHTGTPTLGNKLTFGIPQYGDFFHDMVGHHILGACHSSWQDAPIQGTSQMGAHGQLQTFPRNGYDWDNQTPLEGAVYTLVDPFGRPIVPGTKNAYRNLVYYCEYPGERLYENVRFDVNGNSLDEYSSDVTTLVRKFCIPGDKMTGYKHLVGQEVSVEGTSGPLLCNIHDLHKPHQSKPILTDENDTQRTCSHTNPKFLSQHFPENSHNIQTAGKQDITPITDATYLDIRRNVHYSCNGPQTPKYYQPPLALWIKLRFWFNENVNLAIPSVSIPFGERFITIKLASQKDLVNEFPGLFVRQSRFIAGRPSRRNIRFKPWFIP…	ATGGCATCAGGAGGAGCTTTTTGTCTTATTGCTAACGATGGGAAGGCCGACAAGATTATATTGGCCCAAGACTTGCTGAATAGCAGGATCTCTAACATTAAAAATGTGAACAAAAGTTATGGGAAACCTGACCCCGAACCCACTTTGAGTCAAATCGAAGAAACACATTTGGTGCATTTTAATGCGCATTTTAAGCCTTATGTTCCAGTAGGGTTTGAATACAATAAAGTACGCCCGCATACGGGTACCCCCACCTTGGGAAACAAGCTTACCTTTGGTATTCCCCAGTACGGAGACTTTTTCCATGATATGGTGGGCCATCATATATTGGGTGCATGTCATTCGTCCTGGCAGGATGCTCCGATTCAGGGCACGTCCCAGATGGGGGCCCATGGGCAG…
RSA/1/96	Genotype XXI	QLTHHAEISFQDRDTALPDACSSISDISPITYPITLPIIKNISVTAHGINLIDKFPSKFCSSYIPFHYGGNAIKTPDDPGAMMITFALKPREEYQPSGHINVSRAREFYISWDTDYVGSITTADLVVSASAINFLLL	CAGCTTACTCACCACGCAGAGATAAGCTTTCAGGATAGAGATACAGCTCTTCCAGACGCATGTTCATCTATATCTGATATTAGCCCCATTACGTATCCGATCACATTACCTATTATTAAAAACATTTCCGTAACTGCTCATGGTATCAATCTTATCGATAAATTTCCATCAAAGTTCTGCAGCTCTTACATACCCTTCCACTACGGAGGCAATGCGATTAAAACCCCCGACGATCCGGGTGCGATGATGATTACCTTTGCTTTGAAGCCACGGGAGGAATACCAACCCAGTGGTCATATTAACGTATCTAGAGCAAGAGAATTTTATATTAGTTGGGATACGGATTACGTGGGGTCTATCACTACGGCTGATCTTGTGGTATCGGCATCTGCTATTAAC…
SPEC/245	Genotype XXII	QPTHHAEISFQDRDTALPDACSSISDISPVTYPITLPIIKNISVTAHGINLIDKFPSKFCSSYIPFHYGGSAIKTPDDPGAMMITFALKPREEYQPSGHINVSRAREFYISWDTDYVGSITTADLVVSASAINFLLL	CAGCCTACTCACCACGCAGAGATAAGCTTTCAGGATAGAGATACAGCTCTTCCAGACGCATGTTCATCTATATCTGATATTAGCCCCGTTACGTATCCGATCACATTACCTATTATTAAAAACATTTCCGTAACTGCTCATGGTATCAATCTTATCGATAAATTTCCATCAAAGTTCTGCAGCTCTTACATACCCTTCCACTACGGAGGCAGTGCGATTAAAACCCCTGACGATCCTGGTGCGATGATGATTACCTTTGCTTTGAAGCCACGGGAGGAATACCAACCCAGTGGTCATATTAATGTATCTAGAGCAAGAGAATTTTATATTAGTTGGGATACGGATTACGTGGGGTCTATCACCACGGCTGATCTTGTGGTATCGGCATCTGCTATTAAC…
ETH/017	Genotype XXIIIa	MASGGAFCLIANDGKADKIILAQDLLNSRISNIKNVNKSYGKPDPEPPLSQIEETHMVHFNAHFKPYVPIGFEYNKVRPHTGTPTLGNKLTFGIPQYGDFFHDMVGHHILGACHSSWQDAPIQGTSQMGAHGRLQTFPRNGYDWDNQTPLEGAVYTLVDPFGRPIVPGTKNAYRNLVYYCEYPGERLYENVRFDVNGNSLDEYSSDVTTLARKFCIPGDKMTGYKHLVGQEVSVEGTSGPLLCNVQDMHMPHQSKPILTDENDTQRTCTHTNPKFLSQHFPENSHNIQTAGKQDITPITDATYLDIRRNVHYSCNGPQTPKYYQPPLALWIKLRFWFNENVNLAIPSVSIPFGERFITIKLASQKDLVNEFPGLFIRQSRFIPGRPSRRNIRFKPWFIP…	ATGGCATCAGGAGGAGCTTTTTGTCTTATTGCTAACGACGGGAAGGCCGACAAGATCATTTTGGCCCAAGACTTGCTTAATAGCAGGATCTCTAATATTAAAAATGTTAACAAGAGTTATGGGAAACCCGACCCCGAACCCCCTTTGAGTCAAATCGAAGAAACACATATGGTGCATTTTAACGCACATTTTAAGCCTTATGTCCCAATAGGGTTTGAATACAATAAAGTACGTCCACATACGGGTACCCCCACATTGGGCAACAAGCTTACCTTTGGTATTCCCCAGTACGGAGACTTTTTCCATGATATGGTAGGCCACCATATATTGGGCGCATGTCATTCCTCCTGGCAGGATGCTCCGATACAGGGCACATCCCAGATGGGGGCCCATGGTCGG…
ETH/AA	Genotype XXIIIb	MASGGAFCLIANDGKADKIILAQDLLNSRISNIKNVNKSYGKPDPEPTLSQIEETHMVHFNAHFKPYVPIGFEYNKVRPHTGTPTLGNKLTFGIPQYGDFFHDMVGHHILGACHSSWQDAPIQGTSQMGAHGRLQTFPRNGYDWDNQTPLEGAVYTLVDPFGRPIVPGTKNAYRNLVYYCEYPGERLYENVRFDVNGNSLDEYSSDVTTLARKFCIPGDKMTGYKHLVGQEVSVEGTSGPLLCNVQDMHMPHQSKPILTDENDTQRTCTHTNPKFLSQHFPENSHNIQTAGKQDITPITDATYLDIRRNVHYSCNGPQTPKYYQPPLALWIKLRFWFNENVNLAIPSVSIPFGERFITIKLASQKDLVNEFPGLFIRQSRFIPGRPSRRNIRFKPWFIP…	ATGGCATCAGGAGGAGCTTTTTGTCTTATTGCTAACGATGGGAAGGCCGACAAGATCATTTTGGCCCAAGACTTGCTTAATAGCAGGATCTCTAATATTAAAAATGTTAACAAGAGTTATGGGAAACCCGACCCCGAACCCACTTTGAGTCAAATCGAAGAAACACATATGGTGCATTTTAACGCACATTTTAAGCCTTATGTCCCAATAGGGTTTGAATACAATAAAGTACGTCCACATACGGGTACCCCCACATTGGGCAACAAGCTTACCTTTGGTATTCCCCAGTACGGAGACTTTTTCCATGATATGGTAGGCCACCATATATTGGGCGCATGTCATTCCTCCTGGCAGGATGCTCCGATACAGGGCACATCCCAGATGGGGGCCCATGGTCGG…
MOZ_10/2006	Genotype XXIV	QPTHHAEISFQDRDTALPDACSSISDISPITYPITLPIIKNISVTAHGINLIDKFPSKFCSSYIPFHYGGNAIKTPDDPGAMMITFALKPREEYQPSGHINVSRAREFYISWDTDYVGSITTADLVVSASAIN	CAGCCTACTCACCACGCAGAGATAAGCTTTCAGGATAGAGATACAGCTCTTCCAGACGCATGTTCATCTATATCTGATATTAGCCCCATTACGTATCCGATCACATTACCTATTATTAAAAACATTTCCGTAACTGCCCATGGTATCAATCTTATCGATAAATTTCCATCAAAGTTCTGCAGCTCTTACATACCCTTCCACTACGGAGGCAATGCGATTAAAACCCCCGACGATCCGGGTGCGATGATGATTACCTTTGCTTTGAAGCCACGGGAGGAATACCAACCCAGTGGTCATATTAACGTATCCAGAGCAAGAGAATTTTATATTAGTTGGGATACGGATTACGTGGGGTCCATCACTACGGCTGATCTTGTGGTATCGGCATCTGCTATTAAC
