# Supplementary material for: A Re-Evaluation of African Swine Fever Genotypes Based on p72 Sequences Reveals the Existence of Only Six Distinct p72 Groups
Source: Viruses. 2023 Nov 11;15(11):2246. doi: 10.3390/v15112246 (PMC10675559; doi:10.3390/v15112246)
Supplement: Supplementary file 1 [file viruses-15-02246-s001.zip › Table S4 Representative isolates of new genotypes (Protein).xlsx]

## Sheet: Matches
New Genotype Assignment	GenBank Accession	Representative Isolate	Amino Acid Sequence	Full-Length p72 Protein Sequence Duplicates of Representative Isolate (Isolate)	Full Length p72 Protein Sequence Duplicates of Representative Isolate (GenBank Accession)	Partial Length p72 Protein Sequences with a Perfect Match to Representative Isolate (Isolate)	Partial Length p72 Protein Sequences with a Perfect Match to Representative Isolate (GenBank Accession)	Partial Length p72 Protein Sequences with a Perfect Match to Multiple Representative Isolates (Isolate)	Partial Length p72 Protein Sequences with a Perfect Match to Multiple Representative Isolates (Genbank Accession)
1	MW723481	Nu1979	MASGGAFCLIANDGKADKIILAQDLLNSRISNIKNVNKSYGKPDPEPTLSQIEETHLVHFNAHFKPYVPVGFEYNKVRPHTGTPTLGNKLTFGIPQYGDFFHDMVGHHILGACHSSWQDAPIQGTAQMGAHGQLQTFPRNGYDWDNQTPLEGAVYTLVDPFGRPIVPGTKNAYRNLVYYCEYPGERLYENVRFDVNGNSLDEYSSDVTTLVRKFCIPGDKMTGYKHLVGQEVSVEGTSGPLLCNIHDLHKPHQSKPILTDENDTQRTCSHTNPKFLSQHFPENSHNIQTAGKQDITPITDATYLDIRRNVHYSCNGPQTPKYYQPPLALWIKLRFWFNENVNLAIPSVSIPFGERFITIKLASQKDLVNEFPGLFIRQSRFIPGRPSRRNIRFKPWFIP…	BEN/1/97, LIV_5_40, OURT 88/3, cam, E75, ht, vic, Za, E75, 26544/OG10, L60, NHV, BA71, 47/Ss/2008, Patent WO2015091322, Arm/07/CBM/c4, 56/Ca/1978, 57/Ca/1979, 139/Nu/1981, 140/Or/1985, 85/Ca/1985, 141/Nu/1990, 142/Nu/1995, 60/Nu/1997, 26/Ss/2004, 72407/Ss/2005, 97/Ot/2012, 22653/Ca/2014, Kimaxia, Caserta, Africa, La_Granita, Salamanca, Spencer, Haiti, Diouroup_II, Paracambi, OmLF2, 103917/18, 552…	EF121428, MN318203, AM712240, AY578689, AY578693, AY578695, AY578705, AY578708, FN557520, KM102979, KM262844, KM262845, KP055815, KX354450, LP643842, LR881473, MN270969, MN270970, MN270971, MN270972, MN270973, MN270974, MN270975, MN270976, MN270977, MN270978, MN270979, MN270980, MN886925, MN886926, MN886927, MN886928, MN886929, MN886930, MN886931, MN886936, MN886939, MN913970, MT932578, MT932579,…			MAD/1/98, Mozambique/1960, Mozambique/1979, SPEC265, MOZ/94/1, MOZ/94/8, IC/1/96, NIG/1/98, Brazil/79, Hinde II, Kwh/12, SPEC265, RSA/W/1/99, Lisbon/57, Dakar/59, Lisbon/60, Katanga/63, Tengani, ANG/70, Malta/78, CAM/82, Brazil/79, Dom Rep, Ourt/88/1, SPEC120, NUR/90/1, IC/1/96, IC/2/96, BEN/1/97, NIG/1/98, Madrid/62, VAL/76, ZAR85, BEL/85, HOL/86, GAM/1/00, Togo, NAM/1/80, IC/576, Awoshie/99, NI…	AF270706, AF270708, AF270709, AF270710, AF270711, AF270712, AF270713, AF270714, AF270715, AF313759, AF313760, AF313762, AF313763, AF301537, AF301538, AF301539, AF301540, AF301541, AF301542, AF301543, AF301544, AF302809, AF302810, AF302811, AF302812, AF302813, AF302814, AF302815, AF302816, AF302817, AF449461, AF449462, AF449465, AF449466, AF449467, AF449478, AF449481, AF504881, AF504883, AF504885,…
1	AY261362	Mkuzi 1979	MASGGAFCLIANDGKADKIILAQDLLNSRISNIKNVNKSYGKPDPEPTLSQIEETHLVHFNAHFKPYVPVGFEYNKVRPHTGTPTLGNKLTFGIPQYGDFFHDMVGHHILGACHSSWQDAPIQGTAQMGAHGQLQTFPRNGYDWDNQTPLEGAVYTLVDPFGRPIVPGTKNAYRNLVYYCEYPGERLYENVRFDVNGNSLDEYSSDVTTLVRKFCIPGDKMTGYKHLVGQEVSVEGTSGPLLCNIHDLHKPHQSKPILTDENDTQRTCSHTNPKFLSQHFPENSHNIQTAGKQDITPITDATYLDIRRNVHYSCNGPQTPKYYQPPLALWIKLRFWFNENVNLAIPSVSIPFGERFITIKLASQKDLVNEFPGLFIRQSRFIPGRPSRRNIRFKPWFIP…	mk, Mkuzi 1979	AY578700, NC_044953			Hinde II, Kwh/12, SPEC265, RSA/W/1/99, RSA/1/98, Lisbon/60, CAM/1/86, VAL/76, HOL/86, NUR 90/1, IC 1/96, ANG/70, CAM 89/1, GAM 1/00, DRC/624/89, VICT 90/11, NIG 1/99, Lisbon/57, RSA/W/1/99, LIV/1011, SPEC/154, SPEC/205, SPEC/207, SPEC/209, SPEC/245, SPEC/260, GR44A2, #na, #na, #na, #na, #na, MAD/T/07, RSA 2003.4, RSA 2003.5, RSA 2003.6, RSA 2003.7, RSA 2001.2, RSA 2002.1, NAM 86.3, RSA 2010/01, R…	AF313759, AF313760, AF313762, AF313763, AF302818, AF511445, AF511446, AF511447, AF511448, AF511449, AF511450, AF511451, AF511452, AF511453, AF511454, AF511455, AF511456, AF511457, AF511458, AY351535, DQ250113, DQ250114, DQ250115, DQ250116, DQ250117, DQ250121, FJ455835, GQ427190, GQ427191, GQ427192, GQ427193, GQ427194, HM588697, JX403657, JX403658, JX403659, JX403660, JX403671, JX403678, JX467633,…
1	AY578697	ker	MASGGAFCLIANDGKADKIILAQDLLNSRISNIKNVNKSYGKPDPEPTLSQIEETHLVHFNAHFKPYVPVGFEYNKVRPHTGTPTLGNKLTFGIPQYGDFFHDMVGHHILGACHSSWQDAPIQGTAQMGAHGQLQTFPRNGYDWDNQTPLEGAVYTLVDPFGRPIVPGTKNAYRNLVYYCEYPGERLYENVRFDVNGNSLDEYSSDVTTLVRKFCIPGDKMTGYKHLVGQEVSVEGTSGPLLCNIHDLHKPHQSKPILTDENDTQRTCSHTNPKFLSQHFPENSHNIQTAGKQDITPITDATYLDIRRNVHYSCNGPQTPKYYQPPLALWIKLRFWFNENVNLAIPSVSIPFGERFITIKLASQKDLVNEFPGLFIRQSRFIPGRPSRRNIRFKPWFIP…					MAD/1/98, Mozambique/1960, Mozambique/1979, SPEC265, MOZ/94/1, MOZ/94/8, IC/1/96, NIG/1/98, Brazil/79, Hinde II, Kwh/12, SPEC265, RSA/W/1/99, Lisbon/57, Dakar/59, Lisbon/60, Katanga/63, Tengani, ANG/70, Malta/78, CAM/82, Brazil/79, Dom Rep, Ourt/88/1, SPEC120, NUR/90/1, IC/1/96, IC/2/96, BEN/1/97, NIG/1/98, Madrid/62, VAL/76, ZAR85, BEL/85, HOL/86, GAM/1/00, Togo, NAM/1/80, IC/576, Awoshie/99, NI…	AF270706, AF270708, AF270709, AF270710, AF270711, AF270712, AF270713, AF270714, AF270715, AF313759, AF313760, AF313762, AF313763, AF301537, AF301538, AF301539, AF301540, AF301541, AF301542, AF301543, AF301544, AF302809, AF302810, AF302811, AF302812, AF302813, AF302814, AF302815, AF302816, AF302817, AF449461, AF449462, AF449465, AF449466, AF449467, AF449478, AF449481, AF504881, AF504883, AF504885,…
1	L76727	Dominican Republic 2 (DR2)	MASGGAFCLIANDGKADKIILAQDLLNSRISNIKNVNKSYGKPDPEPTLSQIEETHLVHFNAHFKPYVPVGFEYNKVRPHTGTPTLGNKLTFGIPQYGDFFHDMVGHHILGACHSSWQDAPIQGTAQMGAHGQLQTFPRNGYDWDNQTPLEGAVYTLVDPFGRPIVPGTKNAYRNLVYYCEYPGERLYENVRFDVNGNSLDEYSSDVTTLVRKFCIPGDKMTGYKHLVGQEVSVEGTSGPLLCNIHDLHKPHQSKPILTDENDTQRTCSHTNPKFLSQHFPENSHNIQTAGKQDITPITDATYLDIRRNVHYSCNGPQTPKYYQPPLALWINVRFWFNENVNLAIPSVSIPFGERFITIKLASQKDLVNEFPGLFIRQSRFIPGRPSRRNIRFKPWFIP…					MAD/1/98, Mozambique/1960, Mozambique/1979, SPEC265, MOZ/94/1, MOZ/94/8, IC/1/96, NIG/1/98, Brazil/79, Lisbon/57, Dakar/59, Lisbon/60, Katanga/63, Tengani, ANG/70, Malta/78, CAM/82, Brazil/79, Dom Rep, Ourt/88/1, SPEC120, NUR/90/1, IC/1/96, IC/2/96, BEN/1/97, NIG/1/98, Madrid/62, VAL/76, ZAR85, BEL/85, HOL/86, GAM/1/00, Togo, NAM/1/80, IC/576, Awoshie/99, NIG/1/99, GHA/1/00, Ghana, MOZ-60/98, MOZ…	AF270706, AF270708, AF270709, AF270710, AF270711, AF270712, AF270713, AF270714, AF270715, AF301537, AF301538, AF301539, AF301540, AF301541, AF301542, AF301543, AF301544, AF302809, AF302810, AF302811, AF302812, AF302813, AF302814, AF302815, AF302816, AF302817, AF449461, AF449462, AF449465, AF449466, AF449467, AF449478, AF449481, AF504881, AF504883, AF504885, AF504887, AF504888, AF504889, AY274455,…
1	M34142	BA71V*	MASGGAFCLIANDGKADKIILAQDLLNSRISNIKNVNKSYGKPDPEPTLSQIEETHLVHFNAHFKPYVPVGFEYNKVRPHTGTPTLGNKLTFAIPQYGDFFHDMVGHHILGACHSSWQDAPIQGTAQMGAHGQLQTFPRNGYDWDNQTPLEGAVYTLVDPFGRPIVPGTKNAYRNLVYYCEYPGERLYENVRFDVNGNSLDEYSSDVTTLVRKFCIPGDKMTGYKHLVGQEVSVEGTSGPLLCNIHDLHKPHQSKPILTDENDTQRTCSHTNPKFLSQHFPENSHNIQTAGKQDITPITDATYLDIRRNVHYSCNGPQTPKYYQPPLALWIKLRFWFNENVNLAIPSVSIPFGERFITIKLASQKDLVNEFPGLFIRQSRFIPGRPSRRNIRFKPWFIP…					MAD/1/98, Mozambique/1960, Mozambique/1979, SPEC265, MOZ/94/1, MOZ/94/8, IC/1/96, NIG/1/98, Brazil/79, Hinde II, Kwh/12, SPEC265, RSA/W/1/99, Lisbon/57, Dakar/59, Lisbon/60, Katanga/63, Tengani, ANG/70, Malta/78, CAM/82, Brazil/79, Dom Rep, Ourt/88/1, SPEC120, NUR/90/1, IC/1/96, IC/2/96, BEN/1/97, NIG/1/98, Madrid/62, VAL/76, ZAR85, BEL/85, HOL/86, GAM/1/00, Togo, NAM/1/80, IC/576, Awoshie/99, NI…	AF270706, AF270708, AF270709, AF270710, AF270711, AF270712, AF270713, AF270714, AF270715, AF313759, AF313760, AF313762, AF313763, AF301537, AF301538, AF301539, AF301540, AF301541, AF301542, AF301543, AF301544, AF302809, AF302810, AF302811, AF302812, AF302813, AF302814, AF302815, AF302816, AF302817, AF449461, AF449462, AF449465, AF449466, AF449467, AF449478, AF449481, AF504881, AF504883, AF504885,…
1	AY578692	E70	MASGGAFCLIANDGKADKIILAQDLLNSRISNIKNVNKSYGKPDPEPTLSQIEETHLVHFNAHFKPYVPVGFEYNKVRPHTGTPTLGNKLTFGIPQYGDFFHDMVGHHILGACHSSWQDAPIQGTAQMGAHGQLQTFPRNGYDWDNQTPLEGAVYTLVDPFGRPIVPGTKNAYRNLVYYCEYPGERLYENVRFDVNGNSLDEYSSDVTTLVRKFCIPGDKMTGYKHLVGQEVSVEGTSGPLLCNIHDLHKPHQSKPILTDENDTQRTCSHTNPKFLSQHFPENSHNIQTAGKQDITPITDATYLDIRRNVHYSCNGPQTPKYYQPPLALWIKLRFWFNENVNLAIPSVSIPFGERFITIKLASQKDLVNEFPGLFIRQSRFIPGRPSRRNIRFKPWFIP…					MAD/1/98, Mozambique/1960, Mozambique/1979, SPEC265, MOZ/94/1, MOZ/94/8, IC/1/96, NIG/1/98, Brazil/79, Hinde II, Kwh/12, SPEC265, RSA/W/1/99, Lisbon/57, Dakar/59, Lisbon/60, Katanga/63, Tengani, ANG/70, Malta/78, CAM/82, Brazil/79, Dom Rep, Ourt/88/1, SPEC120, NUR/90/1, IC/1/96, IC/2/96, BEN/1/97, NIG/1/98, Madrid/62, VAL/76, ZAR85, BEL/85, HOL/86, GAM/1/00, Togo, NAM/1/80, IC/576, Awoshie/99, NI…	AF270706, AF270708, AF270709, AF270710, AF270711, AF270712, AF270713, AF270714, AF270715, AF313759, AF313760, AF313762, AF313763, AF301537, AF301538, AF301539, AF301540, AF301541, AF301542, AF301543, AF301544, AF302809, AF302810, AF302811, AF302812, AF302813, AF302814, AF302815, AF302816, AF302817, AF449461, AF449462, AF449465, AF449466, AF449467, AF449478, AF449481, AF504881, AF504883, AF504885,…
2	FR682468	ASFV Georgia 2007/1	MASGGAFCLIANDGKADKIILAQDLLNSRISNIKNVNKSYGKPDPEPTLSQIEETHLVHFNAHFKPYVPVGFEYNKVRPHTGTPTLGNKLTFGIPQYGDFFHDMVGHHILGACHSSWQDAPIQGTSQMGAHGQLQTFPRNGYDWDNQTPLEGAVYTLVDPFGRPIVPGTKNAYRNLVYYCEYPGERLYENVRFDVNGNSLDEYSSDVTTLVRKFCIPGDKMTGYKHLVGQEVSVEGTSGPLLCNIHDLHKPHQSKPILTDENDTQRTCSHTNPKFLSQHFPENSHNIQTAGKQDITPITDATYLDIRRNVHYSCNGPQTPKYYQPPLALWIKLRFWFNENVNLAIPSVSIPFGERFITIKLASQKDLVNEFPGLFVRQSRFIAGRPSRRNIRFKPWFIP…	SPEC_57, Zaire, RSA_2_2004, Pretoriuskop/96/4, Tengani 62, Warmbaths, cro1.2, cro3.5, F6, K1, M1, o1, Pr4, Pr5, ten, wb, Krasnodar 2012, Kashino 04/13, Odintsovo_02/14, AQS-C-1-21, AQS-C-1-22, AQS-P-20901-1, AQS-P-201202, ASFV Belgium 2018/1, ASFV Moldova 2017/1, ASFV CzechRepublic 2017/1, Arm/07/CBM/c2, Tanzania/Rukwa/2017/1, ASFV Germany 2020/1, Estonia 2014, Pol16_20186_o7, Pol16_20538_o9, Pol…	MN394630, MN630494, MN641877, AY261363, AY261364, AY261365, AY578690, AY578691, AY578694, AY578696, AY578699, AY578701, AY578702, AY578703, AY578704, AY578707, KJ195685, KJ747406, KP843857, LC659086, LC659087, LC659088, LC659089, LR536725, LR722599, LR722600, LR812933, LR813622, LR899193, LS478113, MG939583, MG939584, MG939585, MG939586, MG939587, MG939588, MG939589, MH681419, MH713612, MH766894,…			MAD/1/98, Mozambique/1960, Mozambique/1979, SPEC265, MOZ/94/1, MOZ/94/8, IC/1/96, NIG/1/98, Brazil/79, Hinde II, Kwh/12, SPEC265, RSA/W/1/99, Lisbon/57, Dakar/59, Lisbon/60, Katanga/63, Tengani, ANG/70, Malta/78, CAM/82, Brazil/79, Dom Rep, Ourt/88/1, SPEC120, NUR/90/1, IC/1/96, IC/2/96, BEN/1/97, NIG/1/98, Madrid/62, VAL/76, ZAR85, BEL/85, HOL/86, GAM/1/00, Togo, NAM/1/80, IC/576, Awoshie/99, NI…	AF270706, AF270708, AF270709, AF270710, AF270711, AF270712, AF270713, AF270714, AF270715, AF313759, AF313760, AF313762, AF313763, AF301537, AF301538, AF301539, AF301540, AF301541, AF301542, AF301543, AF301544, AF302809, AF302810, AF302811, AF302812, AF302813, AF302814, AF302815, AF302816, AF302817, AF449461, AF449462, AF449465, AF449466, AF449467, AF449478, AF449481, AF504881, AF504883, AF504885,…
2	MN641876	RSA_W1_1999	MASGGAFCLIANDGKADKIILAQDLLNSRISNIKNVNKSYGKPDPEPTLSQIEETHLVHFNAHFKPYVPVGFEYNKVRPHTGTPTLGNKLTFGIPQYGDFFHDMVGHHILGACHSSWQDAPIQGTSQMGAHGQLQTFPRNGYDWDNQTPLEGAVYTLVDPFGRPIVPGTKNAYRNLVYYCEYPGERLYENVRFDVNGNSLDEYSSDVTTLVRKFCIPGDKMTGYKHLVGQEVSVEGTSGPLLCNIHDLHKPHQSKPILTDENDTQRTCSHTNPKFLSQHFPENSHNIQTAGKQDITPITDATYLDIRRNVHYSCNGPQTPKYYQPPLALWIKLRFWFNENVNLAIPSVSIPFGERFITIKLASQKDLVNEFPGLFVRQSRFIAGRPSRRNIRFKPWFIP…	wart, Warthog, Warthog	AY578706, NC_044949, AY261366	RSA/1/99/W, SPEC/53, ZIM/92/1, RSA 2004.3, RSA 2003.1, RSA 2002.4, CHZ T90/1, RUTT 90.1, RSA 2008.1, CHZ 90/1, ZIM/90/1, MOZ_10/2006, MOZ_16/2006, MOZ_18/2006, TP288, TP290, TP293, TP602, TP627	AF449477, DQ250111, DQ250119, JX403645, JX403664, JX403683, JX235334, JX467632, JX310055, KC489779, KC662376, KY353989, KY353995, KY353997, OK148648, OK148649, OK148680, OK148683, OK148684	Hinde II, Kwh/12, SPEC265, RSA/W/1/99, Lisbon/60, CAM/1/86, VAL/76, HOL/86, NUR 90/1, IC 1/96, ANG/70, CAM 89/1, GAM 1/00, DRC/624/89, VICT 90/11, NIG 1/99, Lisbon/57, RSA/W/1/99, Toliara/98, Morondava/02, TAN/10/Kyela, TAN/10/Tukuyu, TAN/11/Temeke, TAN/11/Ludewa, TAN/11/Chunya, TAN/12/Ifakara, TAN/13/Iringa, HBDZ-2019, RO/SM/2017/VP72, VN/HV1/2019, VN/HV2/2020, VN/HV3/2020, VN/HV4/2020, VN/HV5/2…	AF313759, AF313760, AF313762, AF313763, AF511445, AF511446, AF511447, AF511448, AF511449, AF511450, AF511451, AF511452, AF511453, AF511454, AF511455, AF511456, AF511457, AF511458, DQ875934, DQ875935, KJ028031, KJ028032, KJ028033, KJ028034, KJ028035, KJ028036, KJ028037, MN175975, MN809121, MW648548, MW648549, MW648550, MW648551, MW648552, MW269535, MZ605374, OP748422,
2	MN336500	RSA_2_2008	MASGGAFCLIANDGKADKIILAQDLLNSRISNIKNVNKSYGKPDPEPTLSQIEETHLVHFNAHFKPYVPVGFEYNKVRPHTGTPTLGNKLTFGIPQYGDFFHDMVGHHILGACHSSWQDAPIQGTSQMGAHGQLQTFPRNGYDWDNQTPLEGAVYTLVDPFGRPIVPGTKNAYRNLVYYCEYPGERLYENVRFDVNGNSLDEYSSDVTTLVRKFCIPGDKMTGYKHLVGQEVSVEGTSGPLLCNIHDLHKPHQSKPILTDENDTQRTCSHTNPKFLSQHFPENSHNIQTAGKQDITPITDATYLDIRRNVHYSCNGPQTPKYYQPPLALWIKLRFWFNENVNLAIPSVSIPFGERFITIKLASQKDLVNEFPGLFVRQSRFIAGRPSRRNIRFKPWFIP…					Hinde II, Kwh/12, SPEC265, RSA/W/1/99, RSA/1/98, Lisbon/60, CAM/1/86, VAL/76, HOL/86, NUR 90/1, IC 1/96, ANG/70, CAM 89/1, GAM 1/00, DRC/624/89, VICT 90/11, NIG 1/99, Lisbon/57, RSA/W/1/99, LIV/1011, SPEC/154, SPEC/205, SPEC/207, SPEC/209, SPEC/245, SPEC/260, Toliara/98, Morondava/02, GR44A2, RSA 2003.4, RSA 2003.5, RSA 2003.6, RSA 2003.7, RSA 2001.2, RSA 2002.1, NAM 86.3, RSA 2010/01, RSA 2009/0…	AF313759, AF313760, AF313762, AF313763, AF302818, AF511445, AF511446, AF511447, AF511448, AF511449, AF511450, AF511451, AF511452, AF511453, AF511454, AF511455, AF511456, AF511457, AF511458, AY351535, DQ250113, DQ250114, DQ250115, DQ250116, DQ250117, DQ250121, DQ875934, DQ875935, FJ455835, JX403657, JX403658, JX403659, JX403660, JX403671, JX403678, JX467633, JX310035, JX310044, JX310045, JX310056,…
2	MN207061	HBNH-2019	MASGGAFCLIANDGKADKIILAQDLLNSRISNIKNVNKSYGKPDPEPTLSQIEETHLVHFNAHFKPYVPVGFEYNKVRPHTGTPTLGNKLTFGIPQYGDFFHDMVGHHILGACHSSWQDAPIQGTSQMGAHGQLQTFPRNGYDWDNQTPLEGAVYTLVDPFGRPIVPGTKNAYRNLVYYCEYPGERLYENVRFDVNGNSLDEYSSDVTTLVRKFCIPGDKMTGYKHLVGQEVSVEGTSGPLLCNIHDLHKPHQSKPILTDENDTQRTCSHTNPKFLSQHFPENSHNIQTAGKQDITPITDATYLDIRRNVHYSCNGPQTPKYYQPPLALWIKLRFWFNENVNLAIPSVSIPFGERFITIKLASQKDLVNEFPGLFVRQSRFIAGRPSRRNIRFKPWFIP…					Hinde II, Kwh/12, SPEC265, RSA/W/1/99, RSA/1/98, Lisbon/60, CAM/1/86, VAL/76, HOL/86, NUR 90/1, IC 1/96, ANG/70, CAM 89/1, GAM 1/00, DRC/624/89, VICT 90/11, NIG 1/99, Lisbon/57, RSA/W/1/99, LIV/1011, SPEC/154, SPEC/205, SPEC/207, SPEC/209, SPEC/245, SPEC/260, Toliara/98, Morondava/02, GR44A2, RSA 2003.4, RSA 2003.5, RSA 2003.6, RSA 2003.7, RSA 2001.2, RSA 2002.1, NAM 86.3, RSA 2010/01, RSA 2009/0…	AF313759, AF313760, AF313762, AF313763, AF302818, AF511445, AF511446, AF511447, AF511448, AF511449, AF511450, AF511451, AF511452, AF511453, AF511454, AF511455, AF511456, AF511457, AF511458, AY351535, DQ250113, DQ250114, DQ250115, DQ250116, DQ250117, DQ250121, DQ875934, DQ875935, FJ455835, JX403657, JX403658, JX403659, JX403660, JX403671, JX403678, JX467633, JX310035, JX310044, JX310045, JX310056,…
2	OM461370	A9_21_3	MASGGAFCLIANDGKADKIILAQDLLNSRISNIKNVNKSYGKPDPEPTLSQIEETHLVHFNAHFKPYVPVGFEYNKVRPHTGTPTLGNKLTFGIPQYGDFFHDMVGHHILGACHSSWQDAPIQGTSQMGAHGQLQTFPRNGYDWDNQTPLEGAVYTLVDPFGRPIVPGTKNAYRNLVYYCEYPGERLYENVRFDVNGNSLDEYSSDVTTLVRKFCIPGDKMTGYKHLVGQEVSVEGTSGPLLCNIHDLHKPHQSKPILTDENDTQRTCSHTNPKFLSQHFPENSHNIQTAGKQDITPITDATYLDIRRNVHYSCNGPQTPKYYQPRLALWIKLRFWFNENVNLAIPSVSIPFGERFITIKLASQKDLVNEFPGLFVRQSRFIAGRPSRRNIRFKPWFIP…					MAD/1/98, Mozambique/1960, Mozambique/1979, SPEC265, MOZ/94/1, MOZ/94/8, IC/1/96, NIG/1/98, Brazil/79, Lisbon/57, Dakar/59, Lisbon/60, Katanga/63, Tengani, ANG/70, Malta/78, CAM/82, Brazil/79, Dom Rep, Ourt/88/1, SPEC120, NUR/90/1, IC/1/96, IC/2/96, BEN/1/97, NIG/1/98, Madrid/62, VAL/76, ZAR85, BEL/85, HOL/86, GAM/1/00, Togo, NAM/1/80, IC/576, Awoshie/99, NIG/1/99, GHA/1/00, Ghana, MOZ-60/98, MOZ…	AF270706, AF270708, AF270709, AF270710, AF270711, AF270712, AF270713, AF270714, AF270715, AF301537, AF301538, AF301539, AF301540, AF301541, AF301542, AF301543, AF301544, AF302809, AF302810, AF302811, AF302812, AF302813, AF302814, AF302815, AF302816, AF302817, AF449461, AF449462, AF449465, AF449466, AF449467, AF449478, AF449481, AF504881, AF504883, AF504885, AF504887, AF504888, AF504889, AY274455,…
2	ON400500	YNFN202103	MASGGAFCLIANDGKADKIILAQDLLNSRIFNIKNVNKSYGKPDPEPTLSQIEETHLVHFNAHFKPYVPVGFEYNKVRPHTGTPTLGNKLTFGIPQYGDFFHDMVGHHILGACHSSWQDAPIQGTSQMGAHGQLQTFPRNGYDWDNQTPLEGAVYTLVDPFGRPIVPGTKNAYRNLVYYCEYPGERLYENVRFDVNGNSLDEYSSDVTTLVRKFCIPGDKMTGYKHLVGQEVSVEGTSGPLLCNIHDLHKPHQSKPILTDENDTQRTCSHTNPKFLSQHFPENSHNIQTAGKQDITPITDATYLDIRRNVHYSCNGPQTPKYYQPPLALWIKLRFWFNENVNLAIPSVSIPFGERFITIKLASQKDLVNEFPGLFVRQSRFIAGRPSRRNIRFKPWFIP…					MAD/1/98, Mozambique/1960, Mozambique/1979, SPEC265, MOZ/94/1, MOZ/94/8, IC/1/96, NIG/1/98, Brazil/79, Hinde II, Kwh/12, SPEC265, RSA/W/1/99, Lisbon/57, Dakar/59, Lisbon/60, Katanga/63, Tengani, ANG/70, Malta/78, CAM/82, Brazil/79, Dom Rep, Ourt/88/1, SPEC120, NUR/90/1, IC/1/96, IC/2/96, BEN/1/97, NIG/1/98, Madrid/62, VAL/76, ZAR85, BEL/85, HOL/86, GAM/1/00, Togo, NAM/1/80, IC/576, Awoshie/99, NI…	AF270706, AF270708, AF270709, AF270710, AF270711, AF270712, AF270713, AF270714, AF270715, AF313759, AF313760, AF313762, AF313763, AF301537, AF301538, AF301539, AF301540, AF301541, AF301542, AF301543, AF301544, AF302809, AF302810, AF302811, AF302812, AF302813, AF302814, AF302815, AF302816, AF302817, AF449461, AF449462, AF449465, AF449466, AF449467, AF449478, AF449481, AF504881, AF504883, AF504885,…
8	AY261361	Malawi Lil-20/1	MASGGAFCLIANDGKADKIILAQDLLNSRISNIKNVNKSYGKPDPEPTLSQIEETHMVHFNAHFKPYVPIGFEYNKVRPHTGTPTLGNKLTFGIPQYGDFFHDMVGHHVLGACHSSWQDAPIQGSSQMGAHGQLQTFPRNGYDWDNQTPLEGAVYTLVDPFGRPIVPGTKNAYRNLVYYCEYPGERLYENVRFDVNGNSLDEYSSDVTTLVRKFCIPGDKMTGYKHLVGQEVSVEGTSGPLLCNIHDLHKPHQSKPILTDENDTQRTCTHTNPKFLSQHFPENSHNIQTAGKQDITPITDTTYLDIRRNVQYSCNGPQTPKYYQPPLALWIKLRFWFNENVNLAIPSVSIPFGERFITIKLASQKDLVNEFPGLFVRQSRFIPGRPSRRNIRFKPWFIP…	Malawi Lil-20/1, Malawi Lil-20/1 (1983)	L00966, NC_044954	Malawi	AF313761	MOZ/1/98, Malawi/1978, KAL88/1, JON89/13, KAV89/1, Dezda, MOZ-A/98, MOZ-B/98, MOZ-C/98, MOZ-62/98, BAN/911, DED/891, DED/911, KAC/912, LIL/891, MCH/891, MCH/893, MCHINJI/075, DOWA, LIL/901, KIRT/892, MOZ/2001/1, CHJ/891, CHM/881, GUL/881, KAB/62, KANA/891, CHK/892, MPI/891, MPO/891, MZI/921, NGE/921, THY/901, KLI/882, NKZ/881, NYA/12, TEN/891, YEL/884, ZAW88/1, ZON88/1, MAN89/2, PHW88/1, TAN/2003…	AF270705, AF270707, AF449468, AF449469, AF449470, AF449479, AY274452, AY274453, AY274454, AY274457, AY351501, AY351502, AY351503, AY351504, AY351505, AY351506, AY351507, AY351508, AY351509, AY351510, AY351511, AY351516, AY351519, AY351520, AY351521, AY351522, AY351523, AY351526, AY351540, AY351541, AY351543, AY351544, AY351545, AY351553, AY351554, AY351555, AY351556, AY351558, AY351559, AY351560,…
9	MW856067	BUR/18/Rutana	MASGGAFCLIANDGKADKIILAQDLLNSRISNIKNVNKSYGKPDPEPTLSQIEETHMVHFNAHFKPYVPIGFEYNKVRPHTGTPTLGNKLTFGIPQYGDFFHDMVGHHILGACHSSWQDAPIQGSSQMGAHGQLQTFPRNGYDWDNQTPLEGAVYTLVDPFGRPIVPGTKNAYRNLVYYCEYPGERLYENVRFDVNGNSLDEYSSDVTTLVRKFCIPGDKMTGYKHLVGQEVSVEGTSGPLLCNVQDMHKPHQSKPILTDENDTQRTCTHTNPKFLSQHFPENSHNIQTAGKQDITPITDATYLDIRRNVHYSCNGPQTPKYYQPPLALWIKLRFWFNENVNLAIPSVSIPFGERFITIKLASQKDLVNEFPGLFIRQSRFIPGRPSRRNIRFKPWFIP…	Kenya 1950, kn, ASFV Ken.rie1, Lisbon, Nanuyuki, Davis, Bartlett_II, Brazil, Uvira B53, Kenya 1950	AY261360, AY578698, LR899131, MN886932, MN886933, MN886934, MN886935, MN886938, MT956648, NC_044944	TAN/Kwh12, BUR/1/84, BUR/2/84, BUR/90/1, UGA/3/95, KIRT/893, KIRT/894, BUR/903, Doig, Gasson, Killean/3, Bartlett/2, MWHOG/1, Killean/1, Killean/2, KAB 94/1, Ken08BP/HB, Ken08DP/Ndhiwa, Ken08DP/Nyarongi, TAN 2004.2, TAN 2004.3, TAN 2004.1, TAN 2004.4, BUR 90.2, Bartlett, Davis, Uganda, TC7, TSP80, TSP_80-300, TAN/15/Kigoma, TAN/15/Mwanza, TAN/15/Manyoni, TAN/16/Ngara, BUR/18/Rutana, KLH(49), KLH(…	AF301546, AF449463, AF449464, AF449472, AF449476, AY351512, AY351513, AY351525, AY351528, AY351529, AY351531, AY351532, AY351548, AY351550, AY351551, AY972163, JN590911, JN590912, JN590913, JX403646, JX403647, JX403648, JX403649, JX467634, KJ526356, KJ526357, KJ526359, KJ526360, KJ526361, KJ526366, MF437289, MF437291, MF437292, MF437293, MK829709, MN689307, MN689308, MN689309, MN689310, MN689311,…	Hinde II, Kwh/12, SPEC265, RSA/W/1/99, UG07.Wak1, UG07.Wak2, UG07.Wak3, UG07.Wak4, UG07.Mukono, UG07.F7, Ug03H.1, UG07.F8, Ug03P.4, Ken06.B1, Ken06.B2, Ken06.B3, Ken06.B4, Ken06.B5, Ken06.Bus, Ken06.Kis, Ken07.Eld1, Ken07.Eld2, Ken07.Kia, Ken07.Nak, MAD/T/07, TAN/09/Longido, TAN/13/Moshi, TAN/13/Rombo, TAN/13/Machame, TAN/13/Arusha, 1, MVZT218/2021	AF313759, AF313760, AF313762, AF313763, GQ916926, GQ916927, GQ916928, GQ916929, GQ916930, GQ916931, GQ916933, GQ916932, GQ916934, GQ916935, GQ916936, GQ916937, GQ916938, GQ916939, GQ916940, GQ916941, GQ916942, GQ916943, GQ916944, GQ916945, HM588697, KJ028030, KF706352, KF706353, KF706354, KF706355, MT552112, MZ605374,
9		KenIX-1033	MASGGAFCLIANDGKADKIILAQDLLNSRISNIKNVNKSYGKPDPEPTLSQIEETHMVHFNAHFKPYVPIGFEYNKVRPHTGTPTLGNKLTFGIPQYGDFFHDMVGHHILGACHSSWQDAPIQGSSQMGAHGQLQTFPRNGYDWDNQTPLEGAVYTLVDPFGRPIVPGTKNAYRNLVYYCEYPGERLYENVRFDVNGNSLDEYSSDVTTLVRKFCIPGDKMTGYKHLVGQEVSVEGTSGPLLCNVQDMHKPHQSKPILTDENDTQRTCTHTNPKFLSQHFPENSHNIQTAGKQDITPITDATYLDIRRNVHYSCNGPQTPKYYQPPLALWIKLRFWFNENVNLAIPSVSIPFGERFITIKLASQKDLVNEFPGLFIRQSRFIPGRPSRRNIRFKPWFIP…	Ken05/Tk1, Ken06.Bus, R8, R7, R25, N10, R35, Ken05/Tk1, Ken06.Bus, TAN/16/Magu	KM111294, KM111295, MH025916, MH025917, MH025918, MH025919, MH025920, NC_044945, NC_044946, ON409980			Hinde II, Kwh/12, SPEC265, RSA/W/1/99, MWHOG/3, UGA2003/1, MWHOG/9, Ug03H.1, Ug03H.2, Ug03H.3, Ug03P.1, Ug03P.2, Ug03P.6, Ken06.B1, Ken06.B2, Ken06.B3, Ken06.B4, Ken06.B5, Ken06. Bus, Ken06.Kis, Ken07.Eld1, Ken07.Eld2, Ken07.Kia, Ken07.Nak, UG07.Wak1, UG07.Wak2, UG07.Wak3, UG07.Wak4, UG07.Mukono, UG07.F7, UG07.F8, UG07.Wak1, UG07.Wak2, UG07.Wak3, UG07.Wak4, UG07.Mukono, UG07.F7, Ug03H.1, UG07.F8,…	AF313759, AF313760, AF313762, AF313763, AY351549, AY351564, AY351565, FJ154428, FJ154429, FJ154430, FJ154431, FJ154432, FJ154433, FJ154434, FJ154435, FJ154436, FJ154437, FJ154438, FJ154439, FJ154440, FJ154441, FJ154442, FJ154443, FJ154444, GQ477138, GQ477139, GQ477140, GQ477141, GQ477142, GQ477143, GQ477144, GQ916926, GQ916927, GQ916928, GQ916929, GQ916930, GQ916931, GQ916933, GQ916932, GQ916934,…
9	MN886937	Kitali	MASGGAFCLIANDGKADKIILAQDLLNSRISNIKNVNKSYGKPDPEPTLSQIEETHMVHFNAHFKPYVPIGFEYNKVRPHTGTPTLGNKLTFGIPQYGDFFHDMVGHHILGACHSSWQDAPIQGSSQMGAHGQLQTFPRNGYDWDNQTPLEGAVYTLVDPFGRPIVPGTKNAYRNLVYYCEYPGERLYENVRFDVNGNSLDEYSSDVTTLVRKFCIPGDKMTGYKHLVGQEVSVEGTSGPLLCNVQDMHKPHQSKPILTDENDTQRTCTHTNPKFLSQHFPENSHNIQTAGKQDITPITDATYLDIRRNVHYSCNGPQTPKYYQPPLALWIKLRFWFNENVNLAIPSVSIPFGERFITIKLASQKDLVNEFPGLFIRQSRFIPGRPSRRNIRFKPWFIP…					Hinde II, Kwh/12, SPEC265, RSA/W/1/99, UG07.Wak1, UG07.Wak2, UG07.Wak3, UG07.Wak4, UG07.Mukono, UG07.F7, Ug03H.1, UG07.F8, Ug03P.4, Ken06.B1, Ken06.B2, Ken06.B3, Ken06.B4, Ken06.B5, Ken06.Bus, Ken06.Kis, Ken07.Eld1, Ken07.Eld2, Ken07.Kia, Ken07.Nak, MAD/T/07, TAN/09/Longido, TAN/13/Moshi, TAN/13/Rombo, TAN/13/Machame, TAN/13/Arusha, 1, MVZT218/2021	AF313759, AF313760, AF313762, AF313763, GQ916926, GQ916927, GQ916928, GQ916929, GQ916930, GQ916931, GQ916933, GQ916932, GQ916934, GQ916935, GQ916936, GQ916937, GQ916938, GQ916939, GQ916940, GQ916941, GQ916942, GQ916943, GQ916944, GQ916945, HM588697, KJ028030, KF706352, KF706353, KF706354, KF706355, MT552112, MZ605374,
9	L27499	Uganda	MASGGAFCLIANDGKADKIILAQDLLNSRISNIKNVNKSYGKPDPEPTLSQIEETHMVHFNAHFKPYVPIGFEYNKVRPHTGTPTLGNKLTFGIPQYGDFFHDMVGHHILGACHSSWQDAPIQGSSQMGAHGQLQTFPRNGYDWDNQTPLEGAVYTLVDPFGRPIVPGTKNAYRNLVYYCEYPGERLYENVRFDVNGNSLDEYSSDVTTLVRKFCIPGDKMTGYKHLVGQEVSVEGTSGPLLCNVQDMHKPHQSKPILTDENDTQRTCTHTNPKFLSQHFPENSHNIQTAGKQDITPITDATYLDIRRNVHYSCNGLQTPKYYQPPLALWIKLRFWFNENVNLAIPSVSIPFGERFITIKLASQKDLVNEFPGLFIRQSRFIPGRPSRRNIRFKPWFIP…			Ug64	FJ174383	UG07.Wak1, UG07.Wak2, UG07.Wak3, UG07.Wak4, UG07.Mukono, UG07.F7, Ug03H.1, UG07.F8, Ug03P.4, Ken06.B1, Ken06.B2, Ken06.B3, Ken06.B4, Ken06.B5, Ken06.Bus, Ken06.Kis, Ken07.Eld1, Ken07.Eld2, Ken07.Kia, Ken07.Nak, MAD/T/07, TAN/09/Longido, TAN/13/Moshi, TAN/13/Rombo, TAN/13/Machame, TAN/13/Arusha, 1, MVZT218/2021	GQ916926, GQ916927, GQ916928, GQ916929, GQ916930, GQ916931, GQ916933, GQ916932, GQ916934, GQ916935, GQ916936, GQ916937, GQ916938, GQ916939, GQ916940, GQ916941, GQ916942, GQ916943, GQ916944, GQ916945, HM588697, KJ028030, KF706352, KF706353, KF706354, KF706355, MT552112, MZ605374,
15	ON409981	TAN/08/Mazimbu	MASGGAFCLIANDGKADKIILAQDLLNSRISNIKNVNKSYGKPDPEPTLSQIEETHMVHFNAHFKPYVPVGFEYNKVRPHTGTPTLGNKLTFGIPQYGDFFHDMVGHHILGACHSSWQDAPIQGSSQMGAHGQLQTFPRNGYDWDNQTPLEGAVYTLVDPFGRPIVPGTKNAYRNLVYYCEYPGERLYENVRFDVNGNSLDEYSSDVTTLVRKFCIPGDKMTGYKHLVGQEVSVEGTSGPLLCNIHDLHKPHQSKPILTDENDTQRTCTHTNPKFLSQHFPENSHNIQTAGKQDITPITDTTYLDIRRNVQYSCNGPQTPKYYQPPLALWVKLRFWFNENVNLAIPSVSIPFGERFITIKLASQKDLVNEFPGLFVRQSRFIPGRPSRRNIRFKPWFIP…			TAN/08/Mazimbu, TAN/08/Mabibo, TAN/08/Turiani	KJ028027, KJ028028, KJ028029	MOZ/1/98, Malawi/1978, KAL88/1, JON89/13, KAV89/1, Dezda, MOZ-A/98, MOZ-B/98, MOZ-C/98, MOZ-62/98, BAN/911, DED/891, DED/911, KAC/912, LIL/891, MCH/891, MCH/893, MCHINJI/075, DOWA, LIL/901, KIRT/892, MOZ/2001/1, CHJ/891, CHM/881, GUL/881, KAB/62, KANA/891, CHK/892, MPI/891, MPO/891, MZI/921, NGE/921, THY/901, KLI/882, NKZ/881, NYA/12, TEN/891, YEL/884, ZAW88/1, ZON88/1, MAN89/2, PHW88/1, TAN/2003…	AF270705, AF270707, AF449468, AF449469, AF449470, AF449479, AY274452, AY274453, AY274454, AY274457, AY351501, AY351502, AY351503, AY351504, AY351505, AY351506, AY351507, AY351508, AY351509, AY351510, AY351511, AY351516, AY351519, AY351520, AY351521, AY351522, AY351523, AY351526, AY351540, AY351541, AY351543, AY351544, AY351545, AY351553, AY351554, AY351555, AY351556, AY351558, AY351559, AY351560,…
23	KT795353	ETH/AA	MASGGAFCLIANDGKADKIILAQDLLNSRISNIKNVNKSYGKPDPEPTLSQIEETHMVHFNAHFKPYVPIGFEYNKVRPHTGTPTLGNKLTFGIPQYGDFFHDMVGHHILGACHSSWQDAPIQGTSQMGAHGRLQTFPRNGYDWDNQTPLEGAVYTLVDPFGRPIVPGTKNAYRNLVYYCEYPGERLYENVRFDVNGNSLDEYSSDVTTLARKFCIPGDKMTGYKHLVGQEVSVEGTSGPLLCNVQDMHMPHQSKPILTDENDTQRTCTHTNPKFLSQHFPENSHNIQTAGKQDITPITDATYLDIRRNVHYSCNGPQTPKYYQPPLALWIKLRFWFNENVNLAIPSVSIPFGERFITIKLASQKDLVNEFPGLFIRQSRFIPGRPSRRNIRFKPWFIP…	ETH/1, ETH/004, ETH/2a, ETH/1a	KT795354, KT795356, KT795358, KT795359			Hinde II, Kwh/12, SPEC265, RSA/W/1/99, UG07.Wak1, UG07.Wak2, UG07.Wak3, UG07.Wak4, UG07.Mukono, UG07.F7, Ug03H.1, UG07.F8, Ug03P.4, Ken06.B1, Ken06.B2, Ken06.B3, Ken06.B4, Ken06.B5, Ken06.Bus, Ken06.Kis, Ken07.Eld1, Ken07.Eld2, Ken07.Kia, Ken07.Nak, MAD/T/07, TAN/09/Longido, TAN/13/Moshi, TAN/13/Rombo, TAN/13/Machame, TAN/13/Arusha, ETH/3, ET13/1504, ET13/1505, 1, ETH/5a	AF313759, AF313760, AF313762, AF313763, GQ916926, GQ916927, GQ916928, GQ916929, GQ916930, GQ916931, GQ916933, GQ916932, GQ916934, GQ916935, GQ916936, GQ916937, GQ916938, GQ916939, GQ916940, GQ916941, GQ916942, GQ916943, GQ916944, GQ916945, HM588697, KJ028030, KF706352, KF706353, KF706354, KF706355, KT795360, KU291454, KU291455, MT552112, KT795361,
23	KT795355	ETH/017	MASGGAFCLIANDGKADKIILAQDLLNSRISNIKNVNKSYGKPDPEPPLSQIEETHMVHFNAHFKPYVPIGFEYNKVRPHTGTPTLGNKLTFGIPQYGDFFHDMVGHHILGACHSSWQDAPIQGTSQMGAHGRLQTFPRNGYDWDNQTPLEGAVYTLVDPFGRPIVPGTKNAYRNLVYYCEYPGERLYENVRFDVNGNSLDEYSSDVTTLARKFCIPGDKMTGYKHLVGQEVSVEGTSGPLLCNVQDMHMPHQSKPILTDENDTQRTCTHTNPKFLSQHFPENSHNIQTAGKQDITPITDATYLDIRRNVHYSCNGPQTPKYYQPPLALWIKLRFWFNENVNLAIPSVSIPFGERFITIKLASQKDLVNEFPGLFIRQSRFIPGRPSRRNIRFKPWFIP…					Hinde II, Kwh/12, SPEC265, RSA/W/1/99, MAD/T/07, ETH/3, ET13/1504, ET13/1505, 1, ETH/5a	AF313759, AF313760, AF313762, AF313763, HM588697, KT795360, KU291454, KU291455, MT552112, KT795361,
not assigned	KT795357	ETH/3a	MASGGAFCPFANDGKAHKIILAQHLLNSRISNIKNVNKSYGKPDPQPTLSQIEETHMVHFNAHFKPYVPIGFEYNKVRPHTGTPTLGNKLTFGIPQYGDFFHDMVGHHILGACHSSWQDAPIQGTSQMGAHGRLQTFPRNGYDWDNQTPLEGAVYTLVDPFGRPIVPGTKNAYRNLVYYCEYPGERLYENVRFDVNGNSLDEYSSDVTTLARKFCIPGDKMTGYKHLVGQEVSVEGTSGPLLCNVQDMHMPHQSKPILTDENDTQRTCTHTNPKFLSQHFPENSHNIQTAGKQDITPITDATYLDIRRNVHYSCNGPQTPKYYQPPLALWIKLRFWFNENVNLAIPSVSIPFGERFITIKLASQKDLVNEFPGLFIRQSRFIPGRPSRRNIRFKPWFIP…					Hinde II, Kwh/12, SPEC265, RSA/W/1/99, MAD/T/07, ETH/3, ET13/1504, ET13/1505, 1, ETH/5a	AF313759, AF313760, AF313762, AF313763, HM588697, KT795360, KU291454, KU291455, MT552112, KT795361,
not assigned	EF121429	UgH03	MASGGAFCLIANDGKADKIILAQDLLNSRISNIKSVNKSYGKPDPEPTLSQIEETHMVHFNAHFKPYVPIGFEYNKVRPHTGTPTLGNKLTSGIPQYGDFFHDMVGHHILGACHSSWQDAPIQGSSQMGAHGQLQTFPRNGYDWDNQTPLEGAVYTLVDPFGRPIVPGTKNAYRNLVYYCEYPGERLYENVRFDVNGNSLDEYSSDVTTLVRKFCIPGDKMTGYKHLVGQEVSVEGTSGPLLCNIHDLHKPHQSKPILTDENDTQRTCSHTNPKFLSQHFPENSHNIQTAGKQDITPITDATYLDIRRNVHYSCNGPQTPKYYQPPLALWIKLRFWFNENVNLAIPSVSIPFGERFITIKLASQKDLVNEFPGLFIRQSRFIPGRPSRRNIRFKPWFIP…					Hinde II, Kwh/12, SPEC265, RSA/W/1/99, Lisbon/60, CAM/1/86, VAL/76, HOL/86, NUR 90/1, IC 1/96, ANG/70, CAM 89/1, GAM 1/00, DRC/624/89, VICT 90/11, NIG 1/99, Lisbon/57, RSA/W/1/99, MWHOG/3, UGA2003/1, MWHOG/9, Ug03H.1, Ug03H.2, Ug03H.3, Ug03P.1, Ug03P.2, Ug03P.6, Ken06.B1, Ken06.B2, Ken06.B3, Ken06.B4, Ken06.B5, Ken06. Bus, Ken06.Kis, Ken07.Eld1, Ken07.Eld2, Ken07.Kia, Ken07.Nak, UG07.Wak1, UG07.W…	AF313759, AF313760, AF313762, AF313763, AF511445, AF511446, AF511447, AF511448, AF511449, AF511450, AF511451, AF511452, AF511453, AF511454, AF511455, AF511456, AF511457, AF511458, AY351549, AY351564, AY351565, FJ154428, FJ154429, FJ154430, FJ154431, FJ154432, FJ154433, FJ154434, FJ154435, FJ154436, FJ154437, FJ154438, FJ154439, FJ154440, FJ154441, FJ154442, FJ154443, FJ154444, GQ477138, GQ477139,…
not assigned	L27498	DR-1	MASGGAFCLIANDGKADKIILAQDLLNSRISNIKNVNKSYGKPDPEPTLSQIEETHMVHFNAHFKPYVPIGFEYNKVRPHTGTPTLGNKLTFGIPQYGDFFHDMVGHHILGACHSSWQDAPIQGSSQMGAHGQLQTFPRNGYDWDNQTPLEGAVYTLVDPFGRPIVPGTKNAYRNLVYYCEYPGERLYENVRFDVNGNSLDEYSSDVTTLVRKFCIPGDKMTGYKHLVGQEVSVEGTSGPLLCNVQDMHKPHQSKPILTDENDTQRTCTHTNPKFLSQHFPENSHNIQTAGKQDITPITDATYLDIRRNVHYSCNGPQTPKYYQPPLALWIKLRFWFNENVNLAIPSVSIPFGERFITIKLASQKDLVNEFPGLFIRQSRFIPGRPSRRNIRFKPWFIP…					Hinde II, Kwh/12, SPEC265, RSA/W/1/99, UG07.Wak1, UG07.Wak2, UG07.Wak3, UG07.Wak4, UG07.Mukono, UG07.F7, Ug03H.1, UG07.F8, Ug03P.4, Ken06.B1, Ken06.B2, Ken06.B3, Ken06.B4, Ken06.B5, Ken06.Bus, Ken06.Kis, Ken07.Eld1, Ken07.Eld2, Ken07.Kia, Ken07.Nak, MAD/T/07, TAN/09/Longido, TAN/13/Moshi, TAN/13/Rombo, TAN/13/Machame, TAN/13/Arusha, 1, MVZT218/2021	AF313759, AF313760, AF313762, AF313763, GQ916926, GQ916927, GQ916928, GQ916929, GQ916930, GQ916931, GQ916933, GQ916932, GQ916934, GQ916935, GQ916936, GQ916937, GQ916938, GQ916939, GQ916940, GQ916941, GQ916942, GQ916943, GQ916944, GQ916945, HM588697, KJ028030, KF706352, KF706353, KF706354, KF706355, MT552112, MZ605374,

## Sheet: Counts-SeqTech
New Genotype Assignment	GenBank Accession	Representative Isolate	Count: Full-Length Matches	Count: Exact Partial Match	Sequencing Technology
1	MW723481	Nu1979	117	0	Illumina & Sanger
1	AY261362	Mkuzi 1979	2	0	na
1	AY578697	ker	0	0	na
1	L76727	Dominican Republic 2 (DR2)	0	0	Sanger
1	M34142	BA71V*	0	0	Sanger
1	AY578692	E70	0	0	na
2	FR682468	ASFV Georgia 2007/1	168	0	Illumina and Nanopore
2	MN641876	RSA_W1_1999	3	19	na
2	MN336500	RSA_2_2008	0	0	Illumina
2	MN207061	HBNH-2019	0	0	Sanger
2	OM461370	A9_21_3	0	0	Sanger
2	ON400500	YNFN202103	0	0	MGI
8	AY261361	Malawi Lil-20/1	2	1	Illumina
9	MW856067	BUR/18/Rutana	11	58	Illumina
9	N/A	KenIX-1033	10	0	Illumina
9	MN886937	Kitali	0	0	Sanger
9	L27499	Uganda	0	1	Sanger
15	ON409981	TAN/08/Mazimbu	0	3	Ilumina
23	KT795353	ETH/AA	4	0	Sanger
23	KT795355	ETH/017	0	0	Sanger
not assigned	KT795357	ETH/3a	0	0	Sanger
not assigned	EF121429	UgH03	0	0	Sanger
not assigned	L27498	DR-1	0	0	Sanger
