# Supplementary material for: A Re-Evaluation of African Swine Fever Genotypes Based on p72 Sequences Reveals the Existence of Only Six Distinct p72 Groups
Source: Viruses. 2023 Nov 11;15(11):2246. doi: 10.3390/v15112246 (PMC10675559; doi:10.3390/v15112246)
Supplement: Supplementary file 1 [file viruses-15-02246-s001.zip › Table S5 Isolates with partial p72 protein sequences with greater than 2 amino acid differences.xlsx]

## Sheet: Sheet2
GenBank Accession	Isolate	New Genotype
AF159503	98/ASF/NG	not defined
AY351542	SUM/1411	Used Previous Assigned Genotype (>2 AA differences compared to Match)
FR668404	13/Nu/04	Used Previous Assigned Genotype (>2 AA differences compared to Match)
FR668407	24/Or/04	Used Previous Assigned Genotype (>2 AA differences compared to Match)
FR668409	26/Ss/04	Used Previous Assigned Genotype (>2 AA differences compared to Match)
FR668410	30/Ol/04	Used Previous Assigned Genotype (>2 AA differences compared to Match)
FR668418	48/Ss/08	Used Previous Assigned Genotype (>2 AA differences compared to Match)
KY353985	MOZ_6/2006	Used Previous Assigned Genotype (>2 AA differences compared to Match)
MN194591	ASFV/Kyiv/2016/131	Used Previous Assigned Genotype (>2 AA differences compared to Match)
MN711740	VN/Pig/NA/1393	Used Previous Assigned Genotype (>2 AA differences compared to Match)
MZ467080	ASF/MZ/IND/5	Used Previous Assigned Genotype (>2 AA differences compared to Match)
MZ467081	ASF/MZ/IND/6	Used Previous Assigned Genotype (>2 AA differences compared to Match)
MZ467082	ASF/MZ/IND/7	Used Previous Assigned Genotype (>2 AA differences compared to Match)
MZ467083	ASF/MZ/IND/8	Used Previous Assigned Genotype (>2 AA differences compared to Match)
MZ467084	ASF/MZ/IND/9	Used Previous Assigned Genotype (>2 AA differences compared to Match)
OK340648	Sw2	not defined
OK340649	Sw3	not defined
OL692382	Nig_KAF176	Used Previous Assigned Genotype (>2 AA differences compared to Match)
OL692386	Nig_KAF194	Used Previous Assigned Genotype (>2 AA differences compared to Match)
OL692387	Nig_KAF197	Used Previous Assigned Genotype (>2 AA differences compared to Match)
OL692388	Nig_KAF307	Used Previous Assigned Genotype (>2 AA differences compared to Match)
OL692389	Nig_DWK245	Used Previous Assigned Genotype (>2 AA differences compared to Match)
OL692390	Nig_DWK394	Used Previous Assigned Genotype (>2 AA differences compared to Match)
OL692395	Nig_CR742	Used Previous Assigned Genotype (>2 AA differences compared to Match)
OM986158	China/GX/201927	Used Previous Assigned Genotype (>2 AA differences compared to Match)
ON946175	AS14	Used Previous Assigned Genotype (>2 AA differences compared to Match)
ON946176	AS17	Used Previous Assigned Genotype (>2 AA differences compared to Match)
ON946177	AS27	Used Previous Assigned Genotype (>2 AA differences compared to Match)
ON946178	AS28	Used Previous Assigned Genotype (>2 AA differences compared to Match)
ON946180	AS30	Used Previous Assigned Genotype (>2 AA differences compared to Match)
ON946181	AS32	Used Previous Assigned Genotype (>2 AA differences compared to Match)
ON946182	AS36	Used Previous Assigned Genotype (>2 AA differences compared to Match)
CAM/4/85	AF301545	not defined, contains ambiguous sequence
RHO/61/1	AF449460	not defined, contains ambiguous sequence
ZAM/2/84	AF449471	not defined, contains ambiguous sequence
UGA/1/95	AF449475	not defined, contains ambiguous sequence
NIG-2	AF504884	not defined, contains ambiguous sequence
BOT/1/99	AF504886	not defined, contains ambiguous sequence
MOZ-77/98	AY274460	not defined, contains ambiguous sequence, updated by AY538726
MOZ-77/98	AY538726	not defined, contains ambiguous sequence
52/Nu/09	FR668420	not defined, contains ambiguous sequence
